# Supplementary material for: GIGYF1 loss of function is associated with clonal mosaicism and adverse metabolic health
Source: Nat Commun. 2021 Jul 7;12:4178. doi: 10.1038/s41467-021-24504-y (PMC8263756; doi:10.1038/s41467-021-24504-y)
Supplement: Supplementary file 3 — Supplementary Data 1 [file 41467_2021_24504_MOESM3_ESM.xlsx]

## Sheet: S1
						PAR-LOY							PAR-LOYq
SNP	CHR	BP	Inc Allele	INC_AF	INFO	Abs_Beta	SE	Inc OR	OR_Lower	OR_Upper	CHISQ_BOLT_LMM	P_BOLT_LMM	Enhanced_Beta	SE	CHISQ_BOLT_LMM	P_BOLT_LMM	Larger_Chisq	Chisq_Change
rs1569419	1	2996602	T	0.233529	0.977773	0.0100857	0.00140415	1.0666	1.048	1.08554	50.7251	1.1e-12	0.0141115	0.00181279	59.9052	1e-14	1	1.18098
rs2651932	1	3098661	G	0.089204	0.976764	0.0121601	0.0020854	1.08084	1.05296	1.10946	31.5947	1.9e-08	0.0170151	0.00269229	37.7591	8e-10	1	1.19511
rs34087210	1	47689842	G	0.582564	0.996847	0.00765495	0.0011949	1.05016	1.03455	1.066	41.0966	1.4e-10	0.0105152	0.00154264	46.563	8.9e-12	1	1.13301
rs56795609	1	111208718	A	0.824774	0.987297	0.0100428	0.00155787	1.06631	1.0457	1.08733	42.0663	8.8e-11	0.0148437	0.00201125	54.6328	1.5e-13	1	1.29873
rs478093	1	120255126	G	0.682967	0.993433	0.00729597	0.00126661	1.04775	1.03125	1.06451	32.5652	1.2e-08	0.00971739	0.00163523	33.0598	8.9e-09	1	1.01519
rs10305667	1	150832108	C	0.761595	0.993722	0.00855145	0.00138101	1.05619	1.03807	1.07463	40.7879	1.7e-10	0.0115772	0.00178291	45.4203	1.6e-11	1	1.11357
rs1052053	1	156202173	G	0.378628	1	0.0242668	0.00121307	1.16782	1.1502	1.18571	410.026	3.6e-91	0.03261	0.0015661	445.454	7e-99	1	1.0864
rs9943081	1	226538054	C	0.852307	0.988079	0.00946956	0.00166815	1.06241	1.04043	1.08485	32.9153	9.6e-09	0.0132702	0.00215362	38.3829	5.8e-10	1	1.16611
rs3811444	1	248039451	C	0.666113	1	0.00954683	0.00124346	1.06294	1.0465	1.07963	66.8416	2.9e-16	0.0123812	0.00160533	67.0043	2.7e-16	1	1.00243
rs4669037	2	16228929	T	0.321768	0.99608	0.00981517	0.00126093	1.06476	1.04807	1.08172	65.6041	5.5e-16	0.0118352	0.0016281	56.9501	4.5e-14	0	0.868088
rs16982394	2	16624749	A	0.266197	0.984934	0.0174463	0.00133815	1.11799	1.0994	1.1369	175.028	5.9e-40	0.0220854	0.0017278	167.821	2.2e-38	0	0.958824
rs6731121	2	58991868	G	0.386295	0.987958	0.00849206	0.00121531	1.05579	1.03984	1.07199	45.6229	1.4e-11	0.0114137	0.00156919	50.535	1.2e-12	1	1.10767
rs4671127	2	65562970	C	0.663347	0.988794	0.00745925	0.00124966	1.04884	1.03255	1.0654	36.2902	1.7e-09	0.00988	0.00161355	36.8286	1.3e-09	1	1.01484
rs10048745	2	68962137	A	0.256782	0.973713	0.0151012	0.00136427	1.10136	1.08269	1.12035	134.44	4.4e-31	0.0204478	0.00176153	149.242	2.5e-34	1	1.1101
rs3761704	2	111903698	G	0.135034	0.99902	0.010953	0.00172361	1.07253	1.04962	1.09595	45.0262	1.9e-11	0.0161974	0.00222551	56.7954	4.8e-14	1	1.26139
rs11679328	2	136884461	T	0.063599	0.994637	0.0220111	0.00242168	1.1511	1.1167	1.18657	84.0446	4.8e-20	0.0310846	0.00312684	101.537	7e-24	1	1.20813
rs2382230	2	149303264	T	0.66877	0.991289	0.00737	0.00125499	1.04824	1.03189	1.06486	37.0654	1.1e-09	0.00911214	0.00162043	34.0679	5.3e-09	0	0.919129
rs72955755	2	160718332	G	0.458912	0.998288	0.00897024	0.00118089	1.05902	1.04347	1.07481	60.6979	6.7e-15	0.0118398	0.00152475	65.3667	6.2e-16	1	1.07692
rs769022853	2	233688075	T	0.579278	0.9634	0.00752909	0.00121588	1.04931	1.03345	1.06542	37.6492	8.5e-10	0.00965768	0.00156993	37.4187	9.5e-10	0	0.993878
rs13063578	3	47087837	A	0.400526	0.996521	0.0100518	0.00119914	1.06637	1.05047	1.08252	72.0138	2.1e-17	0.0138459	0.00154798	82.4683	1.1e-19	1	1.14517
rs62618742	3	48638801	C	0.968512	0.939194	0.0395882	0.00346651	1.288	1.23325	1.34518	128.945	7e-30	0.0533564	0.00447497	140.688	1.9e-32	1	1.09107
rs551319785	3	49979929	C	0.139008	0.713353	0.0124974	0.00201608	1.08318	1.05615	1.11089	40.1089	2.4e-10	0.0142793	0.00260259	31.0561	2.5e-08	0	0.774294
rs34778241	3	71771215	TG	0.619998	0.859793	0.0129765	0.0013025	1.0865	1.06891	1.10438	105.006	1.2e-24	0.0181014	0.00168141	121.805	2.5e-28	1	1.15998
rs13062095	3	101267385	C	0.336823	0.993632	0.0178278	0.00125101	1.12072	1.10329	1.13843	210.074	1.3e-47	0.024644	0.00161494	243.443	7e-55	1	1.15884
rs12695310	3	114574027	G	0.470131	0.989511	0.0116944	0.00118359	1.07763	1.06177	1.09373	102.973	3.4e-24	0.0157546	0.00152791	111.443	4.7e-26	1	1.08225
rs34890930	3	128329223	T	0.727877	0.995372	0.00876684	0.00132327	1.05765	1.04026	1.07533	48.4862	3.3e-12	0.0122872	0.00170823	58.7321	1.8e-14	1	1.21132
rs17255991	3	128356214	C	0.894355	0.986756	0.0183443	0.00192172	1.12443	1.09768	1.15184	90.1799	2.2e-21	0.0251378	0.00248078	102.703	3.9e-24	1	1.13887
rs9844706	3	128380781	G	0.112512	0.99542	0.0171049	0.00186384	1.11556	1.08981	1.14192	81.6347	1.6e-19	0.0237482	0.00240606	95.0592	1.8e-22	1	1.16445
3:138428865_CA_C	3	138428865	C	0.537595	0.977799	0.00919855	0.00119248	1.06057	1.04484	1.07654	60.8904	6e-15	0.0125656	0.00153939	70.0215	5.9e-17	1	1.14996
rs59633341	3	150018880	A	0.162838	0.997709	0.0353452	0.00159654	1.25353	1.2287	1.27886	505.321	6.6e-112	0.0495318	0.00206099	595.4	1.7e-131	1	1.17826
rs2293661	3	168838408	G	0.450607	0.997384	0.0111685	0.00118461	1.07401	1.05819	1.09007	90.0319	2.3e-21	0.0152531	0.00152923	100.525	1.2e-23	1	1.11655
rs568868093	4	7045070	TGCGGCG	0.606767	0.981436	0.0112605	0.00121577	1.07464	1.0584	1.09114	81.6798	1.6e-19	0.0153258	0.00157005	88.6194	4.8e-21	1	1.08496
rs218264	4	55408875	A	0.750223	0.980891	0.00885779	0.00137197	1.05826	1.04023	1.07661	42.7658	6.2e-11	0.0127194	0.00177176	52.5931	4.1e-13	1	1.22979
rs230533	4	103450083	G	0.65059	0.994339	0.00814743	0.00123647	1.05347	1.03727	1.06992	45.051	1.9e-11	0.0122651	0.00159678	59.5987	1.2e-14	1	1.32292
4:105864529_ACT_A	4	105864529	ACT	0.968362	0.963501	0.020238	0.00341685	1.13813	1.09043	1.18791	37.7406	8.1e-10	0.0263865	0.00441252	38.8022	4.7e-10	1	1.02813
rs2908986	4	120984876	A	0.291531	0.996916	0.00757466	0.00129914	1.04962	1.03267	1.06684	34.466	4.3e-09	0.0109242	0.00167771	43.1831	5e-11	1	1.25292
rs200123937	4	122870029	G	0.757196	0.96891	0.0102571	0.00139323	1.06777	1.04929	1.08658	54.928	1.3e-13	0.0142144	0.00179922	63.008	2.1e-15	1	1.1471
rs58355844	4	169370965	A	0.415593	0.994751	0.00690884	0.00119694	1.04516	1.0296	1.06095	31.0226	2.6e-08	0.00927835	0.00154572	34.1318	5.2e-09	1	1.10022
rs58222464	4	185647525	GA	0.151523	0.985442	0.00911711	0.0016525	1.06002	1.0383	1.0822	30.3589	3.6e-08	0.0112397	0.00213404	27.1492	1.9e-07	0	0.894275
rs56345976	5	1276873	G	0.395694	0.928613	0.00707483	0.00124593	1.04627	1.03006	1.06273	32.9776	9.3e-09	0.00997852	0.00160911	40.4394	2e-10	1	1.22627
rs1531842	5	10675766	T	0.305714	0.992451	0.00800839	0.00128155	1.05253	1.03576	1.06957	42.836	6e-11	0.0105048	0.00165511	43.5759	4.1e-11	1	1.01727
rs56116444	5	111061847	G	0.074947	0.996393	0.0270812	0.00223968	1.18902	1.15612	1.22287	155.808	9.3e-36	0.0388464	0.00289253	193.974	4.3e-44	1	1.24496
rs3756364	5	134722201	G	0.870065	0.992105	0.0129767	0.00175795	1.0865	1.06283	1.1107	57.3577	3.6e-14	0.0189082	0.00227038	73.1084	1.2e-17	1	1.2746
rs116483731	5	169015479	G	0.991922	1	0.0565957	0.00659161	1.43594	1.32211	1.55958	73.669	9.2e-18	0.0796355	0.008513	87.838	7.1e-21	1	1.19233
rs6924733	6	15385281	G	0.484813	0.998321	0.00779492	0.00117728	1.0511	1.0357	1.06672	44.7031	2.3e-11	0.0104343	0.00152006	48.7132	3e-12	1	1.08971
6:29835518_T_A	6	29835518	A	0.301944	0.997416	0.00969351	0.00128421	1.06393	1.04695	1.08119	51.3055	7.9e-13	0.0128375	0.00165813	53.5024	2.6e-13	1	1.04282
rs9262570	6	31012485	T	0.024811	1	0.0271961	0.0037805	1.1899	1.13485	1.24762	47.692	5e-12	0.0386821	0.00488125	57.723	3e-14	1	1.21033
rs57026767	6	34219698	C	0.160054	0.99278	0.00978072	0.00160833	1.06453	1.04329	1.0862	35.5653	2.5e-09	0.0141998	0.00207661	46.9902	7.1e-12	1	1.32124
rs4714550	6	41986273	C	0.756145	0.996017	0.015278	0.00137448	1.1026	1.08378	1.12176	122.642	1.7e-28	0.020572	0.00177468	135.54	2.5e-31	1	1.10517
rs10456506	6	42016246	T	0.8716	1	0.0218322	0.0017621	1.14979	1.12468	1.17546	156.497	6.6e-36	0.0288724	0.00227516	165.006	9.1e-38	1	1.05437
rs11965885	6	43693094	G	0.417162	0.974735	0.00759862	0.00120761	1.04978	1.03401	1.06578	38.5616	5.3e-10	0.00971457	0.00155922	37.0141	1.2e-09	0	0.959869
rs9400267	6	109600164	T	0.483957	0.999866	0.0201573	0.00117858	1.13754	1.12086	1.15446	299.663	3.9e-67	0.0279274	0.00152174	344.601	6.4e-77	1	1.14996
rs113250338	6	109684598	A	0.612452	0.913361	0.0143159	0.00126103	1.09584	1.07866	1.1133	134.972	3.3e-31	0.0193714	0.00162819	150.409	1.4e-34	1	1.11437
6:135522348_AT_A	6	135522348	AT	0.597699	0.99262	0.0100245	0.00120376	1.06619	1.05022	1.08239	70.8246	3.9e-17	0.0139408	0.00155425	83.1469	7.6e-20	1	1.17398
rs17064495	6	135740529	C	0.0287	0.991151	0.0219884	0.00353641	1.15093	1.10105	1.20308	40.1445	2.4e-10	0.0285223	0.00456609	41.8233	1e-10	1	1.04182
6:156499770_CATAT_C	6	156499770	CATAT	0.869518	0.995636	0.012319	0.00174749	1.08194	1.05851	1.10589	49.9291	1.6e-12	0.01707	0.00225629	57.5987	3.2e-14	1	1.15361
rs6939093	6	156976545	A	0.036441	0.967999	0.0181913	0.00317297	1.12333	1.07955	1.16889	34.2286	4.9e-09	0.0233845	0.00409683	33.3913	7.5e-09	0	0.975538
rs381500	6	164478388	C	0.547425	0.996449	0.0239489	0.00118319	1.16545	1.1483	1.18286	417.159	1e-92	0.0321034	0.0015277	446.167	4.9e-99	1	1.06954
rs2280548	7	1976667	T	0.395835	0.99145	0.0191286	0.0012085	1.13008	1.1131	1.14733	255.717	1.5e-57	0.0258328	0.00156043	282.032	2.7e-63	1	1.10291
rs35355140	7	27204732	C	0.93105	1	0.0231773	0.00232487	1.15972	1.12642	1.194	105.648	8.8e-25	0.0298085	0.00300189	102.867	3.6e-24	0	0.973677
rs71565940	7	45081864	CAAAAAAAAAA	0.583246	0.841829	0.00777889	0.00130058	1.05099	1.034	1.06826	35.4797	2.6e-09	0.010782	0.00167932	40.1846	2.3e-10	1	1.13261
rs11769630	7	50257703	A	0.074807	0.980355	0.0209719	0.00225769	1.14348	1.11158	1.17629	89.0169	3.9e-21	0.0277002	0.00291515	96.8669	7.4e-23	1	1.08819
rs7781977	7	50346134	C	0.690721	0.994205	0.0103969	0.00127553	1.06873	1.05178	1.08595	71.6751	2.5e-17	0.0145444	0.00164698	83.4423	6.6e-20	1	1.16417
rs2527884	7	99562842	G	0.510766	0.990908	0.0074533	0.00118297	1.0488	1.03337	1.06447	40	2.5e-10	0.00883825	0.00152747	34.06	5.3e-09	0	0.8515
rs73721669	7	135347107	C	0.87468	0.992371	0.0244866	0.00177947	1.16946	1.14368	1.19583	192.372	9.7e-44	0.0317018	0.00229766	196.59	1.2e-44	1	1.02193
rs111725880	7	149403226	C	0.885613	0.997991	0.0222859	0.00184577	1.15313	1.12676	1.18011	151.944	6.5e-35	0.0313765	0.00238328	185.634	2.9e-42	1	1.22173
rs710422	7	158546543	G	0.22173	0.997649	0.0112781	0.00141577	1.07477	1.05587	1.094	62.2356	3e-15	0.0141783	0.00182806	58.3331	2.2e-14	0	0.937295
rs12549737	8	23394461	T	0.849037	0.979459	0.0113937	0.00165675	1.07556	1.05346	1.09812	46.9894	7.1e-12	0.0143674	0.00213942	45.1526	1.8e-11	0	0.96091
rs2979469	8	30285091	C	0.741059	0.993586	0.0146641	0.00134788	1.09828	1.07989	1.11699	130.728	2.8e-30	0.0221555	0.00174057	179.976	4.9e-41	1	1.37672
8:95966904_CT_C	8	95966904	CT	0.470437	0.996757	0.00980098	0.00118246	1.06466	1.049	1.08056	66.7768	3e-16	0.0131102	0.00152696	70.4515	4.7e-17	1	1.05503
rs2395902	8	130612087	G	0.571736	0.98268	0.00880528	0.00120015	1.05791	1.04212	1.07394	52.6083	4.1e-13	0.012792	0.00154979	68.3183	1.4e-16	1	1.29862
rs7035770	9	668887	A	0.457223	0.991807	0.00685767	0.00118597	1.04482	1.02941	1.06046	36.0122	2e-09	0.00904246	0.00153148	37.1313	1.1e-09	1	1.03108
rs13286011	9	99254394	C	0.967376	0.992568	0.0195153	0.00332071	1.13288	1.08671	1.18101	30.7701	2.9e-08	0.0255817	0.00428815	32.2543	1.4e-08	1	1.04824
rs6479226	9	106972872	T	0.455328	0.999099	0.00783872	0.00118353	1.05139	1.03591	1.0671	49.0772	2.5e-12	0.00901815	0.00152833	39.6375	3.1e-10	0	0.807656
rs74845559	9	114658936	C	0.854863	0.993489	0.0132724	0.00167582	1.08856	1.06594	1.11166	66.0785	4.3e-16	0.0180727	0.00216404	73.0754	1.2e-17	1	1.10589
9:127540902_TAAA_T	9	127540902	TAAA	0.497531	0.991945	0.00678502	0.00118098	1.04433	1.02899	1.0599	32.8932	9.7e-09	0.00941234	0.00152504	37.7667	8e-10	1	1.14816
rs621940	9	135870130	C	0.841647	0.989976	0.0133929	0.001622	1.08939	1.06748	1.11176	69.3416	8.3e-17	0.0179377	0.00209454	75.1618	4.3e-18	1	1.08394
rs11258419	10	13536086	G	0.602295	0.996558	0.00695149	0.00120499	1.04544	1.02978	1.06135	33.3628	7.6e-09	0.00980379	0.00155612	40.2707	2.2e-10	1	1.20705
rs2688887	10	52062223	T	0.457406	0.995277	0.00716231	0.00118415	1.04685	1.03144	1.0625	39.2901	3.7e-10	0.00913407	0.00152921	37.6728	8.4e-10	0	0.958837
rs538711822	10	65255514	CA	0.439904	0.957989	0.00905629	0.00121305	1.05961	1.04362	1.07584	55.7958	8e-14	0.012253	0.00156653	63.3597	1.7e-15	1	1.13556
rs1926785	10	126850035	A	0.154695	0.98013	0.0103685	0.00164175	1.06853	1.04678	1.09074	41.66	1.1e-10	0.0137666	0.00212016	43.8187	3.6e-11	1	1.05182
rs60808706	11	2857233	G	0.94987	0.980485	0.0168727	0.00271714	1.1139	1.07662	1.15248	39.2546	3.7e-10	0.0224702	0.0035082	41.7629	1e-10	1	1.0639
rs458069	11	2858800	G	0.701328	0.94924	0.00738557	0.00131597	1.04835	1.0312	1.06578	33.5936	6.8e-09	0.00977572	0.0016991	33.4401	7.3e-09	0	0.995431
rs2291119	11	47298201	C	0.708162	1	0.00796762	0.00129364	1.05226	1.03534	1.06945	37.3249	1e-09	0.0112967	0.00167026	45.0398	1.9e-11	1	1.2067
rs2701539	11	63963378	G	0.063802	0.999527	0.0147062	0.00240822	1.09858	1.06592	1.13224	34.8799	3.5e-09	0.0185148	0.00310935	31.6117	1.9e-08	0	0.906301
rs760622583	11	77924656	T	0.162454	0.995888	0.0104665	0.00159661	1.0692	1.04802	1.09081	42.9192	5.7e-11	0.0133452	0.00206144	40.9378	1.6e-10	0	0.953834
rs10831321	11	94964343	G	0.304232	0.972951	0.00728508	0.00129591	1.04768	1.0308	1.06483	32.0321	1.5e-08	0.0100215	0.00167319	35.9814	2e-09	1	1.12329
rs7129527	11	108044995	G	0.409559	0.998242	0.0152633	0.00119617	1.1025	1.0861	1.11915	166.517	4.3e-38	0.0213974	0.00154442	199.416	2.8e-45	1	1.19757
rs74911261	11	108357137	A	0.02634	1	0.029767	0.0036698	1.20962	1.15525	1.26654	68.5949	1.2e-16	0.0439927	0.00473822	89.6662	2.8e-21	1	1.30718
rs4288784	11	113745608	G	0.076166	0.965612	0.0134279	0.00225527	1.08964	1.05928	1.12087	33.1525	8.5e-09	0.0180243	0.00291187	36.0824	1.9e-09	1	1.08838
12:3234377_AT_A	12	3234377	AT	0.825077	0.965146	0.0177164	0.00157092	1.11993	1.0981	1.14219	124.642	6.1e-29	0.0221157	0.00202831	115.993	4.8e-27	0	0.930609
rs11062924	12	4042363	T	0.16952	0.993048	0.0122506	0.00156711	1.08147	1.06044	1.10291	63.7214	1.4e-15	0.0162024	0.00202339	68.3735	1.4e-16	1	1.07301
rs609018	12	4071901	G	0.434916	1	0.014396	0.00118744	1.0964	1.08021	1.11284	151.335	8.9e-35	0.0195718	0.00153318	167.929	2.1e-38	1	1.10965
rs1049612	12	4412762	A	0.61165	0.995318	0.00824897	0.00121057	1.05415	1.03828	1.07026	48.9205	2.7e-12	0.0108463	0.00156304	50.0841	1.5e-12	1	1.02379
rs10849448	12	6493351	G	0.754073	0.957245	0.0133959	0.00139612	1.08942	1.07052	1.10864	93.6759	3.7e-22	0.0182785	0.00180262	104.006	2e-24	1	1.11027
rs36117426	12	12890155	A	0.591542	0.960671	0.010704	0.00122055	1.07083	1.05457	1.08733	78.0497	1e-18	0.0146915	0.00157593	87.6186	7.9e-21	1	1.1226
rs199525754	12	14551321	GT	0.425504	0.991798	0.00966832	0.00119463	1.06376	1.04796	1.0798	68.7844	1.1e-16	0.0138518	0.00154246	84.8282	3.3e-20	1	1.23325
12:26587983_ATTC_A	12	26587983	A	0.070153	0.990677	0.0184453	0.00230856	1.12516	1.09308	1.15818	62.0294	3.4e-15	0.0269431	0.00298072	80.9642	2.3e-19	1	1.30526
rs113736796	12	48213720	G	0.039213	0.953095	0.0186701	0.00309717	1.12678	1.08388	1.17136	39.2339	3.8e-10	0.0259343	0.00399894	46.2775	1e-11	1	1.17953
rs73111522	12	52304721	A	0.040501	0.981975	0.0226906	0.0030063	1.15611	1.11337	1.2005	53.6059	2.5e-13	0.0320832	0.00388162	64.928	7.8e-16	1	1.21121
rs35979828	12	54685880	T	0.069733	1	0.0216239	0.00231159	1.14826	1.11547	1.182	94.2223	2.8e-22	0.0335646	0.00298463	136.908	1.3e-31	1	1.45303
rs11177383	12	69209289	C	0.31391	0.978113	0.00819429	0.00128079	1.05378	1.03701	1.07083	45.4789	1.5e-11	0.010489	0.00165371	44.7487	2.2e-11	0	0.983944
rs980381	12	88754570	T	0.165979	0.971202	0.00958443	0.00160564	1.06319	1.04201	1.0848	38.6131	5.2e-10	0.0131856	0.00207314	44.9241	2e-11	1	1.16344
rs747692613	12	117478767	TTCC	0.671883	0.987118	0.00799644	0.0012614	1.05245	1.03595	1.06922	41.5615	1.1e-10	0.0103751	0.00162867	43.1083	5.2e-11	1	1.03722
rs66700428	12	118465489	A	0.85148	0.964206	0.00936991	0.00168431	1.06173	1.03956	1.08438	32.4703	1.2e-08	0.0125838	0.00217471	36.343	1.7e-09	1	1.11927
rs13141	12	121756084	G	0.988632	1	0.0367095	0.00555773	1.26451	1.17945	1.35572	44.1129	3.1e-11	0.0487587	0.00717593	47.6288	5.2e-12	1	1.0797
rs560646371	12	122870247	G	0.998181	0.677473	0.0973826	0.0172206	1.86373	1.502	2.31257	32.1209	1.4e-08	0.125673	0.0222346	32.4126	1.2e-08	1	1.00908
rs76428106	13	28604007	C	0.013184	0.9197	0.0406473	0.00537274	1.29675	1.21232	1.38706	54.4642	1.6e-13	0.0522096	0.00693892	53.7783	2.2e-13	0	0.987406
13:28618586_CA_C	13	28618586	C	0.639779	0.987596	0.00819156	0.00123206	1.05377	1.03762	1.07016	44.6869	2.3e-11	0.011671	0.00159121	55.5961	8.9e-14	1	1.24413
rs117145034	13	28674797	A	0.017399	0.773488	0.0365725	0.00511949	1.26341	1.1849	1.34711	49.9571	1.6e-12	0.0467381	0.00661185	47.672	5e-12	0	0.954259
rs73176930	13	41579809	A	0.79832	0.993193	0.0156234	0.00147107	1.10504	1.08486	1.1256	113.939	1.3e-26	0.0222096	0.0018999	140.16	2.5e-32	1	1.23013
rs2407797	13	50259021	A	0.721588	0.998716	0.0097491	0.00131492	1.06431	1.04692	1.08199	53.2017	3e-13	0.0138976	0.00169823	66.5552	3.4e-16	1	1.251
rs670180	13	71236611	A	0.5743	0.989251	0.00867791	0.00119467	1.05705	1.04134	1.07299	59.1299	1.5e-14	0.0122507	0.00154292	70.08	5.7e-17	1	1.18519
rs4981287	14	35828198	A	0.239722	0.992754	0.0123241	0.00138203	1.08198	1.0634	1.10088	85.3384	2.5e-20	0.0167212	0.00178463	92.261	7.6e-22	1	1.08112
rs2887399	14	96180695	G	0.795538	0.992745	0.0356164	0.00146239	1.25571	1.23291	1.27893	616.53	4.3e-136	0.0517665	0.0018884	782.184	4e-172	1	1.26869
rs72698720	14	101178715	C	0.864188	0.988159	0.0266058	0.00172489	1.18542	1.16007	1.21132	238.194	9.7e-54	0.0373023	0.00222737	282.965	1.7e-63	1	1.18796
rs200113015	15	30906165	C	0.226312	0.953483	0.0087753	0.00143467	1.05771	1.03886	1.07689	38.7486	4.8e-10	0.0112601	0.00185281	37.9594	7.2e-10	0	0.979633
rs7172615	15	50357743	G	0.760604	0.986168	0.0103455	0.00138506	1.06838	1.04999	1.08708	58.5054	2e-14	0.0150256	0.00178874	74.9255	4.9e-18	1	1.28066
rs76428668	15	66839282	G	0.249637	0.998194	0.00892225	0.00136273	1.0587	1.04077	1.07693	43.5902	4e-11	0.0132447	0.0017599	57.0079	4.3e-14	1	1.30781
rs372597211	15	75050575	CAA	0.651384	0.969214	0.00761923	0.00125865	1.04992	1.03349	1.06661	35.7724	2.2e-09	0.0103461	0.00162549	40.5685	1.9e-10	1	1.13407
rs11642909	16	50056698	A	0.681521	0.988721	0.00789139	0.0012714	1.05174	1.03512	1.06863	42.1966	8.3e-11	0.0108182	0.00164184	49.0191	2.5e-12	1	1.16168
rs9939347	16	57570704	G	0.300366	0.999504	0.0102017	0.00128681	1.06739	1.05032	1.08475	65.7678	5.1e-16	0.014253	0.00166174	78.0859	9.9e-19	1	1.1873
rs3743503	16	81056441	G	0.127147	1	0.0210499	0.00176545	1.14405	1.11902	1.16964	153.884	2.5e-35	0.0290514	0.00227984	176.455	2.9e-40	1	1.14668
rs78378222	17	7571752	G	0.012752	0.954826	0.0922424	0.00535607	1.80348	1.68641	1.92867	315.424	1.4e-70	0.122174	0.00691704	332.134	3.3e-74	1	1.05298
rs541524196	17	37533759	GT	0.163817	0.96376	0.00944582	0.00161738	1.06225	1.04094	1.084	37.617	8.6e-10	0.0126757	0.00208875	40.8993	1.6e-10	1	1.08726
rs7223609	17	44368776	T	0.184593	0.746081	0.0114489	0.00175377	1.07594	1.05255	1.09985	42.5557	6.9e-11	0.0132611	0.00226488	33.0591	8.9e-09	0	0.776843
rs118035610	17	47804307	C	0.956067	0.983613	0.037353	0.00289023	1.26973	1.22457	1.31655	170.584	5.5e-39	0.0520231	0.00373256	195.876	1.7e-44	1	1.14827
rs767987183	17	53084697	CT	0.783698	0.983032	0.00821852	0.0014463	1.05395	1.03502	1.07322	31.2521	2.3e-08	0.0117706	0.0018678	39.3873	3.5e-10	1	1.26031
rs80036149	18	41066578	A	0.886789	0.987853	0.0107759	0.00186369	1.07132	1.04659	1.09663	32.1589	1.4e-08	0.013703	0.00240672	32.0836	1.5e-08	0	0.997659
rs141777833	18	41875875	C	0.009707	0.766125	0.0537226	0.00682791	1.40981	1.29421	1.53574	61.86	3.7e-15	0.0730512	0.00881742	69.5323	7.5e-17	1	1.12403
rs536088596	18	42028139	TAA	0.901757	0.907273	0.0353589	0.00207772	1.25364	1.22143	1.28671	283.014	1.7e-63	0.0460271	0.00268312	292.419	1.5e-65	1	1.03323
rs72899729	18	42041131	G	0.013576	0.933159	0.060349	0.0052446	1.47082	1.37727	1.57072	136.996	1.2e-31	0.0821267	0.00677276	153.031	3.8e-35	1	1.11705
rs11082396	18	42080720	C	0.128707	0.997129	0.033074	0.00175727	1.23546	1.20856	1.26297	365.762	1.6e-81	0.0437238	0.0022693	385.946	6.3e-86	1	1.05518
rs1849209	18	42161643	T	0.767013	0.996305	0.0283023	0.00139433	1.19834	1.17759	1.21946	415.729	2.1e-92	0.0362176	0.0018006	410.34	3.1e-91	0	0.987037
rs2852780	18	42276988	A	0.132928	0.996512	0.0127258	0.00173684	1.08476	1.06141	1.10863	55.7116	8.4e-14	0.016752	0.00224292	58.2687	2.3e-14	1	1.0459
rs60781426	18	57560810	A	0.116814	0.983348	0.0104956	0.00184339	1.0694	1.04498	1.09439	34.8893	3.5e-09	0.0131804	0.00238051	34.4042	4.5e-09	0	0.986096
rs17758695	18	60920854	C	0.970914	1	0.0904992	0.00350366	1.78349	1.70688	1.86353	675.899	5.2e-149	0.120848	0.00452455	726.551	5e-160	1	1.07494
rs36084354	19	1079959	A	0.09221	1	0.0168249	0.00203421	1.11356	1.08554	1.14231	72.4388	1.7e-17	0.0238992	0.00262715	86.1704	1.7e-20	1	1.18956
rs561123020	19	13171897	A	0.014246	0.96712	0.0284578	0.00504784	1.19954	1.12601	1.27786	34.9622	3.4e-09	0.0346988	0.00651921	30.8481	2.8e-08	0	0.882327
rs739846	19	19419071	A	0.076161	0.995503	0.0144929	0.00222746	1.09708	1.06689	1.12814	45.0888	1.9e-11	0.0181934	0.00287673	43.3797	4.5e-11	0	0.962095
rs79966604	19	33752658	G	0.662751	0.978581	0.0110994	0.00125859	1.07354	1.05674	1.0906	80.5529	2.8e-19	0.0155065	0.00162545	92.7436	6e-22	1	1.15134
rs1805419	19	49459104	G	0.716177	0.976002	0.0107524	0.00132271	1.07116	1.05355	1.08906	67.3029	2.3e-16	0.0140931	0.00170825	70.5907	4.4e-17	1	1.04885
20:25810527_CAAAT_C	20	25810527	CAAAT	0.799338	0.950064	0.011747	0.00151307	1.07799	1.05775	1.09863	58.4891	2e-14	0.0161082	0.00195398	65.1722	6.9e-16	1	1.11426
rs7271671	20	30165788	C	0.926933	0.727953	0.0318062	0.00273287	1.22549	1.18423	1.26818	137.111	1.1e-31	0.0437528	0.00352923	155.687	9.9e-36	1	1.13548
rs758275723	20	30176422	T	0.972953	0.563954	0.0429394	0.00485668	1.31589	1.2382	1.39846	82.375	1.1e-19	0.0575708	0.00627192	89.8804	2.5e-21	1	1.09111
rs6089050	20	30312945	C	0.787411	0.995226	0.0261716	0.00144351	1.18213	1.16094	1.20371	340.069	6.2e-76	0.0358147	0.00186415	386.62	4.5e-86	1	1.13689
rs291699	20	31982199	T	0.0898481	0.987208	0.0176674	0.00207598	1.11958	1.09083	1.14908	75.9759	2.9e-18	0.0236686	0.00268092	81.194	2e-19	1	1.06868
rs575653337	20	32007002	T	0.031979	0.514643	0.0346973	0.00468127	1.24835	1.17723	1.32377	56.9912	4.4e-14	0.0464378	0.00604541	60.3506	7.9e-15	1	1.05895
20:32729372_GA_G	20	32729372	GA	0.876774	0.74801	0.0126506	0.00207634	1.08424	1.05639	1.11282	36.8953	1.2e-09	0.0160375	0.00268139	36.6794	1.4e-09	0	0.994148
rs6020413	20	48896445	T	0.785098	0.988115	0.00797074	0.00144144	1.05228	1.03344	1.07146	32.0697	1.5e-08	0.00955714	0.00186148	28.2578	1.1e-07	0	0.881137
rs186430430	22	29103598	C	0.00254	0.75101	0.114135	0.0134544	2.07441	1.75258	2.45535	68.1938	1.5e-16	0.148092	0.0173788	68.9229	1e-16	1	1.01069
rs5757613	22	39715262	A	0.335753	0.995366	0.00781871	0.00124977	1.05126	1.03492	1.06785	41.0835	1.5e-10	0.00952059	0.00161431	37.041	1.2e-09	0	0.901603
rs7410534	22	50289925	T	0.070599	1	0.0134268	0.00230272	1.08963	1.05864	1.12153	33.6869	6.5e-09	0.0171834	0.00297439	33.1313	8.6e-09	0	0.983507
rs5914348	23	55449565	T	0.740794	0.990322	0.00584995	0.000954008	1.03811	1.02577	1.05059	39.1728	3.9e-10	0.00685403	0.00122771	32.9585	9.4e-09	0	0.841362
rs392020	23	118601473	T	0.250622	0.997475	0.00642956	0.000962625	1.04196	1.02947	1.05461	45.9448	1.2e-11	0.00864722	0.0012388	50.8397	1e-12	1	1.10654
rs173913	23	119619039	C	0.377149	0.949383	0.00495483	0.000872433	1.03218	1.02096	1.04353	33.0855	8.8e-09	0.00635229	0.00112273	33.8876	5.8e-09	1	1.02424
