# Supplementary material for: GIGYF1 loss of function is associated with clonal mosaicism and adverse metabolic health
Source: Nat Commun. 2021 Jul 7;12:4178. doi: 10.1038/s41467-021-24504-y (PMC8263756; doi:10.1038/s41467-021-24504-y)
Supplement: Supplementary file 4 — Supplementary Data 2 [file 41467_2021_24504_MOESM4_ESM.xlsx]

## Sheet: S2
								LOY_Combined					PAR-LOY			mLRRy (filtered)
Model	Gene	Chr	Start_b38	End_b38	A1FREQ	MAC	MAC > 20	BETA	SE	BETA_SD	SE_SD	P_BOLT_LMM	BETA-LMM	SE	P_BOLT_LMM	BETA	SE	BETA_SD	SE_SD	P_BOLT_LMM
LoF (MAF<0.5%)	GIGYF1	7	100679507	100694250	0.000243081	40	1	0.484858	0.0772389	0.927789	0.147799	1.3e-10	0.29554	0.0598047	6e-07	-0.0381011	0.00706315	-0.812116	0.150549	8.8e-09
LoF (MAF<0.5%)	CHEK2	22	28687743	28742422	0.00329983	543	1	0.121581	0.0210328	0.232649	0.0402468	3.4e-09	0.0849698	0.0162853	7e-08	-0.00839229	0.00192692	-0.17888	0.0410718	7.5e-06
Moderate Impact (MAF<0.5%)	SMIM6	17	75646243	75647975	0.000279543	45.9999	1	0.340416	0.0720375	0.651395	0.137846	6.2e-06	0.252508	0.0557774	1.4e-05	-0.0183665	0.00658753	-0.391477	0.140412	0.0039
LoF (MAF<0.5%)	DNMT3A	2	25227855	25342590	0.000522625	86	1	-0.24405	0.0526986	-0.466996	0.10084	1.4e-05	-0.18379	0.0408036	3.2e-05	0.0167021	0.00484727	0.356001	0.103318	0.00077
LoF (MAF<0.5%)	ZMYM6	1	34986165	35031945	0.0004497	73.9999	1	0.215876	0.0568045	0.413085	0.108697	3.1e-05	0.166969	0.0439828	5.4e-05	-0.00603291	0.00519453	-0.12859	0.11072	0.13
Moderate Impact (MAF<0.5%)	MUS81	11	65857126	65867653	0.0035186	579	1	0.080835	0.0203711	0.15468	0.0389807	7.1e-05	0.0537489	0.015773	0.00074	-0.00285699	0.00186932	-0.060896	0.0398441	0.12
Moderate Impact (MAF<0.5%)	DDX1	2	15591178	15634346	0.0023275	382.999	1	0.0977358	0.0250151	0.18702	0.0478671	7.6e-05	0.0820335	0.0193688	3.1e-05	-0.00468839	0.00228755	-0.0999319	0.0487586	0.046
LoF (MAF<0.5%)	GRAMD1A	19	34994784	35026471	0.000237004	39	1	0.285268	0.078224	0.545868	0.149684	7.8e-05	0.197221	0.0605675	0.00046	-0.0202334	0.00715324	-0.43127	0.15247	0.0027
Moderate Impact (MAF<0.5%)	COMMD8	4	47450787	47463702	0.00161041	264.999	1	0.106098	0.0300554	0.203021	0.0575118	8.5e-05	0.0553998	0.0232714	0.0053	-0.011921	0.00278004	-0.254093	0.0592559	9.3e-06
LoF (MAF<0.5%)	NCKAP5	2	132671788	133568463	0.000249158	40.9999	1	-0.289691	0.0762927	-0.554332	0.145988	0.00011	-0.224138	0.0590721	9.4e-05	0.00355321	0.00697664	0.0757358	0.148705	0.34
Moderate Impact (MAF<0.5%)	ERVMER34-1	4	52722618	52751586	0.000322083	53	1	0.26265	0.0671245	0.502588	0.128445	0.00011	0.1805	0.0519734	0.00067	-0.0202314	0.00613825	-0.431227	0.130835	0.00039
Moderate Impact (MAF<0.5%)	H3-3B	17	75776434	75785893	0.00108779	179	1	0.149861	0.0365489	0.286763	0.0699373	0.00014	0.111823	0.0282992	0.00018	-0.0063612	0.00334226	-0.135587	0.0712394	0.059
Moderate Impact (MAF<0.5%)	CHEK2	22	28687743	28742422	0.00642342	1057	1	0.0556663	0.0151297	0.106519	0.0289511	0.00017	0.0358238	0.0117146	0.0021	-0.00221027	0.00138873	-0.0471114	0.0296004	0.18
Moderate Impact (MAF<0.5%)	HOXD10	2	176108790	176119937	0.00247943	408	1	0.0956156	0.0242394	0.182963	0.0463828	0.00024	0.072277	0.0187682	0.00029	-0.00340339	0.00222203	-0.0725424	0.047362	0.14
LoF (MAF<0.5%)	ARHGAP4	X	153907367	153934999	0.000218773	36	1	0.301401	0.0814195	0.576739	0.155798	0.00025	0.183284	0.0630417	0.0037	-0.00944319	0.00755096	-0.201279	0.160947	0.14
Moderate Impact (MAF<0.5%)	CFDP1	16	75293698	75433503	0.00246728	406.001	1	0.0834067	0.0243051	0.159601	0.0465085	0.00029	0.0711977	0.018819	7e-05	-0.00652208	0.0022281	-0.139017	0.0474914	0.0054
LoF (MAF<0.5%)	SLC22A24	11	63079940	63144221	0.000522625	86	1	0.202993	0.0526927	0.388433	0.100829	0.00033	0.152654	0.040799	0.00042	-0.00953987	0.00484675	-0.20334	0.103307	0.11
LoF (MAF<0.5%)	SFXN2	10	102714538	102743492	0.000334237	55	1	0.229444	0.065882	0.439047	0.126067	0.00035	0.136971	0.0510113	0.0066	-0.0185601	0.00602463	-0.395604	0.128414	0.0016
Moderate Impact (MAF<0.5%)	CCIN	9	36169388	36171334	0.00339706	559	1	0.0722499	0.0207283	0.138252	0.0396642	0.00036	0.0537683	0.0160496	0.00056	-0.00352539	0.00190402	-0.0751428	0.0405837	0.065
Moderate Impact (MAF<0.5%)	LTB	6	31647541	31649508	0.00125187	206	1	-0.11024	0.0340728	-0.210947	0.0651992	0.00036	-0.0895144	0.026382	0.00024	0.00790025	0.00312339	0.168392	0.0665743	0.0033
LoF (MAF<0.5%)	GALNT5	2	157257705	157318491	0.000753552	124	1	-0.157009	0.0439013	-0.300441	0.0840064	0.00039	-0.124253	0.033992	0.00026	0.00727204	0.0040146	0.155002	0.0855702	0.037
LoF (MAF<0.5%)	VSTM2L	20	37903111	37945350	0.000133695	22	1	0.367377	0.104137	0.702986	0.199269	0.00039	0.298259	0.0806315	0.00018	-0.0167336	0.00952287	-0.356673	0.202978	0.056
Moderate Impact (MAF<0.5%)	AC087721	15	41320794	41381050	0.00312359	513.999	1	0.0747134	0.0216115	0.142966	0.0413542	0.00051	0.0575823	0.0167334	0.00083	-0.00348643	0.00198206	-0.0743124	0.0422471	0.088
Moderate Impact (MAF<0.5%)	ASMTL	X	1403139	1453762	0.00783937	1290	1	0.0453297	0.0137063	0.0867396	0.0262274	0.00052	0.0298869	0.0106125	0.0035	-0.000683872	0.00126165	-0.0145766	0.0268918	0.5
Moderate Impact (MAF<0.5%)	LDHD	16	75111860	75116780	0.00428431	705	1	0.0650515	0.0184743	0.124478	0.0353511	0.00056	0.0516739	0.0143044	0.00042	-0.00456796	0.00169661	-0.0973649	0.0361628	0.0032
LoF (MAF<0.5%)	ZNF799	19	12390016	12401271	0.000510471	84	1	0.183147	0.0533184	0.350457	0.102026	0.00058	0.136529	0.0412835	0.0007	-0.0108807	0.00487575	-0.231919	0.103925	0.0096
LoF (MAF<0.5%)	BRAT1	7	2537810	2555694	0.00119718	197.001	1	0.115482	0.0348397	0.220978	0.0666667	0.00061	0.0746401	0.0269758	0.0035	-0.00590804	0.00319409	-0.125928	0.0680812	0.023
Moderate Impact (MAF<0.5%)	PDS5A	4	39822863	39977956	0.00337883	556	1	0.0651581	0.0207852	0.124682	0.0397731	0.00072	0.0488646	0.0160936	0.0014	-0.00362819	0.00190758	-0.077334	0.0406596	0.031
LoF (MAF<0.5%)	HOXA9	7	27162438	27175180	0.000170157	28	1	0.307415	0.0923125	0.588247	0.176643	0.00076	0.189891	0.071476	0.0071	-0.0241839	0.00859641	-0.515474	0.18323	0.0013
LoF (MAF<0.5%)	CXCR1	2	218162841	218166962	0.000674551	111	1	0.148302	0.0463904	0.28378	0.0887693	0.00084	0.0866804	0.0359193	0.012	-0.0160745	0.00428091	-0.342624	0.0912465	8.1e-05
LoF (MAF<0.5%)	REG1B	2	79085023	79088019	0.00115464	190.001	1	-0.106151	0.0354765	-0.203123	0.0678853	0.00084	-0.0785391	0.0274688	0.0023	0.00519088	0.00325273	0.110642	0.0693311	0.052
Moderate Impact (MAF<0.5%)	GALNT10	5	154190730	154420984	0.00441193	726.001	1	-0.0549091	0.0182082	-0.10507	0.0348419	0.00087	-0.0428845	0.0140983	0.00065	0.00235767	0.00167311	0.0502532	0.0356619	0.078
Moderate Impact (MAF<0.5%)	PCDHB10	5	141192353	141195647	0.00884208	1455	1	0.0453805	0.0129188	0.0868368	0.0247205	0.0009	0.0310494	0.0100028	0.0033	-0.00260954	0.00118342	-0.0556217	0.0252243	0.031
Moderate Impact (MAF<0.5%)	ARPC1A	7	99325898	99366262	0.000267389	43.9999	1	-0.245452	0.073647	-0.469679	0.140926	0.00095	-0.201682	0.0570236	0.00024	0.00551817	0.00673469	0.117618	0.143548	0.4
Moderate Impact (MAF<0.5%)	OR4K5	14	19920582	19921659	0.00218165	358.999	1	-0.0812391	0.0258349	-0.155453	0.0494358	0.00099	-0.0610282	0.0200035	0.0017	0.00390014	0.00236579	0.0831305	0.0504262	0.069
Moderate Impact (MAF<0.5%)	DOCK1	10	126905409	127452517	0.0132115	2174.01	1	-0.0321214	0.0106169	-0.0614652	0.0203157	0.001	-0.0231136	0.00822045	0.003	0.00150457	0.000974438	0.0320695	0.0207699	0.1
Moderate Impact (MAF<0.5%)	TTLL1	22	43039516	43089419	0.00271643	446.999	1	0.0824901	0.0231636	0.157847	0.0443242	0.001	0.0534224	0.0179351	0.0069	-0.00354546	0.00212535	-0.0755706	0.0453013	0.1
LoF (MAF<0.5%)	SLC39A13	11	47407132	47416496	0.000176234	29	1	0.299692	0.0907128	0.573469	0.173581	0.0011	0.251718	0.0702373	0.00032	-0.00617831	0.00829528	-0.131689	0.176812	0.34
Moderate Impact (MAF<0.5%)	ALK	2	29192774	29921586	0.0107746	1773	1	-0.0374897	0.0117263	-0.0717376	0.0224386	0.0011	-0.0254473	0.00907945	0.0048	0.00166276	0.00107386	0.0354413	0.0228891	0.14
Moderate Impact (MAF<0.5%)	CNTF	11	58622665	58625733	0.00455777	749.999	1	-0.0550057	0.0179181	-0.105255	0.0342868	0.0011	-0.0364751	0.0138737	0.0044	0.00430464	0.00164075	0.0917523	0.0349722	0.0078
Moderate Impact (MAF<0.5%)	CRISP2	6	49692358	49713590	0.0017988	296	1	-0.0994681	0.0284409	-0.190335	0.0544224	0.0012	-0.0671649	0.0220213	0.0039	0.00598772	0.00260082	0.127627	0.0554358	0.029
Moderate Impact (MAF<0.5%)	ASZ1	7	117363222	117428123	0.00432685	712	1	0.0616775	0.0183841	0.118022	0.0351785	0.0013	0.0428006	0.0142345	0.0041	-0.0039846	0.00168706	-0.0849308	0.0359593	0.017
Moderate Impact (MAF<0.5%)	OLFM4	13	53028813	53052057	0.00423569	697	1	-0.0581683	0.018581	-0.111307	0.0355553	0.0013	-0.0390091	0.0143869	0.0043	0.00311248	0.00170283	0.0663417	0.0362954	0.088
Moderate Impact (MAF<0.5%)	POLR2F	22	37952607	38041915	0.00170157	280	1	0.090045	0.0292392	0.172304	0.05595	0.0013	0.0745549	0.0226394	0.00056	5.62884e-05	0.00268337	0.00119977	0.0571954	0.88
Moderate Impact (MAF<0.5%)	RBP3	10	47348363	47357881	0.0108232	1781	1	0.0380524	0.0117013	0.0728143	0.0223908	0.0013	0.0248985	0.00906015	0.0078	-0.00167829	0.00107335	-0.0357723	0.0228782	0.12
LoF (MAF<0.5%)	OR2T6	1	248387949	248388875	0.0010574	173.999	1	0.116145	0.0370818	0.222247	0.070957	0.0014	0.0733277	0.0287118	0.0093	-0.00993026	0.00341063	-0.211661	0.0726967	0.0039
Moderate Impact (MAF<0.5%)	CBR4	4	168863770	169010275	0.00284405	468	1	0.0687071	0.0226422	0.131473	0.0433265	0.0014	0.0636346	0.0175314	8.7e-05	0.00126097	0.00207499	0.0268773	0.0442279	0.75
Moderate Impact (MAF<0.5%)	TPBG	6	82373409	82381031	0.00156787	257.999	1	0.0984771	0.030453	0.188439	0.0582727	0.0014	0.0785187	0.0235793	0.00078	-0.00479653	0.00279563	-0.102237	0.0595882	0.15
Moderate Impact (MAF<0.5%)	AC067968	19	44002957	44013924	0.00325729	536	1	-0.061657	0.021165	-0.117982	0.0404998	0.0015	-0.0471103	0.0163877	0.0017	0.00502013	0.00193908	0.107003	0.041331	0.005
LoF (MAF<0.5%)	DEPDC1	12	122752824	122771064	0.000309929	51.0001	1	0.227147	0.0684111	0.434652	0.130907	0.0016	0.157659	0.0529696	0.0043	-0.00468716	0.0062559	-0.0999057	0.133343	0.47
Moderate Impact (MAF<0.5%)	CDC20B	5	55112971	55173177	0.00314183	517.001	1	0.0689008	0.0215496	0.131844	0.0412358	0.0016	0.0546164	0.0166855	0.0014	-0.0028572	0.00198018	-0.0609005	0.042207	0.092
Moderate Impact (MAF<0.5%)	TRMT2A	22	20111875	20117392	0.00620465	1021	1	0.0496083	0.0153811	0.0949269	0.0294322	0.0016	0.0403002	0.0119094	0.00075	1.05497e-05	0.00140932	0.000224864	0.0300393	0.92
LoF (MAF<0.5%)	SEPTIN1	16	30378133	30395991	0.000279543	45.9999	1	0.224283	0.0720319	0.429172	0.137835	0.0017	0.15246	0.055773	0.0066	-0.0133634	0.00665977	-0.284838	0.141951	0.056
LoF (MAF<0.5%)	ATP4B	13	113648804	113658198	0.000188388	31	1	0.271824	0.0877366	0.520143	0.167886	0.0018	0.191541	0.0679329	0.0039	-0.00801151	0.00815559	-0.170763	0.173834	0.37
LoF (MAF<0.5%)	GPATCH3	1	26890488	26900467	0.00104525	172	1	0.106881	0.0372791	0.20452	0.0713346	0.0018	0.0875963	0.0288646	0.0017	-0.00616467	0.00340903	-0.131398	0.0726626	0.066
LoF (MAF<0.5%)	PXMP4	20	33702758	33720319	0.000261312	42.9999	1	0.221043	0.0745027	0.422972	0.142563	0.0018	0.155754	0.0576862	0.0037	-0.00390473	0.00689354	-0.0832284	0.146934	0.51
LoF (MAF<0.5%)	SPATA31A1	9	39355669	39361962	0.000522625	86	1	0.156742	0.0526933	0.29993	0.10083	0.0018	0.108524	0.0407995	0.0045	-0.00698796	0.00490485	-0.148947	0.104546	0.15
Moderate Impact (MAF<0.5%)	OSTF1	9	75088514	75147265	0.0019325	318.001	1	-0.0729531	0.0274435	-0.139598	0.0525139	0.0018	-0.0494352	0.021249	0.0094	0.00440956	0.00251354	0.0939887	0.0535755	0.035
LoF (MAF<0.5%)	PRSS58	7	142252163	142258078	0.000139772	23	1	0.348181	0.101854	0.666254	0.1949	0.0019	0.200466	0.0788634	0.027	-0.0226112	0.00952345	-0.481952	0.20299	0.018
Moderate Impact (MAF<0.5%)	ATP1A2	1	160115759	160143591	0.00486163	800.001	1	-0.0539643	0.017352	-0.103262	0.0332035	0.0019	-0.0442172	0.0134353	0.00077	0.00217883	0.00159075	0.0464412	0.0339064	0.35
Moderate Impact (MAF<0.5%)	DUSP4	8	29333064	29350684	0.00168942	278.001	1	0.090666	0.0293418	0.173492	0.0561463	0.0019	0.0617616	0.0227188	0.006	-0.00876733	0.00269771	-0.186873	0.057501	0.0013
Moderate Impact (MAF<0.5%)	SYTL2	11	85694224	85811159	0.014828	2440.01	1	-0.0309687	0.0100383	-0.0592595	0.0192086	0.0019	-0.027726	0.00777245	0.00026	0.00082053	0.000921148	0.0174894	0.019634	0.29
Moderate Impact (MAF<0.5%)	UTP23	8	116766505	116849463	0.00129441	213	1	-0.106295	0.0335087	-0.203398	0.0641198	0.0019	-0.0750588	0.0259452	0.0043	0.00485561	0.00306425	0.103496	0.0653137	0.16
LoF (MAF<0.5%)	CENPS-CORT	1	10430102	10452153	0.000133695	22	1	0.294502	0.104151	0.563538	0.199296	0.002	0.145598	0.0806421	0.05	-0.0247552	0.00952413	-0.527651	0.203004	0.0036
LoF (MAF<0.5%)	TICRR	15	89575469	89631056	0.000528702	87	1	0.180071	0.0523887	0.344571	0.100247	0.002	0.10418	0.0405637	0.023	-0.0108042	0.00493441	-0.230289	0.105176	0.021
Moderate Impact (MAF<0.5%)	CFH	1	196652043	196747504	0.00730459	1202	1	-0.0436532	0.0141925	-0.0835316	0.0271577	0.002	-0.0290318	0.010989	0.0062	0.00408876	0.00130057	0.0871509	0.0277213	0.00093
Moderate Impact (MAF<0.5%)	NNT	5	43602692	43707405	0.00495278	815	1	-0.0460454	0.0171935	-0.0881091	0.0329002	0.002	-0.0424599	0.0133127	0.00036	-0.00026599	0.00157808	-0.00566951	0.0336364	0.81
LoF (MAF<0.5%)	MAPK6	15	51952106	52067375	0.000158003	26	1	0.26579	0.0957985	0.508597	0.183313	0.0021	0.14892	0.0741752	0.028	-0.010085	0.00893379	-0.214959	0.190422	0.14
LoF (MAF<0.5%)	ZNF789	7	99472890	99503650	0.000316006	52.0001	1	0.218512	0.0677515	0.418129	0.129644	0.0021	0.211351	0.0524589	9.5e-05	-0.00452201	0.00619559	-0.0963855	0.132057	0.38
Moderate Impact (MAF<0.5%)	CCDC144NL	17	20836447	20896140	0.00642342	1057	1	0.0448616	0.0151227	0.0858439	0.0289377	0.0021	0.0333113	0.0117092	0.0032	-0.00290018	0.00138749	-0.0618166	0.029574	0.031
Moderate Impact (MAF<0.5%)	HPN	19	35040506	35066571	0.00236397	389.001	1	0.0728013	0.0248209	0.139307	0.0474955	0.0021	0.0447435	0.0192184	0.014	-0.00512721	0.0022815	-0.109285	0.0486296	0.013
LoF (MAF<0.5%)	FSHR	2	48962157	49154527	0.00032816	54	1	0.192635	0.0664859	0.368612	0.127223	0.0022	0.167718	0.0514789	0.00064	0.00529289	0.00613689	0.112817	0.130806	0.4
LoF (MAF<0.5%)	KCTD19	16	67289428	67326760	0.00104525	172	1	0.0982383	0.0372803	0.187982	0.0713369	0.0022	0.0693549	0.0288655	0.0043	-0.00573353	0.0034291	-0.122209	0.0730904	0.086
Moderate Impact (MAF<0.5%)	CCDC180	9	97307304	97378751	0.0124701	2052	1	-0.0333171	0.0109208	-0.0637532	0.0208973	0.0022	-0.0255034	0.00845582	0.0017	0.000842124	0.00100254	0.0179497	0.0213689	0.22
LoF (MAF<0.5%)	FAM98C	19	38403135	38409088	0.0004497	73.9999	1	-0.168083	0.0568059	-0.321631	0.1087	0.0023	-0.132476	0.0439838	0.0025	5.36363e-05	0.00519466	0.00114324	0.110723	0.9
LoF (MAF<0.5%)	TARS1	5	33440696	33468091	0.000510471	84	1	-0.169727	0.053317	-0.324777	0.102024	0.0023	-0.138743	0.0412824	0.0011	-0.00112148	0.00487561	-0.0239041	0.103922	0.92
Moderate Impact (MAF<0.5%)	PPP1R10	6	30678854	30697067	0.00528702	870	1	-0.0489102	0.0166482	-0.093591	0.0318568	0.0023	-0.0346384	0.0128904	0.0051	0.00285988	0.00152505	0.0609576	0.0325061	0.081
Moderate Impact (MAF<0.5%)	STX11	6	144150517	144191939	0.00246728	406.001	1	0.0823469	0.0243019	0.157573	0.0465024	0.0023	0.0641551	0.0188166	0.0025	-0.00207492	0.00223056	-0.0442264	0.0475438	0.42
LoF (MAF<0.5%)	ARHGAP19-SLIT1	10	97153045	97292637	0.000309929	51.0001	1	0.202275	0.0684083	0.387059	0.130901	0.0024	0.135746	0.0529674	0.0082	-0.0131579	0.00625565	-0.280457	0.133338	0.041
LoF (MAF<0.5%)	MT1H	16	56669814	56671129	0.000243081	40	1	0.238006	0.0772525	0.455431	0.147825	0.0024	0.177438	0.0598153	0.0033	0.00810065	0.00724758	0.172663	0.15448	0.27
LoF (MAF<0.5%)	NOXA1	9	137423350	137434406	0.00207835	342.001	1	-0.0759954	0.0264644	-0.145419	0.0506404	0.0024	-0.0550376	0.0204909	0.0043	0.00422619	0.00242008	0.0900802	0.0515834	0.067
LoF (MAF<0.5%)	RCSD1	1	167630093	167708696	0.00016408	27	1	-0.275318	0.0940084	-0.526829	0.179888	0.0024	-0.215245	0.0727891	0.0023	0.0125216	0.00859666	0.266895	0.183236	0.16
LoF (MAF<0.5%)	ST18	8	52110839	52460959	0.000151926	25	1	0.304192	0.0976924	0.58208	0.186937	0.0024	0.218924	0.0756416	0.0042	-0.0137225	0.00893354	-0.292492	0.190416	0.069
Moderate Impact (MAF<0.5%)	HTT	4	3041422	3243960	0.0175201	2883	1	-0.0242378	0.00926102	-0.0463797	0.0177212	0.0024	-0.0201635	0.00717065	0.0022	0.000369329	0.000849383	0.00787216	0.0181044	0.48
Moderate Impact (MAF<0.5%)	LGALS4	19	38801718	38812981	0.00332414	547.001	1	-0.0651434	0.0209529	-0.124654	0.040094	0.0024	-0.0392737	0.0162235	0.016	0.00577277	0.00191783	0.123045	0.0408781	0.0017
Moderate Impact (MAF<0.5%)	NCDN	1	35557473	35567274	0.0029899	492	1	0.0657024	0.0220885	0.125723	0.042267	0.0024	0.039057	0.0171027	0.018	-0.00502418	0.00203231	-0.107089	0.0433182	0.013
Moderate Impact (MAF<0.5%)	NPPB	1	11857464	11858945	0.000887247	146	1	0.119596	0.0404619	0.22885	0.077425	0.0024	0.103549	0.031329	0.00068	-0.00496243	0.00370008	-0.105773	0.0788663	0.13
Moderate Impact (MAF<0.5%)	PPWD1	5	65563236	65587549	0.00385892	635.001	1	0.0601986	0.0194603	0.115192	0.0372378	0.0024	0.04648	0.0150678	0.0025	-0.00106945	0.00178376	-0.0227951	0.0380204	0.4
LoF (MAF<0.5%)	CTNS	17	3636459	3663103	0.000382853	63	1	-0.183813	0.0615616	-0.351731	0.1178	0.0025	-0.171367	0.0476661	0.00025	-0.00143942	0.00562955	-0.0306809	0.119992	0.98
Moderate Impact (MAF<0.5%)	VSIR	10	71747556	71773520	0.00263743	434	1	0.0656991	0.0235091	0.125717	0.0449853	0.0025	0.0473854	0.0182027	0.0065	-0.00488287	0.00215475	-0.104077	0.045928	0.0083
Moderate Impact (MAF<0.5%)	VWC2L	2	214411054	214578976	0.000783937	129	1	-0.134191	0.0430368	-0.256778	0.0823521	0.0025	-0.103919	0.0333227	0.0021	0.00929712	0.00395086	0.198166	0.0842116	0.0083
LoF (MAF<0.5%)	ADAMTS19	5	129460281	129738683	0.000200542	33	1	0.273674	0.0850336	0.523683	0.162714	0.0026	0.129654	0.06584	0.077	-0.0279918	0.00777595	-0.596638	0.165742	0.00027
LoF (MAF<0.5%)	ASXL1	20	32358330	32439319	0.000753552	124	1	-0.125442	0.0439103	-0.240037	0.0840236	0.0026	-0.101075	0.033999	0.0019	0.00527607	0.00403171	0.112458	0.0859349	0.11
LoF (MAF<0.5%)	SEPTIN12	16	4777606	4788398	0.000145849	24	1	0.300076	0.0997093	0.574204	0.190797	0.0026	0.208997	0.0772032	0.0071	-0.0239611	0.00911797	-0.510725	0.194347	0.0081
Moderate Impact (MAF<0.5%)	AC013394	15	92883413	92949230	0.000698859	115	1	0.122719	0.0455756	0.234826	0.0872102	0.0026	0.0940212	0.0352884	0.0046	-0.00725572	0.00418592	-0.154654	0.0892219	0.056
Moderate Impact (MAF<0.5%)	PABPC4	1	39560709	39576790	0.00191427	315.001	1	-0.0810603	0.02757	-0.155111	0.052756	0.0026	-0.0654259	0.021347	0.0018	0.00513354	0.00252518	0.10942	0.0538236	0.079
LoF (MAF<0.5%)	ZSWIM8	10	73785606	73801797	0.00016408	27	1	0.317815	0.094012	0.608148	0.179895	0.0027	0.268527	0.0727919	0.0011	-0.00923669	0.00859699	-0.196878	0.183243	0.22
Moderate Impact (MAF<0.5%)	CEACAM19	19	44662278	44684359	0.0037313	614	1	-0.0525257	0.019785	-0.100509	0.0378591	0.0027	-0.0446987	0.0153192	0.0014	0.00121498	0.00181665	0.025897	0.0387214	0.62
Moderate Impact (MAF<0.5%)	CRYBB1	22	26599278	26618027	0.0012701	209	1	-0.0894357	0.0338299	-0.171138	0.0647344	0.0027	-0.0544005	0.0261939	0.012	0.00727801	0.00309362	0.155129	0.0659397	0.018
Moderate Impact (MAF<0.5%)	GML	8	142834247	142916506	0.00130048	213.999	1	0.104561	0.0334328	0.20008	0.0639746	0.0027	0.0658093	0.0258864	0.014	-0.0026729	0.00308622	-0.0569722	0.065782	0.51
Moderate Impact (MAF<0.5%)	STK40	1	36339624	36385924	0.00377384	621	1	-0.0588714	0.0196736	-0.112652	0.037646	0.0027	-0.0480519	0.015233	0.0013	0.00335654	0.00180343	0.0715438	0.0384397	0.087
LoF (MAF<0.5%)	ECSIT	19	11505929	11529172	0.000370699	61	1	0.203723	0.0625555	0.38983	0.119702	0.0028	0.127138	0.0484356	0.015	-0.00762682	0.00576788	-0.162564	0.122941	0.25
Moderate Impact (MAF<0.5%)	MYO1H	12	109347903	109455523	0.00784545	1291	1	0.0404362	0.0137028	0.0773758	0.0262207	0.0028	0.0308549	0.0106098	0.003	-0.00241189	0.00125551	-0.0514088	0.0267609	0.054
Moderate Impact (MAF<0.5%)	CDC25C	5	138285265	138338355	0.00321475	529	1	-0.0578479	0.0213065	-0.110694	0.0407706	0.0029	-0.0458214	0.0164972	0.0029	0.000748708	0.00194842	0.0159585	0.0415301	0.55
Moderate Impact (MAF<0.5%)	ICAM3	19	10333776	10339661	0.00461854	759.999	1	0.0581746	0.0177983	0.111319	0.0340575	0.0029	0.0307452	0.0137809	0.05	-0.0040806	0.0016405	-0.086977	0.0349669	0.008
Moderate Impact (MAF<0.5%)	MARCHF4	2	216257865	216372483	0.00151926	250	1	0.099644	0.0309354	0.190672	0.0591957	0.0029	0.0661502	0.0239528	0.0099	-0.00705727	0.00282893	-0.150424	0.0602979	0.01
LoF (MAF<0.5%)	PYGB	20	25248085	25298012	0.000352468	58	1	0.198107	0.0641562	0.379083	0.122765	0.0031	0.11881	0.0496751	0.026	-0.0141929	0.00591801	-0.302518	0.126141	0.023
LoF (MAF<0.5%)	USP25	21	15730025	15880069	0.000273466	44.9999	1	0.223997	0.0728325	0.428624	0.139367	0.0031	0.115982	0.056393	0.051	-0.020581	0.00666022	-0.438679	0.141961	0.0045
Moderate Impact (MAF<0.5%)	CHRM1	11	62908679	62921807	0.00167726	276	1	-0.0825339	0.0294472	-0.157931	0.056348	0.0031	-0.0611566	0.0228005	0.0058	0.00122302	0.00269284	0.0260684	0.0573972	0.53
Moderate Impact (MAF<0.5%)	GPR180	13	94601857	94634661	0.00293521	483.001	1	-0.0582724	0.0222886	-0.111506	0.0426499	0.0031	-0.042019	0.0172577	0.0042	0.000435189	0.00203823	0.00927595	0.0434444	0.82
Moderate Impact (MAF<0.5%)	HDAC3	5	141620876	141636849	0.000546933	90	1	0.155446	0.051516	0.29745	0.0985773	0.0031	0.113569	0.039888	0.0036	-0.0135582	0.00471093	-0.28899	0.100412	0.0035
Moderate Impact (MAF<0.5%)	MAP3K7	6	90513573	90587072	0.0024065	395.999	1	-0.0817563	0.024603	-0.156443	0.0470785	0.0031	-0.0578071	0.0190497	0.006	0.00145935	0.00224986	0.0311057	0.0479552	0.56
Moderate Impact (MAF<0.5%)	ANO4	12	101111599	101128641	0.00461247	759	1	0.0546235	0.0178114	0.104524	0.0340826	0.0032	0.0443818	0.0137911	0.0019	-0.00123469	0.00163309	-0.0263171	0.0348089	0.44
Moderate Impact (MAF<0.5%)	CNNM3	2	96816245	96835382	0.00651458	1072	1	0.0429438	0.0150164	0.0821741	0.0287343	0.0032	0.0324638	0.011627	0.0042	-0.00315329	0.00137641	-0.0672116	0.0293378	0.015
Moderate Impact (MAF<0.5%)	NLRC4	2	32224453	32265732	0.00380422	626	1	-0.0578598	0.0195972	-0.110716	0.0374998	0.0032	-0.0421942	0.0151738	0.0051	0.00198079	0.00179781	0.0422201	0.0383199	0.27
Moderate Impact (MAF<0.5%)	TSEN15	1	184051651	184123978	0.00104525	172	1	-0.0962006	0.0372813	-0.184083	0.0713388	0.0032	-0.0674712	0.0288663	0.0081	0.00930459	0.00340923	0.198325	0.0726669	0.0041
LoF (MAF<0.5%)	ICAM3	19	10333776	10339661	0.000425392	70	1	0.168725	0.0584132	0.32286	0.111775	0.0033	0.120248	0.0452283	0.0082	-0.00409883	0.00534164	-0.0873656	0.113856	0.35
Moderate Impact (MAF<0.5%)	PCBD1	10	70882280	70888565	0.000619857	102	1	0.131898	0.0483875	0.25239	0.0925908	0.0033	0.0953958	0.0374656	0.0081	-0.00475864	0.00444664	-0.101429	0.094779	0.24
Moderate Impact (MAF<0.5%)	TIGD2	4	89111533	89114901	0.00175626	289	1	0.0860036	0.0287808	0.16457	0.0550729	0.0033	0.0790125	0.0222845	0.00034	-0.00205078	0.0026319	-0.0437119	0.0560983	0.47
Moderate Impact (MAF<0.5%)	DIPK2A	18	74434099	74457944	0.00158611	261.001	1	-0.0849124	0.0302864	-0.162482	0.0579539	0.0035	-0.0611557	0.0234502	0.0085	0.00410818	0.00276958	0.0875648	0.0590329	0.11
Moderate Impact (MAF<0.5%)	LIMK2	22	31212239	31280080	0.00517763	852	1	0.0458639	0.0168195	0.0877618	0.0321846	0.0035	0.0260887	0.0130231	0.036	-0.00219265	0.00154895	-0.0467358	0.0330155	0.13
LoF (MAF<0.5%)	CENPF	1	214603195	214664571	0.00219381	361	1	-0.0691099	0.0257627	-0.132244	0.0492976	0.0036	-0.0515734	0.0199476	0.0044	0.00545067	0.00235916	0.11618	0.0502849	0.027
LoF (MAF<0.5%)	MORC1	3	108958248	109118134	0.000407161	67	1	0.152468	0.0596948	0.291752	0.114228	0.0036	0.0843717	0.0462206	0.028	-0.00941245	0.00549999	-0.200624	0.117231	0.058
Moderate Impact (MAF<0.5%)	CAPN12	19	38730187	38769904	0.010574	1739.99	1	-0.034316	0.0118365	-0.0656646	0.0226495	0.0036	-0.0266046	0.00916482	0.0034	0.00208368	0.0010843	0.0444131	0.0231116	0.046
LoF (MAF<0.5%)	BUD13	11	116748170	116772987	0.000151926	25	1	0.257913	0.0976894	0.493524	0.186931	0.0037	0.148958	0.0756392	0.031	-0.0166449	0.00893327	-0.354782	0.19041	0.062
LoF (MAF<0.5%)	NDUFB2	7	140690777	140722790	0.000309929	51.0001	1	-0.209541	0.0684107	-0.400962	0.130906	0.0037	-0.152606	0.0529693	0.0066	0.0132133	0.00625587	0.281638	0.133342	0.047
LoF (MAF<0.5%)	PWWP3A	19	1354711	1378431	0.000431469	70.9999	1	0.163712	0.0579933	0.313267	0.110972	0.0037	0.101628	0.0449032	0.019	-0.009037	0.00537957	-0.192621	0.114664	0.034
LoF (MAF<0.5%)	SLC9A1	1	27098809	27166981	0.000273466	44.9999	1	0.226461	0.0728491	0.433339	0.139399	0.0037	0.190793	0.0564058	0.0021	-0.0162285	0.00666174	-0.345906	0.141993	0.021
Moderate Impact (MAF<0.5%)	HSPB6	19	35754566	35758079	0.00208442	343	1	0.0831564	0.0264275	0.159122	0.0505698	0.0037	0.0495388	0.0204623	0.023	-0.00523463	0.00243445	-0.111575	0.0518897	0.043
Moderate Impact (MAF<0.5%)	INSYN2A	10	127135426	127196591	0.00499532	822	1	0.0474394	0.0171232	0.0907766	0.0327657	0.0037	0.0313671	0.0132582	0.014	-0.00442444	0.00156968	-0.0943058	0.0334573	0.0061
Moderate Impact (MAF<0.5%)	TRIM35	8	27284886	27311272	0.0057671	948.999	1	-0.0459647	0.015948	-0.0879547	0.0305169	0.0037	-0.0343645	0.0123482	0.0047	0.00281827	0.001463	0.0600707	0.0311835	0.038
LoF (MAF<0.5%)	MEP1A	6	46793389	46839782	0.000316006	52.0001	1	0.17982	0.0677499	0.344091	0.129641	0.0038	0.165653	0.0524576	0.00067	-0.000981197	0.00625581	-0.020914	0.133341	0.72
LoF (MAF<0.5%)	TRIM16	17	15627960	15684311	0.00125795	207.001	1	-0.0983767	0.0339898	-0.188247	0.0650404	0.0039	-0.0750281	0.0263177	0.0056	0.00420138	0.00310824	0.0895514	0.0662514	0.16
Moderate Impact (MAF<0.5%)	GPAT4	8	41577187	41625001	0.000783937	129	1	0.133906	0.0430333	0.256233	0.0823454	0.0039	0.0842407	0.03332	0.015	-0.00812505	0.00396604	-0.173183	0.0845352	0.048
Moderate Impact (MAF<0.5%)	HACL1	3	15560699	15601852	0.00284405	468	1	0.0650702	0.0226401	0.124514	0.0433225	0.0039	0.0379718	0.0175298	0.028	-0.00364055	0.00208145	-0.0775974	0.0443656	0.069
Moderate Impact (MAF<0.5%)	LRRTM4	2	76747719	77593319	0.00267997	441	1	0.0651076	0.0233215	0.124585	0.0446263	0.0039	0.0497332	0.0180574	0.0058	-0.00077673	0.00214726	-0.0165558	0.0457683	0.84
LoF (MAF<0.5%)	CACYBP	1	174999163	175012027	0.000121541	20.0001	1	0.280152	0.109227	0.536079	0.209009	0.004	0.181571	0.0845723	0.013	-0.0223633	0.00998829	-0.476668	0.212898	0.012
LoF (MAF<0.5%)	CD207	2	70830211	70835816	0.00032816	54	1	-0.19656	0.0664827	-0.376123	0.127216	0.004	-0.150291	0.0514764	0.0063	0.0108284	0.00607955	0.230805	0.129584	0.069
LoF (MAF<0.5%)	LPIN2	18	2916994	3013144	0.000230927	38	1	0.221467	0.0792437	0.423783	0.151635	0.004	0.148384	0.061357	0.013	-0.0177936	0.00734369	-0.379266	0.156529	0.0052
LoF (MAF<0.5%)	SIRT3	11	215030	236931	0.000984479	162	1	0.0998642	0.0384103	0.191093	0.0734992	0.004	0.0635928	0.0297405	0.021	-0.00221988	0.00353431	-0.0473162	0.0753329	0.51
Moderate Impact (MAF<0.5%)	DCAF15	19	13952492	13961449	0.0038893	640	1	0.057368	0.0193835	0.109775	0.0370909	0.004	0.0372267	0.0150083	0.014	-0.00376723	0.00178365	-0.0802976	0.0380181	0.052
Moderate Impact (MAF<0.5%)	RCL1	9	4792944	4885917	0.00424177	698	1	0.055349	0.0185661	0.105912	0.0355267	0.004	0.0429795	0.0143754	0.0036	-0.00353185	0.00170025	-0.0752805	0.0362404	0.058
LoF (MAF<0.5%)	FAM155B	X	69504326	69532508	0.000243081	40	1	-0.21113	0.0772381	-0.404003	0.147797	0.0041	-0.170397	0.0598042	0.0028	0.00661048	0.00706309	0.140901	0.150548	0.37
LoF (MAF<0.5%)	RPUSD3	3	9837849	9844602	0.000832553	137	1	0.123333	0.0417643	0.236001	0.0799171	0.0041	0.0980995	0.0323374	0.0035	-0.00599978	0.00383316	-0.127884	0.0817029	0.14
Moderate Impact (MAF<0.5%)	MBOAT2	2	8852690	9003709	0.00148887	245	1	0.0865289	0.0312492	0.165575	0.0597962	0.0041	0.0581666	0.0241957	0.015	-0.00158237	0.00288117	-0.0337278	0.0614114	0.51
Moderate Impact (MAF<0.5%)	PLCL1	2	197804593	198572581	0.00702505	1156	1	-0.0422187	0.0144667	-0.0807866	0.0276824	0.0041	-0.0303261	0.0112013	0.0078	0.00247946	0.0013258	0.0528491	0.0282591	0.036
Moderate Impact (MAF<0.5%)	PRSS16	6	27247701	27256624	0.00226673	372.999	1	-0.0681908	0.025347	-0.130485	0.0485022	0.0041	-0.061373	0.0196258	0.0016	0.0015341	0.00233669	0.032699	0.049806	0.5
Moderate Impact (MAF<0.5%)	ZNF622	5	16451519	16465800	0.00259489	427	1	0.0641118	0.0237022	0.12268	0.0453548	0.0041	0.0405643	0.0183522	0.022	-0.00324538	0.00218024	-0.0691745	0.0464713	0.09
LoF (MAF<0.5%)	MRPL55	1	228106679	228109312	0.000364622	60	1	0.175587	0.0630727	0.335991	0.120691	0.0042	0.117481	0.0488361	0.017	-0.0152558	0.00576773	-0.325174	0.122938	0.016
Moderate Impact (MAF<0.5%)	KCNK6	19	38319845	38332076	0.00190211	313	1	0.0757276	0.027663	0.144907	0.0529339	0.0042	0.0449526	0.021419	0.026	-0.00299406	0.00254596	-0.0638177	0.0542665	0.29
Moderate Impact (MAF<0.5%)	KLF9	9	70384597	70414624	0.000753552	124	1	0.125631	0.0439005	0.240398	0.0840048	0.0042	0.0981964	0.0339914	0.0034	-0.00506262	0.00401452	-0.107908	0.0855685	0.32
LoF (MAF<0.5%)	MFSD14B	9	94374569	94461042	0.000194465	32	1	0.218691	0.0863602	0.418471	0.165253	0.0043	0.18441	0.0668672	0.0036	-0.0189498	0.00789726	-0.40391	0.168328	0.024
Moderate Impact (MAF<0.5%)	AC019257	8	1823976	1958641	0.000200542	33	1	0.240704	0.0850393	0.460594	0.162725	0.0043	0.170557	0.0658445	0.011	-0.0208834	0.00777647	-0.445125	0.165754	0.0067
Moderate Impact (MAF<0.5%)	CDK2AP1	12	123250112	123272334	0.000905478	149	1	0.109122	0.0400581	0.208808	0.0766523	0.0043	0.0735595	0.0310163	0.018	-0.00413131	0.00368796	-0.0880579	0.078608	0.18
Moderate Impact (MAF<0.5%)	PDXDC1	16	15058498	15122225	0.00983264	1618	1	-0.036104	0.0122645	-0.069086	0.0234685	0.0043	-0.0262157	0.00949621	0.0078	0.0022714	0.00112398	0.0484143	0.0239574	0.029
Moderate Impact (MAF<0.5%)	PLD1	3	171600404	171810950	0.00755983	1244	1	0.0351192	0.0139536	0.0672016	0.0267006	0.0043	0.0195668	0.010804	0.043	-0.00265621	0.00127908	-0.0566165	0.0272633	0.037
LoF (MAF<0.5%)	CIZ1	9	128161251	128204383	0.000206619	34	1	0.2588	0.0837775	0.495221	0.160311	0.0044	0.187785	0.0648675	0.0093	-0.012	0.00766109	-0.255777	0.163294	0.098
LoF (MAF<0.5%)	MRPL4	19	10251901	10260055	0.000407161	67	1	0.162007	0.0596963	0.310005	0.114231	0.0044	0.121716	0.0462219	0.0051	-0.0121407	0.00545898	-0.258776	0.116357	0.025
Moderate Impact (MAF<0.5%)	AC010422	19	12525373	12551542	0.000340314	56	1	-0.162279	0.0652857	-0.310525	0.124926	0.0044	-0.137161	0.0505496	0.0031	-0.002052	0.00229099	-0.0437379	0.0488319	0.19
Moderate Impact (MAF<0.5%)	AC048338	12	122078756	122147344	0.00250374	412	1	0.0573836	0.0241228	0.109805	0.0461596	0.0044	0.0347561	0.0186778	0.029	-0.00406352	0.002214	-0.0866129	0.0471909	0.045
Moderate Impact (MAF<0.5%)	INTS4	11	77878720	77994671	0.00565772	931	1	-0.0487504	0.0161005	-0.0932852	0.0308088	0.0044	-0.0356569	0.0124663	0.006	0.0027034	0.00147708	0.0576223	0.0314836	0.042
LoF (MAF<0.5%)	DXO	6	31962464	31964946	0.000559087	92	1	-0.131735	0.0509477	-0.252079	0.0974898	0.0045	-0.112951	0.039448	0.0026	0.00374473	0.00465896	0.079818	0.0993046	0.25
Moderate Impact (MAF<0.5%)	ADCK1	14	77800109	77935014	0.00670904	1104	1	-0.0419126	0.0147982	-0.0802009	0.0283168	0.0045	-0.0297216	0.011458	0.01	0.00256291	0.00135632	0.0546278	0.0289096	0.062
Moderate Impact (MAF<0.5%)	MAATS1	3	119703022	119767102	0.00745044	1226	1	0.0369649	0.0140567	0.0707334	0.0268979	0.0045	0.031982	0.0108838	0.0014	-0.000504735	0.00129068	-0.0107583	0.0275105	0.52
Moderate Impact (MAF<0.5%)	MSGN1	2	17816460	17817798	0.000978402	161	1	0.104066	0.0385283	0.199133	0.073725	0.0045	0.0758291	0.0298318	0.011	-0.00605188	0.00352326	-0.128994	0.0750974	0.077
Moderate Impact (MAF<0.5%)	TPD52L2	20	63865228	63891545	0.00136733	225	1	-0.091804	0.0326064	-0.175669	0.0623932	0.0045	-0.0659879	0.0252466	0.0059	0.00167417	0.00298837	0.0356845	0.0636964	0.48
Moderate Impact (MAF<0.5%)	SLC25A36	3	140941830	140980995	0.00154357	254.001	1	0.0919911	0.0306962	0.176028	0.058738	0.0046	0.0762018	0.0237675	0.0025	-0.00085344	0.00282367	-0.0181909	0.0601858	0.82
LoF (MAF<0.5%)	TET2	4	105145875	105279816	0.000595549	98	1	-0.129767	0.0493745	-0.248313	0.0944795	0.0047	-0.155	0.0382298	2.3e-05	0.00175339	0.00460995	0.0373731	0.0982599	0.68
Moderate Impact (MAF<0.5%)	C2orf81	2	74414176	74421591	0.00431469	709.999	1	0.0496029	0.0184095	0.0949165	0.0352271	0.0047	0.0376893	0.0142542	0.0049	-0.00590244	0.00168705	-0.125809	0.0359591	0.00076
Moderate Impact (MAF<0.5%)	NUP188	9	128947699	129007096	0.0136247	2242	1	0.0269858	0.0104586	0.0516381	0.0200128	0.0047	0.0161596	0.00809788	0.028	-0.00162764	0.000960215	-0.0346927	0.0204667	0.049
Moderate Impact (MAF<0.5%)	TMEM236	10	17752201	17800868	0.00247335	407	1	-0.0721447	0.0242706	-0.138051	0.0464425	0.0047	-0.0603321	0.0187923	0.0019	0.00220092	0.00221946	0.0469121	0.0473072	0.51
Moderate Impact (MAF<0.5%)	ZG16	16	29778256	29782973	0.00156787	257.999	1	0.0827697	0.0304608	0.158382	0.0582876	0.0047	0.0655756	0.0235853	0.0037	-0.00643585	0.00279093	-0.137179	0.059488	0.0097
LoF (MAF<0.5%)	TBC1D16	17	79932343	80035872	0.000352468	58	1	-0.168949	0.0641541	-0.323289	0.122761	0.0048	-0.147174	0.0496734	0.0016	0.00019344	0.00586662	0.00412313	0.125046	0.96
Moderate Impact (MAF<0.5%)	ABCA7	19	1039997	1065572	0.0219442	3611.01	1	0.0248829	0.00831263	0.0476141	0.0159064	0.0048	0.0208758	0.00643633	0.0018	-0.00134048	0.000762169	-0.028572	0.0162454	0.082
Moderate Impact (MAF<0.5%)	AL355315	10	97572499	97583884	0.00307498	506	1	-0.0545314	0.0217806	-0.104347	0.0416778	0.0048	-0.0398389	0.0168643	0.01	0.00240205	0.00199373	0.0511991	0.0424959	0.17
Moderate Impact (MAF<0.5%)	IQGAP1	15	90388242	90502239	0.00758414	1248	1	0.0405135	0.0139327	0.0775237	0.0266606	0.0048	0.0308062	0.0107879	0.0069	-0.0022423	0.00127666	-0.0477941	0.0272117	0.078
Moderate Impact (MAF<0.5%)	MCTP1	5	94703741	95284575	0.00477047	785	1	0.049257	0.0175148	0.0942546	0.0335151	0.0048	0.0423577	0.0135614	0.0016	-0.000997777	0.00160574	-0.0212674	0.034226	0.43
LoF (MAF<0.5%)	CCDC127	5	196868	218153	0.000401084	66	1	0.167318	0.0601403	0.320168	0.11508	0.0049	0.118791	0.0465656	0.013	-0.014649	0.00549957	-0.31224	0.117222	0.0041
Moderate Impact (MAF<0.5%)	HNRNPU	1	244840638	244864560	0.00252197	415	1	-0.0753091	0.0240358	-0.144106	0.0459932	0.0049	-0.0494205	0.0186105	0.021	0.00321727	0.002198	0.0685753	0.0468498	0.16
LoF (MAF<0.5%)	FBXL4	6	98868535	98948006	0.000650242	107	1	0.126436	0.0472498	0.241939	0.0904138	0.005	0.0994278	0.0365847	0.0046	-0.00529831	0.00432079	-0.112932	0.0920966	0.13
Moderate Impact (MAF<0.5%)	AGTR2	X	116170744	116174974	0.00145241	239	1	0.080547	0.0316385	0.154129	0.0605411	0.005	0.0488848	0.0244971	0.03	-0.00915383	0.00289929	-0.195112	0.0617977	0.00047
Moderate Impact (MAF<0.5%)	FAM95C	9	38540569	38577207	0.000309929	51.0001	1	0.176064	0.0684214	0.336903	0.130926	0.005	0.151006	0.0529775	0.0014	-0.00463359	0.00625685	-0.0987638	0.133363	0.39
Moderate Impact (MAF<0.5%)	GATM	15	45361124	45402327	0.00263136	433.001	1	0.0666091	0.023533	0.127458	0.045031	0.005	0.0468818	0.0182212	0.01	-0.00606892	0.00215202	-0.129358	0.0458698	0.019
Moderate Impact (MAF<0.5%)	PTPRT	20	42072752	43189970	0.00863546	1421	1	0.0385081	0.0130703	0.0736863	0.0250104	0.005	0.0235928	0.0101201	0.028	-0.00231245	0.00120277	-0.0492893	0.0256367	0.087
LoF (MAF<0.5%)	NEFM	8	24913758	24919098	0.000206619	34	1	0.235666	0.0837893	0.450953	0.160333	0.0051	0.15839	0.0648766	0.017	-0.00532976	0.00777733	-0.113603	0.165772	0.5
LoF (MAF<0.5%)	NEU1	6	31924682	31929929	0.000334237	55	1	0.195623	0.0658785	0.37433	0.12606	0.0051	0.114523	0.0510086	0.039	-0.0164592	0.00602431	-0.350824	0.128407	0.0021
Moderate Impact (MAF<0.5%)	MYRF	11	61752636	61788518	0.00849569	1398	1	-0.0337423	0.0131796	-0.0645668	0.0252195	0.0051	-0.0245363	0.0102047	0.0078	0.00290666	0.00121039	0.0619547	0.0257992	0.0058
Moderate Impact (MAF<0.5%)	NUFIP1	13	44939249	44989471	0.00487986	803	1	-0.0526471	0.0173204	-0.100742	0.0331431	0.0051	-0.0396726	0.0134109	0.0061	0.00227813	0.00158783	0.0485578	0.0338442	0.27
Moderate Impact (MAF<0.5%)	MAP3K14	17	45316960	45317040	0.00412631	679.001	1	0.0529989	0.0188219	0.101415	0.0360162	0.0052	0.0426377	0.0145735	0.0038	-0.0015592	0.001725	-0.033234	0.0367679	0.29
Moderate Impact (MAF<0.5%)	ZNF777	7	149431363	149461062	0.00452739	745	1	-0.0514816	0.0179756	-0.0985115	0.0343968	0.0052	-0.0361827	0.0139182	0.014	0.00284589	0.00164712	0.0606594	0.035108	0.1
LoF (MAF<0.5%)	NPL	1	182789293	182830384	0.00123364	203	1	0.0929321	0.0343211	0.177828	0.0656744	0.0054	0.0750602	0.0265742	0.0033	-0.00183503	0.00316984	-0.0391132	0.0675644	0.74
Moderate Impact (MAF<0.5%)	ETNPPL	4	108742048	108763054	0.00366445	603	1	-0.0573947	0.0199668	-0.109826	0.038207	0.0054	-0.0463855	0.0154599	0.0031	0.00212153	0.00182894	0.0452199	0.0389834	0.18
Moderate Impact (MAF<0.5%)	IRF9	14	24161264	24166564	0.00191427	315.001	1	0.0852305	0.0275716	0.163091	0.052759	0.0054	0.0668109	0.0213482	0.0046	-0.00380641	0.00252133	-0.0811327	0.0537415	0.2
Moderate Impact (MAF<0.5%)	TPM4	19	16067021	16103002	0.0025402	418	1	-0.0632598	0.0239512	-0.121049	0.0458313	0.0054	-0.0442671	0.018545	0.015	0.00367051	0.00219026	0.078236	0.0466849	0.049
LoF (MAF<0.5%)	ZNF197	3	44584888	44648471	0.000461854	75.9999	1	0.157325	0.056048	0.301046	0.107249	0.0055	0.128411	0.043397	0.0036	-0.00330679	0.00512535	-0.0704834	0.109246	0.41
LoF (MAF<0.5%)	CETP	16	56961923	56983845	0.000504394	83.0001	1	0.154783	0.0536384	0.296182	0.102639	0.0056	0.103632	0.0415313	0.012	-0.00696964	0.00496518	-0.148556	0.105832	0.11
LoF (MAF<0.5%)	REPS2	X	16946658	17153272	0.000127618	21.0001	1	0.335257	0.106593	0.641524	0.203969	0.0056	0.257771	0.0825333	0.0028	-0.0130949	0.00974748	-0.279115	0.207765	0.1
Moderate Impact (MAF<0.5%)	IRAK1	X	154010506	154019902	0.00183526	301.999	1	0.0705314	0.0281581	0.134964	0.0538813	0.0056	0.0525755	0.0218023	0.0092	-0.00361594	0.00258349	-0.0770729	0.0550665	0.21
Moderate Impact (MAF<0.5%)	PER2	2	238244044	238290102	0.0082283	1354	1	-0.0343844	0.0133841	-0.0657955	0.0256108	0.0056	-0.0308558	0.0103631	0.0019	-0.00138768	0.00122575	-0.0295781	0.0261266	0.22
Moderate Impact (MAF<0.5%)	ABCA5	17	69244311	69327244	0.00646596	1064	1	-0.0453806	0.0150731	-0.086837	0.0288428	0.0057	-0.0287711	0.0116708	0.023	0.00267709	0.00138099	0.0570615	0.0294355	0.091
Moderate Impact (MAF<0.5%)	FUT5	19	5865826	5870540	0.00711621	1171	1	0.036021	0.0143759	0.0689272	0.0275087	0.0057	0.0315803	0.011131	0.002	-0.000224033	0.00131688	-0.00477521	0.028069	0.79
Moderate Impact (MAF<0.5%)	MAGEB2	X	30215563	30220089	0.00270428	445	1	0.0595877	0.0232145	0.114023	0.0444216	0.0057	0.0439818	0.0179746	0.0097	-0.00313863	0.00213245	-0.0668991	0.0454526	0.099
Moderate Impact (MAF<0.5%)	P4HB	17	81843161	81860624	0.00508648	837.001	1	-0.0503486	0.0169675	-0.0963434	0.0324678	0.0057	-0.0356283	0.0131377	0.013	0.000651056	0.00155441	0.0138771	0.0331319	0.74
Moderate Impact (MAF<0.5%)	TEF	22	41367333	41399326	0.00199934	328.999	1	0.0714271	0.0270011	0.136678	0.0516674	0.0057	0.045896	0.0209065	0.022	-0.00520861	0.00247667	-0.11102	0.0527896	0.053
LoF (MAF<0.5%)	AMN	14	102922663	102933596	0.000297775	49.0001	1	0.194279	0.0697933	0.371758	0.133551	0.0058	0.136534	0.0540398	0.011	-0.0157944	0.00638229	-0.336654	0.136037	0.02
LoF (MAF<0.5%)	CCS	11	66593153	66606019	0.000455777	74.9999	1	0.153339	0.0564205	0.293418	0.107962	0.0059	0.0877214	0.0436854	0.046	-0.00563745	0.00522953	-0.120161	0.111466	0.24
LoF (MAF<0.5%)	NCR2	6	41335608	41350889	0.000237004	39	1	-0.179583	0.0782203	-0.343637	0.149677	0.0059	-0.150088	0.0605647	0.0031	0.0066684	0.00715291	0.142135	0.152463	0.35
LoF (MAF<0.5%)	PREX2	8	67952046	68237032	0.000291698	48.0001	1	-0.182757	0.0705109	-0.349711	0.134925	0.0059	-0.13626	0.0545954	0.0089	0.00756142	0.00644791	0.16117	0.137436	0.11
LoF (MAF<0.5%)	TEDDM1	1	182398117	182400667	0.000170157	28	1	0.248226	0.0923094	0.474987	0.176637	0.0059	0.140585	0.0714736	0.049	-0.0171782	0.00844128	-0.366149	0.179924	0.031
LoF (MAF<0.5%)	UGT2B15	4	68529322	68553341	0.000972325	160	1	-0.10794	0.0386503	-0.206546	0.0739584	0.0059	-0.0822289	0.0299263	0.0055	0.00266667	0.00353442	0.0568394	0.0753353	0.65
Moderate Impact (MAF<0.5%)	EFCC1	3	129001629	129040742	0.00537817	884.999	1	-0.0470504	0.0165082	-0.0900322	0.0315889	0.0059	-0.0376498	0.0127821	0.0034	0.00122579	0.00151305	0.0261274	0.0322503	0.42
Moderate Impact (MAF<0.5%)	OR1G1	17	3126584	3127581	0.00285621	470.001	1	-0.0578705	0.0225982	-0.110737	0.0432423	0.0059	-0.0480438	0.0174974	0.0043	0.00113165	0.00207091	0.0241208	0.0441409	0.44
LoF (MAF<0.5%)	GMIP	19	19629476	19643657	0.000510471	84	1	0.150516	0.0533192	0.288017	0.102028	0.006	0.137589	0.0412841	0.001	-0.0098624	0.00487582	-0.210215	0.103927	0.064
LoF (MAF<0.5%)	PRELID2	5	145471799	145835369	0.000188388	31	1	0.230906	0.0877373	0.441845	0.167888	0.0061	0.154451	0.0679335	0.02	-0.0115104	0.0080232	-0.245341	0.171013	0.071
LoF (MAF<0.5%)	EEFSEC	3	128160388	128415576	0.000510471	84	1	-0.147688	0.0533145	-0.282605	0.102019	0.0062	-0.0971018	0.0412805	0.019	0.00914763	0.00487538	0.194979	0.103918	0.027
LoF (MAF<0.5%)	PCDHA1	5	140786136	141012347	0.000176234	29	1	0.249782	0.0907059	0.477965	0.173568	0.0062	0.103823	0.0702321	0.13	-0.0276644	0.00829465	-0.58966	0.176798	0.00022
Moderate Impact (MAF<0.5%)	GGN	19	38384267	38388082	0.00455777	749.999	1	0.0513767	0.0179193	0.0983107	0.0342891	0.0062	0.0322943	0.0138746	0.027	-0.00186333	0.00164629	-0.0397164	0.0350903	0.18
Moderate Impact (MAF<0.5%)	LILRB5	19	54250781	54257977	0.00715267	1177	1	0.0420942	0.0143391	0.0805484	0.0274383	0.0062	0.0313747	0.0111025	0.0067	-0.00265178	0.00131404	-0.056522	0.0280084	0.12
Moderate Impact (MAF<0.5%)	SMARCD1	12	50085200	50100707	0.00105133	173.001	1	0.100335	0.0371771	0.191994	0.0711394	0.0062	0.0751242	0.0287856	0.014	-0.00652702	0.00340956	-0.139122	0.0726739	0.016
Moderate Impact (MAF<0.5%)	WDR26	1	224385146	224437033	0.00219989	362.001	1	0.0675789	0.0257271	0.129314	0.0492295	0.0062	0.0590676	0.01992	0.0015	-0.000104515	0.00236242	-0.00222771	0.0503544	0.93
LoF (MAF<0.5%)	NEK1	4	169392809	169612627	0.000875093	144	1	0.123696	0.0407373	0.236696	0.0779519	0.0064	0.0844179	0.0315422	0.016	-0.00703808	0.00375132	-0.150015	0.0799585	0.11
LoF (MAF<0.5%)	SLC25A29	14	100291116	100306547	0.000650242	107	1	-0.118645	0.0472501	-0.22703	0.0904144	0.0064	-0.0766567	0.0365849	0.02	0.00757789	0.00432083	0.161521	0.0920974	0.076
Moderate Impact (MAF<0.5%)	IRS4	X	108732482	108736409	0.00267997	441	1	0.0638969	0.0233209	0.122268	0.0446252	0.0064	0.0387496	0.018057	0.026	-0.00572012	0.00214231	-0.121923	0.0456628	0.0068
Moderate Impact (MAF<0.5%)	TYRO3	15	41557675	41583589	0.00932217	1534	1	0.0324877	0.0125896	0.0621661	0.0240905	0.0064	0.0268563	0.00974788	0.0051	0.000769759	0.00115466	0.0164072	0.0246113	0.42
LoF (MAF<0.5%)	DUS2	16	67987746	68079320	0.00032816	54	1	0.154752	0.0664864	0.296122	0.127224	0.0065	0.0983802	0.0514793	0.029	-0.0150673	0.00607989	-0.321156	0.129591	0.013
LoF (MAF<0.5%)	MFSD12	19	3538261	3574290	0.00151318	249	1	-0.0862027	0.0309966	-0.164951	0.0593129	0.0065	-0.0595635	0.0240002	0.015	0.0022172	0.00283453	0.0472591	0.0604173	0.37
Moderate Impact (MAF<0.5%)	PLPP4	10	120457227	120592065	0.00282582	465	1	-0.060835	0.0227153	-0.116409	0.0434664	0.0065	-0.0489331	0.017588	0.0044	0.000928951	0.00208169	0.0198004	0.0443707	0.75
LoF (MAF<0.5%)	MIPEP	13	23730189	23889400	0.000510471	84	1	-0.146119	0.0533188	-0.279603	0.102027	0.0066	-0.114358	0.0412839	0.0072	0.00783527	0.00490507	0.167007	0.10455	0.14
Moderate Impact (MAF<0.5%)	C19orf48	19	50797704	50804929	0.000534779	88	1	0.122499	0.0520982	0.234405	0.0996913	0.0066	0.0883453	0.0403387	0.013	-0.00940813	0.00479135	-0.200532	0.102126	0.029
Moderate Impact (MAF<0.5%)	CFAP57	1	43172330	43254358	0.00911555	1500	1	-0.0317381	0.0127271	-0.0607317	0.0243537	0.0066	-0.0239173	0.00985436	0.0094	0.000514949	0.00116541	0.010976	0.0248404	0.5
Moderate Impact (MAF<0.5%)	KIF12	9	114086126	114099291	0.00559695	921.001	1	-0.0409985	0.0161893	-0.0784518	0.0309787	0.0066	-0.025828	0.0125351	0.04	0.00290327	0.00148049	0.0618825	0.0315563	0.047
Moderate Impact (MAF<0.5%)	SMOX	20	4120980	4187747	0.00352468	580	1	0.05232	0.0203546	0.100116	0.0389491	0.0066	0.0278919	0.0157602	0.055	-0.0021723	0.001871	-0.046302	0.0398799	0.22
Moderate Impact (MAF<0.5%)	TANC1	2	158968640	159232659	0.0130595	2148.99	1	0.0289368	0.0106754	0.0553714	0.0204277	0.0066	0.0242555	0.00826577	0.0045	-0.00155645	0.000979845	-0.0331753	0.0208852	0.14
LoF (MAF<0.5%)	LYZL6	17	35934518	35943699	0.000151926	25	1	0.232887	0.0976906	0.445636	0.186934	0.0067	0.21541	0.0756402	0.0023	-0.00235952	0.00893338	-0.0502926	0.190413	0.84
Moderate Impact (MAF<0.5%)	BRF1	14	105209286	105315589	0.00664827	1094	1	0.0374159	0.0148664	0.0715964	0.0284473	0.0067	0.0207604	0.0115108	0.055	-0.00193043	0.00136383	-0.0411466	0.0290697	0.066
LoF (MAF<0.5%)	NOX1	X	100843324	100874359	0.000194465	32	1	0.23093	0.0863562	0.441891	0.165245	0.0068	0.14113	0.0668641	0.05	-0.0226734	0.0078969	-0.483278	0.16832	0.0042
Moderate Impact (MAF<0.5%)	RASL12	15	65053337	65076690	0.00170157	280	1	-0.0882868	0.0292375	-0.168939	0.0559468	0.0068	-0.0671873	0.0226381	0.0083	4.21103e-05	0.00267367	0.000897571	0.0569886	0.94
LoF (MAF<0.5%)	CENPBD1	16	89969773	89972832	0.000151926	25	1	0.263846	0.0977186	0.504877	0.186987	0.0069	0.139254	0.0756619	0.046	-0.0245831	0.00893595	-0.523983	0.190468	0.0083
LoF (MAF<0.5%)	PLAUR	19	43646095	43670547	0.000273466	44.9999	1	0.209472	0.0728242	0.40083	0.139351	0.0069	0.144412	0.0563865	0.019	-0.00756039	0.00689299	-0.161148	0.146922	0.16
LoF (MAF<0.5%)	TNK1	17	7380534	7389774	0.00113033	186	1	0.110901	0.0358588	0.212212	0.0686168	0.0069	0.0863031	0.0277649	0.0055	-0.00879553	0.00327916	-0.187475	0.0698945	0.0084
Moderate Impact (MAF<0.5%)	LARP1B	4	128061286	128222931	0.00696428	1146	1	-0.0369011	0.0145305	-0.0706113	0.0278045	0.0069	-0.0253749	0.0112507	0.014	0.00257354	0.00133225	0.0548544	0.0283966	0.043
Moderate Impact (MAF<0.5%)	BCL2L11	2	111119378	111168445	0.0026192	431	1	-0.0703753	0.0235877	-0.134665	0.0451357	0.007	-0.0552522	0.0182635	0.0051	0.00383579	0.00215952	0.0817589	0.0460296	0.11
Moderate Impact (MAF<0.5%)	GALNT17	7	71132144	71713600	0.00328767	540.999	1	-0.060623	0.0210697	-0.116004	0.0403175	0.007	-0.046757	0.0163139	0.0081	-0.000219087	0.00192676	-0.00466979	0.0410684	0.86
Moderate Impact (MAF<0.5%)	RNF144A	2	6917412	7068286	0.00125795	207.001	1	0.0884416	0.0339879	0.169235	0.0650368	0.007	0.0597291	0.0263163	0.033	-0.00459937	0.00312315	-0.0980344	0.0665692	0.13
Moderate Impact (MAF<0.5%)	TDRD3	13	60396457	60573878	0.00341529	562	1	-0.0563478	0.0206741	-0.107823	0.0395605	0.007	-0.0408739	0.0160076	0.011	0.0056761	0.00189562	0.120985	0.0404047	0.002
Moderate Impact (MAF<0.5%)	CD46	1	207752054	207795513	0.00311144	512	1	-0.0501952	0.0216562	-0.0960499	0.0414397	0.0071	-0.0410777	0.016768	0.0073	0.00138805	0.00198619	0.0295859	0.0423351	0.31
Moderate Impact (MAF<0.5%)	CYP2C19	10	94762681	94855547	0.00710405	1169	1	0.039532	0.0143867	0.0756456	0.0275293	0.0071	0.0281166	0.0111394	0.0096	-0.00217044	0.00131956	-0.0462624	0.0281261	0.097
Moderate Impact (MAF<0.5%)	STRA6	15	74179466	74212267	0.00944371	1554	1	-0.0332102	0.0125107	-0.0635486	0.0239396	0.0071	-0.0251218	0.00968684	0.0092	0.00295044	0.00114882	0.0628879	0.0244868	0.0082
Moderate Impact (MAF<0.5%)	ZFP91	11	58579063	58621550	0.000151926	25	1	-0.273181	0.0976934	-0.522739	0.186939	0.0071	-0.205206	0.0756424	0.0093	0.0165481	0.00893364	0.352719	0.190418	0.044
Moderate Impact (MAF<0.5%)	KRCC1	2	88027205	88064252	0.00149495	246	1	0.0929701	0.0311899	0.177901	0.0596827	0.0072	0.0627274	0.0241498	0.022	0.000272552	0.00285801	0.00580938	0.0609178	0.95
Moderate Impact (MAF<0.5%)	KRTAP21-3	21	30642864	30643136	0.00109994	181	1	0.0873149	0.0363472	0.167079	0.0695514	0.0072	0.0470328	0.028143	0.061	-0.0051794	0.00335158	-0.110398	0.0714381	0.073
LoF (MAF<0.5%)	C8orf34	8	68330955	68819023	0.00123364	203	1	0.0873816	0.0343204	0.167207	0.065673	0.0073	0.0594543	0.0265737	0.021	-0.00756621	0.00313846	-0.161272	0.0668955	0.026
LoF (MAF<0.5%)	SIRT7	17	81911939	81921323	0.000176234	29	1	0.23545	0.0907108	0.45054	0.173578	0.0074	0.148121	0.0702358	0.032	-0.0114899	0.00829511	-0.244904	0.176808	0.18
Moderate Impact (MAF<0.5%)	CSF1R	5	150053291	150113372	0.00772999	1272	1	0.0318389	0.0138014	0.0609246	0.0264094	0.0074	0.0236517	0.0106862	0.01	-0.00164105	0.00126803	-0.0349786	0.0270277	0.19
Moderate Impact (MAF<0.5%)	PGAP1	2	196833004	196927796	0.00514725	847.001	1	0.0457178	0.0168683	0.0874823	0.032278	0.0074	0.0350594	0.0130608	0.0068	-0.00181689	0.0015471	-0.0387266	0.0329761	0.22
Moderate Impact (MAF<0.5%)	TMEM159	16	21158377	21180616	0.000723167	119	1	-0.116848	0.0448118	-0.223592	0.0857486	0.0074	-0.0809589	0.034697	0.017	0.0093556	0.00409786	0.199412	0.0873449	0.014
LoF (MAF<0.5%)	RFC1	4	39287456	39366375	0.00065632	108	1	0.134892	0.0470298	0.25812	0.0899928	0.0075	0.0950537	0.0364144	0.015	-0.00726566	0.00434099	-0.154866	0.0925271	0.18
Moderate Impact (MAF<0.5%)	FBXL15	10	102419189	102423136	0.00161649	266	1	0.0830888	0.029997	0.158993	0.0574001	0.0075	0.0639807	0.0232261	0.0067	-0.00420295	0.00275346	-0.0895848	0.0586893	0.11
Moderate Impact (MAF<0.5%)	MS4A1	11	60455846	60470752	0.00218773	360	1	0.0686969	0.0258051	0.131453	0.0493788	0.0075	0.054409	0.0199804	0.0081	-0.00116736	0.00237292	-0.024882	0.0505782	0.54
Moderate Impact (MAF<0.5%)	PSMA4	15	78540405	78552417	0.00108171	178	1	0.0946995	0.0366493	0.18121	0.0701294	0.0075	0.0535436	0.0283769	0.056	-0.00948046	0.00337037	-0.202074	0.0718386	0.0033
Moderate Impact (MAF<0.5%)	ZNF529	19	36534774	36605276	0.00439977	724	1	-0.0472069	0.0182339	-0.0903317	0.0348911	0.0075	-0.0330931	0.0141182	0.019	0.00238696	0.00167434	0.0508775	0.0356881	0.12
LoF (MAF<0.5%)	PPM1J	1	112709994	112715477	0.00151318	249	1	-0.0848113	0.0310006	-0.162289	0.0593205	0.0077	-0.0690361	0.0240032	0.0067	0.00316689	0.00284058	0.0675015	0.0605463	0.28
LoF (MAF<0.5%)	PRKD1	14	29576479	30191898	0.00055301	91	1	0.122455	0.051225	0.234321	0.0980205	0.0077	0.082556	0.0396626	0.019	-0.00517485	0.00468431	-0.110301	0.0998449	0.12
Moderate Impact (MAF<0.5%)	KCNK13	14	90061994	90185853	0.00503786	829	1	0.0438057	0.0170498	0.0838234	0.0326253	0.0077	0.0326275	0.0132013	0.012	-0.0014736	0.00156385	-0.0314094	0.0333331	0.24
Moderate Impact (MAF<0.5%)	CCDC168	13	102729367	102759072	0.0396709	6528.01	1	-0.0167215	0.00630121	-0.0319971	0.0120575	0.0078	-0.0120898	0.00487892	0.014	0.001088	0.000578233	0.0231905	0.0123249	0.02
Moderate Impact (MAF<0.5%)	SEMA4B	15	90160604	90229679	0.0094194	1550	1	0.0322774	0.0125244	0.0617637	0.0239658	0.0078	0.0220059	0.00969739	0.025	-0.000656592	0.00114936	-0.0139951	0.0244983	0.55
Moderate Impact (MAF<0.5%)	DOK6	18	69400888	69849087	0.00176234	290	1	-0.0742572	0.0287294	-0.142093	0.0549745	0.0079	-0.0552608	0.0222447	0.0097	0.00598051	0.00263173	0.127473	0.0560947	0.011
LoF (MAF<0.5%)	ESF1	20	13714322	13784886	0.000346391	57	1	0.180081	0.0647105	0.34459	0.123825	0.008	0.182968	0.0501042	0.00054	-0.00296652	0.0059175	-0.0632306	0.12613	0.62
LoF (MAF<0.5%)	UGT1A3	2	233729108	233773299	0.000935863	154	1	0.105755	0.0394077	0.202365	0.0754077	0.008	0.0950291	0.0305127	0.0019	-0.00356784	0.00360369	-0.0760476	0.0768118	0.43
Moderate Impact (MAF<0.5%)	EMP3	19	48321509	48330553	0.000875093	144	1	-0.113602	0.0407357	-0.217381	0.0779489	0.008	-0.0638838	0.0315409	0.053	0.0114706	0.00372512	0.244493	0.0794	0.0028
Moderate Impact (MAF<0.5%)	MECP2	X	154021573	154137103	0.00540248	889	1	0.0441672	0.0164697	0.0845152	0.0315152	0.008	0.0428555	0.0127522	0.00059	-0.000325326	0.00151033	-0.00693424	0.0321923	0.71
Moderate Impact (MAF<0.5%)	NOS1AP	1	162069691	162370475	0.00185349	304.999	1	-0.0647234	0.0280167	-0.12385	0.0536107	0.0082	-0.0431925	0.0216929	0.026	0.00355115	0.00256203	0.0756919	0.054609	0.1
Moderate Impact (MAF<0.5%)	SEC61A2	10	12129637	12169961	0.000869016	143	1	0.0975349	0.0408772	0.186636	0.0782197	0.0082	0.0523567	0.0316505	0.077	-0.0054651	0.00376445	-0.116487	0.0802383	0.2
Moderate Impact (MAF<0.5%)	SFSWAP	12	131711081	131799738	0.00711013	1170	1	-0.0355466	0.0143812	-0.0680194	0.0275188	0.0082	-0.0280719	0.0111351	0.007	0.00133163	0.00131681	0.0283834	0.0280675	0.26
Moderate Impact (MAF<0.5%)	YOD1	1	207043849	207052980	0.00235181	387	1	0.0609787	0.0248849	0.116684	0.0476179	0.0082	0.0325937	0.019268	0.087	-0.00555386	0.00229343	-0.118379	0.0488839	0.012
LoF (MAF<0.5%)	ADCY3	2	24819169	24919839	0.000188388	31	1	-0.232968	0.0877408	-0.445791	0.167894	0.0083	-0.177406	0.0679362	0.012	0.0103605	0.00802351	0.220832	0.171019	0.14
LoF (MAF<0.5%)	CDK5RAP2	9	120388869	120580170	0.000753552	124	1	-0.127587	0.0438911	-0.244141	0.0839868	0.0083	-0.0904514	0.0339841	0.013	0.00721369	0.00401366	0.153758	0.0855502	0.091
Moderate Impact (MAF<0.5%)	GIMAP2	7	150685697	150693641	0.00317829	523	1	0.0573355	0.0214239	0.109713	0.0409952	0.0083	0.0283599	0.0165882	0.11	-0.00646368	0.00196289	-0.137772	0.0418385	0.00072
Moderate Impact (MAF<0.5%)	KCNE4	2	223051814	223198399	0.00140379	230.999	1	-0.0757087	0.0321935	-0.144871	0.0616032	0.0083	-0.0652634	0.0249268	0.0029	0.000744555	0.00295035	0.01587	0.062886	0.62
LoF (MAF<0.5%)	TSPAN17	5	176647387	176659054	0.000218773	36	1	0.177353	0.0814163	0.33937	0.155792	0.0084	0.172638	0.0630392	0.0024	-0.00548461	0.00744516	-0.116903	0.158692	0.3
Moderate Impact (MAF<0.5%)	CCDC117	22	28772674	28789301	0.00227281	374	1	-0.0703253	0.0253191	-0.134569	0.0484488	0.0084	-0.0464684	0.0196042	0.02	0.00430828	0.00231535	0.0918299	0.0493511	0.087
Moderate Impact (MAF<0.5%)	CRHR1	17	45795888	45847447	0.00255235	419.999	1	-0.0535111	0.0238921	-0.102395	0.0457182	0.0084	-0.0408713	0.0184992	0.011	0.000588637	0.00219266	0.0125467	0.046736	0.67
Moderate Impact (MAF<0.5%)	EGFLAM	5	38258409	38465480	0.00980833	1614	1	-0.0351088	0.0122792	-0.0671817	0.0234966	0.0084	-0.020725	0.00950754	0.05	0.00159249	0.00112499	0.0339435	0.0239789	0.15
LoF (MAF<0.5%)	KLHL41	2	169509702	169526258	0.000230927	38	1	-0.208386	0.0792461	-0.398752	0.15164	0.0085	-0.168541	0.0613589	0.0065	-4.0217e-05	0.00724671	-0.000857215	0.154462	0.9
LoF (MAF<0.5%)	SPATC1	8	144012280	144047114	0.000850785	140	1	0.107084	0.0413134	0.204908	0.0790543	0.0085	0.0681916	0.0319882	0.025	-0.00802067	0.00379142	-0.170959	0.0808132	0.037
LoF (MAF<0.5%)	C22orf39	22	19351368	19447711	0.000158003	26	1	0.242636	0.0957957	0.464291	0.183308	0.0086	0.182045	0.074173	0.01	0.00686252	0.00893362	0.146273	0.190418	0.57
LoF (MAF<0.5%)	TCP11	6	35118071	35148610	0.000480086	79.0001	1	0.155062	0.0549766	0.296715	0.105199	0.0086	0.114354	0.0425675	0.013	-0.0023718	0.00502738	-0.0505543	0.107157	0.66
Moderate Impact (MAF<0.5%)	CLIP1	12	122271432	122422632	0.00601626	990	1	-0.0374314	0.0156181	-0.071626	0.0298857	0.0086	-0.0200412	0.0120928	0.054	0.00377422	0.00142896	0.0804466	0.0304579	0.01
Moderate Impact (MAF<0.5%)	NHS	X	17375200	17735994	0.00458816	755	1	-0.050022	0.0178573	-0.0957185	0.0341704	0.0086	-0.036606	0.0138266	0.014	0.00213161	0.0016384	0.0454347	0.0349221	0.18
Moderate Impact (MAF<0.5%)	UCP1	4	140559431	140568961	0.00189603	311.999	1	-0.0759245	0.0277041	-0.145284	0.0530126	0.0086	-0.0668722	0.0214508	0.003	0.00284048	0.00253345	0.0605441	0.0539999	0.31
Moderate Impact (MAF<0.5%)	UHRF2	9	6413151	6507054	0.00257058	422.999	1	-0.0667984	0.0238074	-0.127821	0.0455561	0.0086	-0.0577997	0.0184337	0.0022	0.00133835	0.00217967	0.0285266	0.0464591	0.38
LoF (MAF<0.5%)	ITGB1	10	32887273	33005792	0.000127618	21.0001	1	0.233536	0.10659	0.446878	0.203963	0.0087	0.20347	0.0825308	0.0034	-0.00638474	0.00974718	-0.136089	0.207759	0.33
LoF (MAF<0.5%)	FAM174C	19	1275530	1279244	0.000212696	35	1	0.212089	0.0825681	0.405838	0.157996	0.0088	0.146948	0.0639311	0.017	-0.0143372	0.00755049	-0.305594	0.160937	0.061
Moderate Impact (MAF<0.5%)	EXOC1	4	55853648	55905086	0.00319652	526	1	-0.057232	0.0213628	-0.109515	0.0408783	0.0088	-0.0388736	0.0165408	0.025	0.00451741	0.00195541	0.0962875	0.0416791	0.0094
Moderate Impact (MAF<0.5%)	RAD18	3	8775402	8963773	0.00364014	599	1	-0.0536022	0.0200308	-0.102569	0.0383295	0.0088	-0.0396588	0.0155095	0.014	0.00259149	0.00183634	0.055237	0.0391411	0.14
LoF (MAF<0.5%)	ACOT2	14	73567620	73575658	0.000607703	100	1	-0.123087	0.0488706	-0.23553	0.0935152	0.0089	-0.0907568	0.0378396	0.015	0.00405518	0.00446901	0.0864352	0.0952558	0.32
Moderate Impact (MAF<0.5%)	CAPN11	6	44158811	44184401	0.00624111	1027	1	-0.0417418	0.0153382	-0.0798741	0.0293501	0.0089	-0.0298348	0.0118761	0.012	0.000830635	0.00140401	0.0177048	0.0299261	0.56
Moderate Impact (MAF<0.5%)	KCTD3	1	215567304	215621807	0.0023032	379.001	1	-0.0734657	0.0251469	-0.140579	0.0481193	0.0089	-0.0566965	0.0194708	0.0095	0.00347131	0.00230566	0.0739901	0.0491446	0.22
Moderate Impact (MAF<0.5%)	NIF3L1	2	200889327	200903938	0.00518371	853	1	0.0430534	0.0168133	0.0823839	0.0321727	0.0089	0.0344041	0.0130183	0.01	-0.0018782	0.00154202	-0.0400334	0.0328678	0.35
LoF (MAF<0.5%)	DGKG	17	56834107	56869567	0.000297775	49.0001	1	-0.174149	0.0697954	-0.333239	0.133555	0.009	-0.112279	0.0540414	0.021	0.0222043	0.00638249	0.473279	0.136041	0.00031
LoF (MAF<0.5%)	OTUD6B	8	91070196	91087095	0.000243081	40	1	-0.213324	0.0772413	-0.408201	0.147803	0.009	-0.16549	0.0598066	0.0068	0.00621885	0.00715323	0.132553	0.152469	0.4
Moderate Impact (MAF<0.5%)	AMHR2	12	53423855	53431672	0.00276505	455	1	0.0648216	0.0229602	0.124038	0.043935	0.009	0.0435878	0.0177777	0.034	-0.00360046	0.00211356	-0.0767429	0.04505	0.11
Moderate Impact (MAF<0.5%)	KLHL4	X	87517409	87670050	0.00172588	284	1	-0.0708795	0.0290316	-0.13563	0.0555528	0.009	-0.0558982	0.0224786	0.0073	0.00121746	0.00265484	0.0259499	0.0565873	0.8
LoF (MAF<0.5%)	GDPD3	16	30104810	30113537	0.000704936	116	1	0.113066	0.0453818	0.216355	0.0868393	0.0091	0.0726371	0.0351383	0.03	-0.0118776	0.00416801	-0.253168	0.0888401	0.0044
LoF (MAF<0.5%)	RLN2	9	5299864	5304716	0.000212696	35	1	0.200222	0.0825711	0.38313	0.158002	0.0091	0.12388	0.0639334	0.037	-0.00525959	0.00766091	-0.112107	0.16329	0.4
LoF (MAF<0.5%)	STX8	17	9250471	9576591	0.000504394	83.0001	1	-0.122477	0.0536363	-0.234363	0.102635	0.0091	-0.0999691	0.0415297	0.0068	0.00704015	0.00493456	0.150059	0.105179	0.12
Moderate Impact (MAF<0.5%)	ZNF217	20	53567065	53609907	0.00708582	1166	1	-0.0382297	0.0144095	-0.0731536	0.027573	0.0091	-0.0345508	0.011157	0.0018	0.00230501	0.00132166	0.0491307	0.0281709	0.086
LoF (MAF<0.5%)	PAX1	20	21705659	21718486	0.000790014	130	1	0.126761	0.0428758	0.242561	0.082044	0.0092	0.104494	0.033198	0.0054	-0.00515865	0.00392082	-0.109955	0.0835713	0.2
LoF (MAF<0.5%)	PDZD9	16	22280232	22297482	0.000176234	29	1	0.214682	0.0907061	0.4108	0.173569	0.0092	0.155398	0.0702321	0.011	-0.0152478	0.00829467	-0.325003	0.176799	0.031
Moderate Impact (MAF<0.5%)	NNMT	11	114257787	114313536	0.00125795	207.001	1	0.0900006	0.0339906	0.172219	0.065042	0.0092	0.0626996	0.0263183	0.021	-0.00653437	0.00312342	-0.139278	0.0665749	0.054
Moderate Impact (MAF<0.5%)	SFRP2	4	153780591	153789083	0.00171372	281.999	1	0.076045	0.0291337	0.145514	0.0557481	0.0092	0.0540304	0.0225577	0.021	-0.000742919	0.00268802	-0.0158351	0.0572945	0.61
Moderate Impact (MAF<0.5%)	TMEM87B	2	112055269	112119318	0.00380422	626	1	0.0468483	0.0195964	0.0896455	0.0374983	0.0092	0.0322143	0.0151732	0.019	-0.00202808	0.00180207	-0.043228	0.0384107	0.21
Moderate Impact (MAF<0.5%)	TRIM49D2	11	89924064	89933063	0.000346391	57	1	-0.164939	0.0647107	-0.315615	0.123826	0.0092	-0.123166	0.0501044	0.01	0.0075758	0.00591751	0.161476	0.12613	0.076
LoF (MAF<0.5%)	APLF	2	68467572	68655862	0.00088117	145	1	-0.108641	0.0405997	-0.207888	0.0776886	0.0093	-0.0775372	0.0314357	0.015	0.00796359	0.00372551	0.169742	0.0794083	0.017
Moderate Impact (MAF<0.5%)	CACNB2	10	18140424	18543557	0.00664827	1094	1	-0.0384841	0.014865	-0.0736404	0.0284446	0.0093	-0.0308238	0.0115097	0.0057	0.0021854	0.00136494	0.0465813	0.0290934	0.16
Moderate Impact (MAF<0.5%)	PCDH12	5	141943581	141969741	0.0100514	1654	1	-0.0335705	0.0121332	-0.0642381	0.0232172	0.0093	-0.0263918	0.0093945	0.0073	0.00150417	0.00111124	0.032061	0.0236858	0.2
Moderate Impact (MAF<0.5%)	SPAG11B	8	7434631	7455657	0.0040473	665.999	1	-0.0460254	0.0190017	-0.0880709	0.0363603	0.0093	-0.0318135	0.0147127	0.02	0.00196238	0.00174025	0.0418276	0.037093	0.31
LoF (MAF<0.5%)	CPNE6	14	24070836	24078099	0.000206619	34	1	-0.199141	0.0837737	-0.381062	0.160303	0.0094	-0.138807	0.0648645	0.027	0.0145925	0.00766074	0.311036	0.163287	0.05
LoF (MAF<0.5%)	TNN	1	175067833	175148075	0.0010331	170.001	1	0.0928522	0.0375001	0.177675	0.0717575	0.0094	0.065948	0.0290357	0.019	-0.00489252	0.00342924	-0.104283	0.0730934	0.13
Moderate Impact (MAF<0.5%)	APBB2	4	40810027	41216714	0.00475832	783.001	1	-0.0370426	0.0175379	-0.070882	0.0335593	0.0094	-0.0281615	0.0135793	0.014	0.00223449	0.00160585	0.0476276	0.0342283	0.12
Moderate Impact (MAF<0.5%)	NXPE4	11	114570591	114595786	0.00340922	561.001	1	0.0526115	0.0206932	0.100674	0.039597	0.0094	0.0388991	0.0160224	0.015	-0.000366893	0.00190419	-0.00782023	0.0405873	0.44
Moderate Impact (MAF<0.5%)	OR2F2	7	143860031	143861144	0.00158003	260	1	-0.0875448	0.0303421	-0.167519	0.0580604	0.0094	-0.0580049	0.0234933	0.026	0.00950565	0.00277467	0.202611	0.0591414	0.0022
LoF (MAF<0.5%)	SEMA3E	7	83363238	83649139	0.000133695	22	1	-0.27613	0.10414	-0.528382	0.199275	0.0095	-0.230822	0.0806337	0.0049	0.0113575	0.00952313	0.242082	0.202983	0.22
LoF (MAF<0.5%)	SCFD2	4	52872982	53366066	0.000522625	86	1	0.12105	0.0526909	0.231633	0.100825	0.0096	0.0893349	0.0407976	0.011	-0.00144353	0.00487534	-0.0307685	0.103917	0.49
Moderate Impact (MAF<0.5%)	KRT4	12	52806549	52814116	0.00619857	1020	1	-0.0404412	0.0153897	-0.0773854	0.0294486	0.0096	-0.0252078	0.011916	0.044	0.00318738	0.0014101	0.0679382	0.0300559	0.029
LoF (MAF<0.5%)	BRF1	14	105209286	105315589	0.000334237	55	1	-0.156088	0.0658755	-0.298679	0.126055	0.0097	-0.128263	0.0510063	0.009	0.0004602	0.00602403	0.00980905	0.128401	0.85
Moderate Impact (MAF<0.5%)	LIAS	4	39459004	39485109	0.00300205	493.999	1	-0.0563411	0.0220474	-0.10781	0.0421883	0.0097	-0.0407646	0.0170709	0.02	0.00293842	0.00201819	0.0626317	0.0430172	0.045
Moderate Impact (MAF<0.5%)	TMEM223	11	62771629	62792006	0.00301421	496	1	-0.0516225	0.0219964	-0.0987811	0.0420907	0.0097	-0.0392136	0.0170314	0.014	0.00231651	0.00201757	0.0493758	0.043004	0.26
LoF (MAF<0.5%)	FSIP2	2	185738804	185833290	0.00291698	480.001	1	0.0561609	0.0223575	0.107465	0.0427817	0.0098	0.0580069	0.017311	0.00047	0.00033212	0.00205305	0.00707906	0.0437603	0.98
LoF (MAF<0.5%)	OSBPL3	7	24796540	24981634	0.000303852	50.0001	1	0.179729	0.0690911	0.343916	0.132208	0.0098	0.149858	0.053496	0.0042	-0.00281635	0.00631807	-0.0600298	0.134668	0.59
LoF (MAF<0.5%)	PIWIL4	11	94543840	94621421	0.000170157	28	1	0.270282	0.0923121	0.517192	0.176642	0.0098	0.181936	0.0714757	0.024	-0.0181163	0.00844153	-0.386144	0.179929	0.045
LoF (MAF<0.5%)	ZNF552	19	57803841	57814913	0.00148887	245	1	-0.0788896	0.0312475	-0.150957	0.059793	0.0098	-0.0608875	0.0241944	0.012	0.0023315	0.00287508	0.0496953	0.0612816	0.47
Moderate Impact (MAF<0.5%)	FAM240A	3	46612435	46626543	0.00161649	266	1	0.0694086	0.0299931	0.132815	0.0573926	0.0098	0.0512788	0.0232232	0.017	-0.00350004	0.00275308	-0.0746025	0.0586812	0.15
Moderate Impact (MAF<0.5%)	MMEL1	1	2590639	2632987	0.00943763	1553	1	0.0314319	0.012513	0.0601458	0.023944	0.0098	0.0232727	0.00968857	0.017	-0.0016382	0.00114795	-0.0349178	0.0244683	0.17
Moderate Impact (MAF<0.5%)	XAB2	19	7619525	7629545	0.00786976	1295	1	0.0319223	0.0136794	0.0610842	0.0261759	0.0098	0.0207024	0.0105917	0.029	-0.00182959	0.0012548	-0.0389973	0.0267458	0.12
Moderate Impact (MAF<0.5%)	BRS3	X	136487947	136493780	0.00138556	227.999	1	0.0738303	0.0323954	0.141276	0.0619895	0.0099	0.0546701	0.0250832	0.016	0.000981312	0.00298205	0.0209164	0.0635617	0.74
Moderate Impact (MAF<0.5%)	DEFB115	6	49960249	49964164	0.000662397	109	1	0.115104	0.0468102	0.220255	0.0895726	0.0099	0.0713839	0.0362444	0.031	-0.00193615	0.00430032	-0.0412686	0.0916603	0.56
Moderate Impact (MAF<0.5%)	FDX2	19	10310045	10316015	0.000662397	109	1	0.121945	0.0468144	0.233345	0.0895806	0.0099	0.098553	0.0362476	0.0076	-0.00419561	0.00430069	-0.0894284	0.0916681	0.34
Moderate Impact (MAF<0.5%)	SSH2	17	29625938	29930276	0.00806422	1327	1	0.0343987	0.013517	0.0658229	0.0258652	0.0099	0.0268739	0.010466	0.01	-0.00146776	0.00123935	-0.0312849	0.0264164	0.24
LoF (MAF<0.5%)	DGKQ	X	50365409	50470825	0.000735321	121	1	0.111595	0.0444316	0.21354	0.0850211	0.01	0.0836008	0.0344026	0.011	-0.00672162	0.00406309	-0.14327	0.0866038	0.091
LoF (MAF<0.5%)	FAM86B2	8	12425614	12436343	0.00542071	892	1	-0.0427357	0.0164419	-0.0817759	0.031462	0.01	-0.0267659	0.0127307	0.05	0.00138344	0.00150526	0.0294877	0.0320842	0.51
LoF (MAF<0.5%)	GSTO1	10	104235356	104267459	0.000121541	20.0001	1	0.293714	0.109217	0.56203	0.20899	0.01	0.205261	0.0845648	0.024	-0.00122303	0.0099874	-0.0260686	0.212879	0.85
LoF (MAF<0.5%)	NUTM2A	10	87225448	87236908	0.000316006	52.0001	1	0.173705	0.0677483	0.332389	0.129638	0.01	0.125502	0.0524564	0.024	0.000298543	0.00638203	0.00636337	0.136031	0.75
LoF (MAF<0.5%)	PRSS38	1	227815693	227846470	0.000145849	24	1	-0.268617	0.0997094	-0.514006	0.190797	0.01	-0.211945	0.0772032	0.0093	0.0124427	0.00911798	0.265213	0.194347	0.31
LoF (MAF<0.5%)	TTC21A	3	39107704	39138903	0.00140379	230.999	1	-0.0791367	0.0321781	-0.15143	0.0615737	0.01	-0.0556277	0.024915	0.013	0.00522952	0.00294256	0.111466	0.0627199	0.11
LoF (MAF<0.5%)	TYRP1	9	12685439	12710285	0.000486163	80.0001	1	0.119108	0.0546319	0.227916	0.10454	0.01	0.074045	0.0423005	0.038	-0.00321526	0.00505942	-0.0685325	0.10784	0.42
LoF (MAF<0.5%)	UBTFL1	11	90085950	90087131	0.00205404	338	1	-0.0647988	0.0266221	-0.123994	0.0509421	0.01	-0.0428083	0.020613	0.021	0.00596516	0.00244171	0.127146	0.0520444	0.0088
Moderate Impact (MAF<0.5%)	ADGRA2	8	37784191	37844896	0.0139589	2296.99	1	0.0282594	0.0103367	0.0540751	0.0197796	0.01	0.0286578	0.00800351	0.00073	4.27752e-05	0.000947117	0.000911743	0.0201876	0.92
Moderate Impact (MAF<0.5%)	COX4I1	16	85798633	85807068	0.00116071	190.999	1	-0.0938128	0.0353956	-0.179513	0.0677305	0.01	-0.0678866	0.0274062	0.017	0.00601655	0.0032368	0.128241	0.0689916	0.12
Moderate Impact (MAF<0.5%)	DIS3	2	188734155	188790104	0.00600411	988	1	0.0417011	0.0156342	0.0797962	0.0299165	0.01	0.0317646	0.0121053	0.012	-0.000858631	0.00143764	-0.0183015	0.0306429	0.76
Moderate Impact (MAF<0.5%)	GAGE12D	X	49541767	49549094	0.000133695	22	1	0.259372	0.104147	0.496315	0.199288	0.01	0.138281	0.0806389	0.077	-0.0194544	0.00974749	-0.414666	0.207765	0.027
Moderate Impact (MAF<0.5%)	MED8	1	43383917	43389808	0.00332414	547.001	1	-0.0550067	0.020952	-0.105257	0.0400922	0.01	-0.0437005	0.0162228	0.008	0.00225923	0.00191949	0.0481549	0.0409135	0.34
Moderate Impact (MAF<0.5%)	PRLR	5	35048756	35230487	0.00501963	826	1	0.040671	0.0170809	0.0778251	0.0326848	0.01	0.0284373	0.0132255	0.022	-0.00237739	0.00156672	-0.0506735	0.0333943	0.21
Moderate Impact (MAF<0.5%)	QRFP	9	130892707	130896812	0.00147672	243	1	0.0845524	0.0313901	0.161793	0.0600658	0.01	0.0712054	0.0243048	0.005	-0.00627353	0.00287051	-0.133719	0.0611842	0.023
Moderate Impact (MAF<0.5%)	QRICH1	3	49029707	49094363	0.00173803	286	1	-0.0719827	0.0289324	-0.137741	0.0553629	0.01	-0.0560135	0.0224018	0.013	0.00290175	0.00264576	0.0618501	0.0563937	0.25
Moderate Impact (MAF<0.5%)	SLC25A39	17	44319625	44324870	0.00322083	530	1	-0.0462677	0.0212838	-0.0885345	0.0407271	0.01	-0.0310657	0.0164797	0.029	0.00336418	0.00195001	0.0717067	0.041564	0.048
Moderate Impact (MAF<0.5%)	TDRD9	14	103928456	104052667	0.00788799	1298	1	-0.0351135	0.013666	-0.0671907	0.0261503	0.01	-0.0268764	0.0105814	0.014	0.00186479	0.00125307	0.0397475	0.0267089	0.09
Moderate Impact (MAF<0.5%)	UBN1	16	4846665	4882401	0.0113458	1867	1	0.0283542	0.0114335	0.0542565	0.0218783	0.01	0.0202084	0.00885274	0.022	-0.00114678	0.00104918	-0.0244433	0.022363	0.26
LoF (MAF<0.5%)	C3orf33	3	155762617	155806278	0.000261312	42.9999	1	0.177338	0.0745034	0.339341	0.142564	0.011	0.105449	0.0576867	0.043	-0.0108283	0.00681301	-0.230803	0.145218	0.11
LoF (MAF<0.5%)	CABP1	12	120640552	120667324	0.000826476	136	1	-0.104249	0.0419182	-0.199483	0.0802116	0.011	-0.0833661	0.0324565	0.0092	-0.00103854	0.00383325	-0.0221362	0.0817048	0.83
LoF (MAF<0.5%)	CCDC178	18	32937402	33441101	0.000954094	157	1	-0.0945565	0.0390174	-0.180936	0.0746609	0.011	-0.0740871	0.0302105	0.011	0.00430962	0.00356799	0.0918585	0.0760508	0.21
LoF (MAF<0.5%)	FGFR4	5	177086905	177098144	0.000698859	115	1	-0.123968	0.0455766	-0.237216	0.0872121	0.011	-0.085305	0.0352892	0.027	0.00963064	0.00416779	0.205275	0.0888354	0.02
LoF (MAF<0.5%)	GLDC	9	6532467	6645729	0.000686705	113	1	0.108112	0.0459803	0.206875	0.0879846	0.011	0.0815935	0.0356018	0.015	0.000178739	0.00422342	0.00380978	0.0900212	0.84
LoF (MAF<0.5%)	GPT	8	144502973	144507174	0.000783937	129	1	-0.0974016	0.0430339	-0.186381	0.0823466	0.011	-0.104877	0.0333204	0.00069	0.00547699	0.00395059	0.116741	0.0842059	0.25
LoF (MAF<0.5%)	GRIP1	12	66347431	67069162	0.000182311	30	1	0.231997	0.0891911	0.443933	0.17067	0.011	0.16937	0.0690591	0.021	-0.0147881	0.00815613	-0.315205	0.173846	0.055
LoF (MAF<0.5%)	HERC6	4	88378739	88443097	0.000632011	104	1	0.111778	0.0479505	0.21389	0.0917546	0.011	0.0648526	0.0371272	0.054	-0.011118	0.00438488	-0.236977	0.0934626	0.0089
LoF (MAF<0.5%)	IFT27	22	36758202	36776256	0.000273466	44.9999	1	0.163344	0.072825	0.312563	0.139353	0.011	0.163988	0.0563872	0.0016	-0.00238892	0.00665953	-0.0509192	0.141946	0.72
LoF (MAF<0.5%)	LEMD1	1	205381378	205455954	0.000474009	78.0001	1	0.163026	0.0553245	0.311955	0.105865	0.011	0.120873	0.0428368	0.011	-0.010577	0.00509188	-0.225446	0.108532	0.039
LoF (MAF<0.5%)	LRRC6	8	132570416	132675592	0.000419315	69	1	0.152484	0.0588193	0.291782	0.112552	0.011	0.100181	0.0455428	0.031	-0.00954866	0.00541814	-0.203527	0.115486	0.045
LoF (MAF<0.5%)	MLC1	22	50059391	50085426	0.000145849	24	1	0.244788	0.0997064	0.468409	0.190791	0.011	0.154721	0.077201	0.045	-0.0196422	0.00911771	-0.418669	0.194342	0.033
LoF (MAF<0.5%)	SERPINB4	18	63637259	63644256	0.00022485	37	1	-0.21926	0.0803112	-0.41956	0.153678	0.011	-0.149129	0.0621836	0.026	0.00958728	0.00734411	0.204351	0.156538	0.21
LoF (MAF<0.5%)	SLC6A20	3	45755449	45796536	0.00088117	145	1	0.101585	0.040595	0.194386	0.0776797	0.011	0.0629132	0.031432	0.044	-0.00417737	0.00376445	-0.0890396	0.0802383	0.39
LoF (MAF<0.5%)	SYTL2	11	85694224	85811159	0.00114856	189	1	-0.0988035	0.0355667	-0.189063	0.0680579	0.011	-0.0709037	0.0275387	0.025	0.0077572	0.00326105	0.165343	0.0695085	0.016
LoF (MAF<0.5%)	VIPR1	3	42489299	42537573	0.000480086	79.0001	1	-0.133958	0.0549754	-0.256332	0.105197	0.011	-0.102355	0.0425665	0.014	0.00478893	0.00502727	0.102075	0.107155	0.46
LoF (MAF<0.5%)	WDR37	10	1049538	1132384	0.000243081	40	1	0.203957	0.0772428	0.390277	0.147806	0.011	0.190294	0.0598078	0.0013	-0.0104494	0.00706352	-0.222726	0.150557	0.12
LoF (MAF<0.5%)	ZNF582	19	56375846	56393545	0.00137341	226	1	0.0904493	0.0325505	0.173077	0.0622863	0.011	0.065956	0.0252033	0.014	-0.000938819	0.0029832	-0.0200107	0.0635862	0.66
Moderate Impact (MAF<0.5%)	C16orf74	16	85690084	85751129	0.000401084	66	1	-0.148778	0.0601511	-0.284691	0.115101	0.011	-0.10001	0.046574	0.042	0.00853592	0.00550057	0.181941	0.117243	0.15
Moderate Impact (MAF<0.5%)	CCDC112	5	115267190	115296693	0.0038893	640	1	0.0459585	0.0193834	0.0879429	0.0370907	0.011	0.0330119	0.0150082	0.014	-0.00153224	0.00178087	-0.0326593	0.0379588	0.24
Moderate Impact (MAF<0.5%)	CCDC74B	2	130139287	130145134	0.0120872	1989	1	0.0274287	0.0110882	0.0524856	0.0212176	0.011	0.0164208	0.0085854	0.056	-0.00241095	0.00101678	-0.0513888	0.0216724	0.0075
Moderate Impact (MAF<0.5%)	DAXX	6	33296480	33307190	0.00369484	608.001	1	-0.0530769	0.0198805	-0.101564	0.0380419	0.011	-0.0354657	0.0153931	0.038	0.00524652	0.00182398	0.111828	0.0388777	0.007
Moderate Impact (MAF<0.5%)	HAT1	2	171922448	171983686	0.00100271	165	1	0.104184	0.0380634	0.199359	0.0728354	0.011	0.0776422	0.0294718	0.014	-0.00541939	0.00349131	-0.115513	0.0744164	0.074
Moderate Impact (MAF<0.5%)	MARVELD1	10	97713173	97718150	0.000583395	96	1	-0.1315	0.0498766	-0.251629	0.0954403	0.011	-0.096975	0.0386186	0.015	0.0107883	0.00456101	0.22995	0.0972168	0.0082
Moderate Impact (MAF<0.5%)	OR8K3	11	56318307	56319245	0.00292913	482	1	-0.0571327	0.0223121	-0.109325	0.0426948	0.011	-0.0345701	0.0172759	0.06	0.00317328	0.00204038	0.0676377	0.0434902	0.13
Moderate Impact (MAF<0.5%)	SPINK13	5	148268180	148286255	0.000820399	135	1	0.0969568	0.0420764	0.18553	0.0805144	0.011	0.0624043	0.032579	0.032	-0.00756555	0.00386174	-0.161258	0.082312	0.035
Moderate Impact (MAF<0.5%)	TFDP1	13	113584721	113641473	0.00116071	190.999	1	-0.0872818	0.0353829	-0.167016	0.0677062	0.011	-0.0750751	0.0273964	0.0057	-7.19132e-05	0.00323564	-0.00153281	0.0689669	0.97
LoF (MAF<0.5%)	ANKRD44	2	196967017	197311173	0.000182311	30	1	0.2358	0.0891823	0.45121	0.170653	0.012	0.130076	0.0690523	0.08	-0.0142245	0.00815532	-0.303192	0.173829	0.13
LoF (MAF<0.5%)	C4orf45	4	158893134	159038760	0.000237004	39	1	-0.184034	0.0782231	-0.352154	0.149682	0.012	-0.137867	0.0605668	0.018	0.0118706	0.00715316	0.253019	0.152468	0.059
LoF (MAF<0.5%)	COBLL1	2	164653624	164843679	0.000650242	107	1	0.105965	0.0472487	0.202767	0.0904117	0.012	0.0982923	0.0365839	0.0035	0.00184213	0.0043207	0.0392645	0.0920947	0.95
LoF (MAF<0.5%)	EIF3L	22	37848868	37889407	0.000139772	23	1	-0.23241	0.101851	-0.444723	0.194895	0.012	-0.173949	0.0788614	0.015	0.0140294	0.00931381	0.299033	0.198522	0.11
LoF (MAF<0.5%)	ENTR1	9	136401922	136410614	0.000358545	59	1	-0.158113	0.0636056	-0.302554	0.121711	0.012	-0.100442	0.0492487	0.043	0.00861394	0.00581646	0.183604	0.123976	0.15
LoF (MAF<0.5%)	GINS3	16	58295080	58406147	0.000127618	21.0001	1	0.267932	0.106588	0.512695	0.203959	0.012	0.204931	0.0825296	0.014	-0.0110932	0.00974704	-0.236449	0.207756	0.26
LoF (MAF<0.5%)	GNB1L	22	19783223	19854939	0.000121541	20.0001	1	0.248861	0.109219	0.476202	0.208994	0.012	0.127049	0.0845663	0.11	-0.0189317	0.010247	-0.403525	0.218412	0.021
LoF (MAF<0.5%)	GPD2	2	156435290	156613735	0.000218773	36	1	0.202336	0.0814179	0.387176	0.155795	0.012	0.12039	0.0630405	0.06	-0.00173617	0.00755085	-0.037006	0.160945	0.59
LoF (MAF<0.5%)	NAGK	2	71064344	71079808	0.000370699	61	1	0.157366	0.0625605	0.301124	0.119711	0.012	0.136091	0.0484395	0.0044	-0.00549547	0.00572088	-0.117135	0.121939	0.28
LoF (MAF<0.5%)	RBM11	21	14216130	14228372	0.000546933	90	1	0.120966	0.0515089	0.231472	0.0985637	0.012	0.0936182	0.0398825	0.014	-0.00419714	0.00471027	-0.089461	0.100398	0.25
LoF (MAF<0.5%)	RIOK3	18	23453287	23486603	0.000316006	52.0001	1	0.151243	0.0677491	0.289408	0.12964	0.012	0.106441	0.052457	0.025	-0.0135534	0.00619537	-0.288887	0.132053	0.016
LoF (MAF<0.5%)	RTN4IP1	6	106570771	106629498	0.000316006	52.0001	1	0.165698	0.0677494	0.317068	0.12964	0.012	0.131504	0.0524572	0.009	-0.00693489	0.00619539	-0.147815	0.132053	0.22
LoF (MAF<0.5%)	SAT1	X	23783173	23786226	0.000322083	53	1	0.162103	0.0671112	0.310189	0.128419	0.012	0.137592	0.0519631	0.0056	-0.00524456	0.00613703	-0.111787	0.130809	0.4
LoF (MAF<0.5%)	SUN1	7	816615	896435	0.000237004	39	1	0.168247	0.0782254	0.321945	0.149686	0.012	0.124651	0.0605686	0.021	-0.0222425	0.00715338	-0.474093	0.152473	0.002
LoF (MAF<0.5%)	UGGT1	2	128091200	128195677	0.000261312	42.9999	1	-0.169922	0.074505	-0.32515	0.142567	0.012	-0.121167	0.0576879	0.017	0.00856595	0.00681316	0.182581	0.145221	0.32
Moderate Impact (MAF<0.5%)	AC004080	7	27106184	27152581	0.00181096	298.001	1	-0.0788965	0.0283433	-0.150971	0.0542357	0.012	-0.055565	0.0219457	0.02	0.00754186	0.00260062	0.160753	0.0554316	0.0037
Moderate Impact (MAF<0.5%)	AC010326	19	57819719	57858941	0.00371307	611.001	1	-0.0410002	0.0198318	-0.078455	0.0379487	0.012	-0.0357806	0.0153555	0.0066	-0.000308187	0.00181357	-0.00656893	0.0386558	0.87
Moderate Impact (MAF<0.5%)	AMDHD2	16	2520357	2531422	0.00489809	806	1	-0.0434469	0.0172891	-0.0831368	0.0330832	0.012	-0.0319519	0.0133867	0.021	0.00380488	0.00158788	0.0811001	0.0338453	0.015
Moderate Impact (MAF<0.5%)	FAM20B	1	179025804	179076567	0.00232143	382.001	1	-0.0590835	0.0250483	-0.113058	0.0479306	0.012	-0.0491929	0.0193945	0.0062	0.000948353	0.00229358	0.0202139	0.0488871	0.76
Moderate Impact (MAF<0.5%)	FH	1	241497603	241519755	0.00282582	465	1	0.054538	0.0227129	0.10436	0.0434618	0.012	0.0400971	0.0175862	0.016	-0.0019258	0.00209047	-0.041048	0.0445579	0.33
Moderate Impact (MAF<0.5%)	GFI1B	9	132944000	132991687	0.00413238	680	1	-0.0409957	0.0188111	-0.0784464	0.0359956	0.012	-0.0281955	0.0145651	0.021	-7.8717e-05	0.00172275	-0.00167783	0.03672	0.83
Moderate Impact (MAF<0.5%)	GGT2	22	21207973	21227637	0.00730459	1202	1	0.0379359	0.0141962	0.0725914	0.0271648	0.012	0.0255978	0.0109919	0.027	-0.00276841	0.00129983	-0.059008	0.0277056	0.014
Moderate Impact (MAF<0.5%)	GRM7	3	6770001	7741533	0.00402907	663	1	0.0463035	0.019045	0.088603	0.0364431	0.012	0.0282238	0.0147462	0.053	-0.00441959	0.00174686	-0.0942025	0.0372339	0.017
Moderate Impact (MAF<0.5%)	HTR3D	3	184031544	184039369	0.00331806	546	1	-0.0470694	0.0209757	-0.0900686	0.0401376	0.012	-0.0441541	0.0162411	0.0034	-0.00139413	0.00192871	-0.0297155	0.04111	0.41
Moderate Impact (MAF<0.5%)	IPO4	14	24180218	24188868	0.00765706	1260	1	-0.0332408	0.013869	-0.0636072	0.0265387	0.012	-0.0269109	0.0107385	0.0064	0.00185096	0.00127181	0.0394528	0.0271083	0.23
Moderate Impact (MAF<0.5%)	ITIH5	10	7559270	7666998	0.00925532	1523	1	0.0282322	0.0126332	0.0540231	0.024174	0.012	0.0261421	0.00978163	0.0043	-0.000939282	0.0011568	-0.0200206	0.0246569	0.41
Moderate Impact (MAF<0.5%)	KLRF2	12	9881489	9895833	0.0033606	553	1	0.0536132	0.0208396	0.10259	0.0398772	0.012	0.0305781	0.0161357	0.062	-0.00267236	0.00191434	-0.0569607	0.0408037	0.099
Moderate Impact (MAF<0.5%)	MARCHF2	19	8413270	8439017	0.00219381	361	1	-0.0653633	0.0257618	-0.125074	0.0492959	0.012	-0.0555929	0.0199469	0.0041	0.00300879	0.00235908	0.0641316	0.0502832	0.21
Moderate Impact (MAF<0.5%)	MICAL2	11	12094008	12359144	0.0151744	2497.01	1	-0.02524	0.00992647	-0.0482974	0.0189946	0.012	-0.0184882	0.0076859	0.019	0.00148125	0.000910285	0.0315725	0.0194025	0.16
Moderate Impact (MAF<0.5%)	MOCS1	6	39899578	39934551	0.00721344	1187	1	-0.0336556	0.0142795	-0.0644009	0.0273242	0.012	-0.0152612	0.0110564	0.15	0.00428362	0.00130748	0.0913043	0.0278686	0.00043
Moderate Impact (MAF<0.5%)	MYL6	12	56158346	56163496	0.00140379	230.999	1	-0.0813557	0.0321818	-0.155676	0.0615808	0.012	-0.0621685	0.0249178	0.012	0.00412758	0.00294929	0.0879783	0.0628634	0.17
Moderate Impact (MAF<0.5%)	MYO15A	17	18108706	18179802	0.0316553	5209.01	1	0.0160691	0.00699269	0.0307487	0.0133807	0.012	0.0137205	0.00541432	0.0053	-0.000909144	0.000640725	-0.0193782	0.0136569	0.12
Moderate Impact (MAF<0.5%)	NEU1	6	31924682	31929929	0.00208442	343	1	0.0602514	0.0264267	0.115293	0.0505682	0.012	0.0470447	0.0204617	0.01	0.000494708	0.00243796	0.0105446	0.0519645	0.85
Moderate Impact (MAF<0.5%)	POLR3B	12	106357748	106510198	0.00484339	796.999	1	-0.0424684	0.0173848	-0.0812645	0.0332663	0.012	-0.0284323	0.0134608	0.029	0.00471194	0.00159378	0.100434	0.033971	0.0017
Moderate Impact (MAF<0.5%)	PRR4	12	10824960	11203561	0.000249158	40.9999	1	-0.184428	0.0762925	-0.352908	0.145988	0.012	-0.135717	0.059072	0.015	0.0169566	0.00697662	0.361426	0.148705	0.007
Moderate Impact (MAF<0.5%)	REEP4	8	22138020	22141951	0.00316613	520.999	1	0.0523032	0.0214647	0.100084	0.0410733	0.012	0.0442731	0.0166198	0.0082	-0.00176378	0.00197042	-0.0375945	0.041999	0.46
Moderate Impact (MAF<0.5%)	RMND5B	5	178130996	178150568	0.0029899	492	1	-0.0515481	0.0220854	-0.0986387	0.042261	0.012	-0.027288	0.0171003	0.082	0.0061062	0.00202374	0.130152	0.0431355	0.0038
Moderate Impact (MAF<0.5%)	SRM	1	11054584	11060020	0.00261312	429.999	1	-0.052425	0.0236161	-0.100317	0.0451901	0.012	-0.037982	0.0182856	0.018	0.00377404	0.00215962	0.0804427	0.0460318	0.087
Moderate Impact (MAF<0.5%)	VPS45	1	150067279	150145329	0.00525056	864.001	1	-0.0395756	0.0167033	-0.075729	0.0319622	0.012	-0.032617	0.0129331	0.008	0.000585566	0.00152924	0.0124812	0.0325954	0.49
Moderate Impact (MAF<0.5%)	WDR73	15	84639285	84654343	0.00233358	384	1	0.0630996	0.0249817	0.120743	0.0478032	0.012	0.0485568	0.0193429	0.012	-0.000949696	0.00229943	-0.0202425	0.0490118	0.62
Moderate Impact (MAF<0.5%)	ZNF350	19	51964340	51986856	0.0044727	736.001	1	0.0505292	0.0180834	0.096689	0.0346031	0.012	0.0194299	0.0140017	0.25	-0.00599108	0.00166042	-0.127698	0.0353914	0.00067
Moderate Impact (MAF<0.5%)	ZW10	11	113733187	113773735	0.00567595	934	1	0.0436423	0.0160744	0.0835107	0.0307588	0.012	0.0348788	0.0124461	0.011	-0.000604234	0.00147703	-0.0128791	0.0314825	0.87
LoF (MAF<0.5%)	ATN1	12	6924463	6942321	0.000176234	29	1	0.21579	0.0907087	0.41292	0.173574	0.013	0.175916	0.0702342	0.0086	0.0132763	0.00859644	0.282981	0.183231	0.16
LoF (MAF<0.5%)	COL25A1	4	108808725	109302752	0.00022485	37	1	-0.203653	0.080308	-0.389696	0.153672	0.013	-0.176087	0.0621811	0.0044	0.00751536	0.00744509	0.160188	0.15869	0.27
LoF (MAF<0.5%)	INCENP	11	62123998	62153169	0.000133695	22	1	0.24867	0.104156	0.475837	0.199305	0.013	0.187744	0.0806464	0.01	-0.0111097	0.00952464	-0.236801	0.203015	0.24
LoF (MAF<0.5%)	LIPK	10	88724544	88752756	0.00147064	242	1	0.0747872	0.0314492	0.143107	0.0601789	0.013	0.0574135	0.0243506	0.017	-0.00346697	0.00288783	-0.0738976	0.0615534	0.22
LoF (MAF<0.5%)	RBM45	2	178112424	178139011	0.000206619	34	1	0.200352	0.0837804	0.383379	0.160316	0.013	0.124603	0.0648698	0.048	-0.00788131	0.00777657	-0.167988	0.165756	0.27
LoF (MAF<0.5%)	RNASEL	1	182573634	182589256	0.000279543	45.9999	1	0.184997	0.0720289	0.353997	0.137829	0.013	0.145356	0.0557707	0.011	-0.0118278	0.00658673	-0.252107	0.140395	0.069
LoF (MAF<0.5%)	TBPL2	6	133952170	133990432	0.000316006	52.0001	1	0.170625	0.0677479	0.326496	0.129637	0.013	0.112061	0.052456	0.049	-0.00210157	0.00631784	-0.0447944	0.134663	0.95
Moderate Impact (MAF<0.5%)	AC138894	16	28342555	28363508	0.0039683	653	1	0.0500095	0.0191902	0.0956946	0.036721	0.013	0.0321165	0.0148587	0.039	-0.00318321	0.00176295	-0.0678493	0.0375768	0.055
Moderate Impact (MAF<0.5%)	ALOX12B	17	8072636	8087716	0.00407769	671	1	-0.0481092	0.0189321	-0.0920583	0.0362271	0.013	-0.0402872	0.0146588	0.0091	0.0013909	0.00173644	0.0296467	0.0370118	0.45
Moderate Impact (MAF<0.5%)	ATP2B4	1	203626787	203744081	0.00634442	1044	1	0.0354038	0.0152162	0.0677461	0.0291166	0.013	0.0343162	0.0117816	0.0027	-0.00117111	0.00139414	-0.0249619	0.0297158	0.33
Moderate Impact (MAF<0.5%)	CIITA	16	10866222	10943021	0.0109508	1802	1	0.0301039	0.0116337	0.0576046	0.0222614	0.013	0.0225737	0.00900777	0.023	-0.00162545	0.00106652	-0.0346461	0.0227326	0.11
Moderate Impact (MAF<0.5%)	CLASP1	2	121337776	121649476	0.00753552	1240	1	-0.0325517	0.0139766	-0.0622886	0.0267446	0.013	-0.0250521	0.0108218	0.015	0.0034108	0.00128326	0.0727004	0.0273524	0.023
Moderate Impact (MAF<0.5%)	DIP2B	21	46458891	46570015	0.00623504	1026	1	0.0355648	0.0153442	0.0680542	0.0293616	0.013	0.0284348	0.0118808	0.0088	-0.00270868	0.0014066	-0.0577348	0.0299813	0.032
Moderate Impact (MAF<0.5%)	DNAI1	9	34457414	34520988	0.00475224	782	1	-0.0454475	0.0175508	-0.086965	0.0335839	0.013	-0.0391121	0.0135893	0.0046	0.000418356	0.00160804	0.00891715	0.034275	0.78
Moderate Impact (MAF<0.5%)	FZD7	2	202034587	202038445	0.00178665	294	1	0.0686141	0.0285361	0.131295	0.0546046	0.013	0.0675145	0.022095	0.0018	-0.00135626	0.00261842	-0.0289083	0.055811	0.46
Moderate Impact (MAF<0.5%)	HLA-E	6	30567930	30572668	0.00192642	317	1	0.0635199	0.0274874	0.121547	0.0525979	0.013	0.0564078	0.021283	0.0059	-0.00268369	0.00251758	-0.0572022	0.0536616	0.35
Moderate Impact (MAF<0.5%)	HOXC6	12	53990624	54030823	0.00144026	237.001	1	-0.077384	0.0317702	-0.148076	0.0607932	0.013	-0.0549244	0.0245991	0.021	0.00592365	0.00290526	0.126261	0.0619249	0.032
Moderate Impact (MAF<0.5%)	LIPM	10	88802730	88820546	0.00263743	434	1	-0.0602301	0.023506	-0.115252	0.0449794	0.013	-0.0424993	0.0182003	0.028	0.00387825	0.00215697	0.0826639	0.0459753	0.07
Moderate Impact (MAF<0.5%)	SH2D1A	X	124227868	124373197	0.000249158	40.9999	1	0.198815	0.0762913	0.380438	0.145986	0.013	0.164586	0.0590711	0.0077	-0.0101774	0.00697651	-0.216929	0.148703	0.12
Moderate Impact (MAF<0.5%)	TF	3	133746040	133796641	0.00422961	695.999	1	0.044064	0.0185934	0.0843177	0.035579	0.013	0.028267	0.0143966	0.042	-0.00216693	0.00170643	-0.0461876	0.0363721	0.25
Moderate Impact (MAF<0.5%)	ZNF26	12	132986365	133032952	0.00235181	387	1	-0.0670257	0.0248873	-0.128256	0.0476225	0.013	-0.0503278	0.0192698	0.018	0.0066622	0.0022847	0.142003	0.0486978	0.0043
LoF (MAF<0.5%)	C7orf31	7	25134692	25180356	0.000650242	107	1	0.109141	0.0472465	0.208844	0.0904075	0.014	0.0875526	0.0365821	0.01	-0.00442897	0.00436142	-0.0944024	0.0929626	0.29
LoF (MAF<0.5%)	ELMOD3	2	85354394	85391752	0.000413238	68	1	0.149151	0.0592489	0.285405	0.113374	0.014	0.0913175	0.0458754	0.051	-0.00937086	0.00545829	-0.199738	0.116342	0.074
LoF (MAF<0.5%)	PRG3	11	57376769	57381150	0.000133695	22	1	0.260377	0.104158	0.498239	0.199309	0.014	0.209912	0.0806474	0.013	-0.000721279	0.00974874	-0.0153739	0.207792	0.63
LoF (MAF<0.5%)	RNF135	17	30970984	30999911	0.000869016	143	1	-0.103977	0.0408791	-0.198963	0.0782233	0.014	-0.0728984	0.031652	0.024	0.00322829	0.00373823	0.0688102	0.0796795	0.34
LoF (MAF<0.5%)	ZC3H4	19	47064187	47113776	0.00022485	37	1	-0.185232	0.080308	-0.354447	0.153672	0.014	-0.130338	0.0621811	0.037	0.0125069	0.00734382	0.266581	0.156532	0.033
Moderate Impact (MAF<0.5%)	ARFGAP3	22	42796502	42858106	0.00351252	577.999	1	0.0511055	0.0204011	0.0977918	0.0390381	0.014	0.0348257	0.0157962	0.031	-0.00534579	0.00186563	-0.113944	0.0397654	0.0079
Moderate Impact (MAF<0.5%)	CBL	11	119206298	119313926	0.00461854	759.999	1	-0.0481445	0.0178007	-0.0921258	0.0340621	0.014	-0.0380907	0.0137828	0.009	0.000993834	0.0016321	0.0211833	0.0347878	0.58
Moderate Impact (MAF<0.5%)	CBX8	17	79792132	79801683	0.00348822	574.001	1	0.0491143	0.0204573	0.0939816	0.0391456	0.014	0.0354718	0.0158397	0.023	-0.00280286	0.00187238	-0.0597423	0.0399093	0.13
Moderate Impact (MAF<0.5%)	CCDC93	2	117915478	118014133	0.00370091	609	1	0.0456354	0.0198654	0.0873246	0.038013	0.014	0.0268513	0.0153814	0.072	-0.00472623	0.00182559	-0.100738	0.038912	0.0094
Moderate Impact (MAF<0.5%)	CNKSR1	1	26177484	26189884	0.00814322	1340	1	0.0309606	0.0134537	0.059244	0.025744	0.014	0.0200973	0.0104169	0.039	-0.00255849	0.00123443	-0.0545336	0.0263116	0.032
Moderate Impact (MAF<0.5%)	DEAF1	11	646472	677067	0.00377384	621	1	0.0515518	0.0196751	0.0986458	0.0376488	0.014	0.0380199	0.0152341	0.015	0.000594186	0.0018094	0.0126649	0.0385669	0.79
Moderate Impact (MAF<0.5%)	DNMT3A	2	25227855	25342590	0.00335452	552	1	-0.0490758	0.0208612	-0.0939079	0.0399185	0.014	-0.0325746	0.0161525	0.041	0.0044886	0.0019181	0.0956734	0.0408838	0.019
Moderate Impact (MAF<0.5%)	GALNT6	12	51351247	51392867	0.00403515	664	1	0.0427805	0.0190314	0.0818617	0.0364171	0.014	0.0299788	0.0147357	0.037	-0.00425253	0.0017456	-0.0906416	0.037207	0.0062
Moderate Impact (MAF<0.5%)	GLB1L	2	219236598	219245478	0.00481909	793.001	1	0.0437377	0.0174291	0.0836933	0.0333511	0.014	0.0315288	0.0134951	0.015	-0.00242618	0.00159785	-0.0517134	0.0340578	0.12
Moderate Impact (MAF<0.5%)	GLE1	9	128504719	128542288	0.00512294	843	1	-0.035982	0.016908	-0.0688526	0.0323539	0.014	-0.0293164	0.0130916	0.012	0.00137249	0.00154985	0.0292543	0.0330347	0.39
Moderate Impact (MAF<0.5%)	MAP1LC3B2	12	116548105	116576606	0.000917632	151	1	0.10629	0.0397821	0.203389	0.0761241	0.014	0.0839065	0.0308026	0.012	-0.00524509	0.00363791	-0.111798	0.0775412	0.13
Moderate Impact (MAF<0.5%)	MICU1	10	72367327	72626191	0.0024065	395.999	1	-0.0590562	0.0246022	-0.113006	0.047077	0.014	-0.043858	0.019049	0.023	0.00152271	0.00224979	0.0324562	0.0479537	0.5
Moderate Impact (MAF<0.5%)	MLXIPL	7	73593194	73624543	0.0083863	1380	1	-0.0347329	0.013261	-0.0664624	0.0253753	0.014	-0.0242439	0.0102678	0.029	0.0019191	0.00121446	0.0409051	0.0258859	0.094
Moderate Impact (MAF<0.5%)	PCDHB14	5	141222932	141227759	0.00737752	1214	1	0.0398318	0.0141237	0.0762192	0.0270261	0.014	0.0245753	0.0109358	0.048	-0.00284864	0.00129741	-0.0607181	0.027654	0.032
Moderate Impact (MAF<0.5%)	PEAK1	15	77100656	77420144	0.00978402	1610	1	0.0273847	0.0122931	0.0524014	0.0235232	0.014	0.0223357	0.00951837	0.01	-0.000614601	0.00112766	-0.0131001	0.0240358	0.75
Moderate Impact (MAF<0.5%)	PEPD	19	33386950	33521791	0.00840454	1383	1	0.0310319	0.0132454	0.0593804	0.0253454	0.014	0.028291	0.0102557	0.0045	-0.00268766	0.00121388	-0.0572868	0.0258736	0.029
Moderate Impact (MAF<0.5%)	POC1B	12	89419718	89526047	0.00207835	342.001	1	-0.0616585	0.0264716	-0.117985	0.0506541	0.014	-0.0471608	0.0204965	0.016	0.0013321	0.00242074	0.0283934	0.0515975	0.44
Moderate Impact (MAF<0.5%)	PRICKLE1	12	42456757	42590355	0.00339098	557.999	1	-0.0520033	0.020746	-0.0995098	0.039698	0.014	-0.0362681	0.0160633	0.019	0.00218859	0.00190057	0.0466493	0.0405102	0.1
Moderate Impact (MAF<0.5%)	PRR12	19	49591182	49626439	0.0145849	2400	1	-0.0267836	0.0101198	-0.0512512	0.0193645	0.014	-0.0184288	0.00783558	0.032	0.00329847	0.000928121	0.0703061	0.0197827	0.00075
Moderate Impact (MAF<0.5%)	RNF214	11	117232625	117286454	0.0032026	527.001	1	0.044171	0.0213465	0.0845224	0.0408471	0.014	0.0392183	0.0165282	0.0074	-0.0012771	0.00195576	-0.0272211	0.0416865	0.5
Moderate Impact (MAF<0.5%)	SLC35B3	6	8411435	8435561	0.00486163	800.001	1	-0.0392965	0.0173532	-0.0751949	0.0332058	0.014	-0.0369275	0.0134363	0.0028	-0.000359556	0.00158986	-0.00766385	0.0338875	0.98
Moderate Impact (MAF<0.5%)	TIGD7	16	3298808	3305729	0.00394399	648.999	1	-0.0517234	0.0192495	-0.0989742	0.0368345	0.014	-0.0355759	0.0149045	0.03	0.00262272	0.00176302	0.0559026	0.0375783	0.093
Moderate Impact (MAF<0.5%)	TUBB3	16	89921392	89938761	0.000182311	30	1	0.206043	0.089198	0.394269	0.170683	0.014	0.1772	0.0690645	0.012	-0.00968286	0.00815677	-0.206388	0.17386	0.2
Moderate Impact (MAF<0.5%)	UQCRFS1	19	29205320	29213151	0.00116071	190.999	1	-0.0787951	0.0353785	-0.150777	0.0676977	0.014	-0.0530085	0.027393	0.033	0.0038354	0.00323522	0.0817506	0.0689579	0.21
LoF (MAF<0.5%)	C11orf71	11	114391443	114400511	0.000322083	53	1	-0.157876	0.0671059	-0.3021	0.128409	0.015	-0.109183	0.051959	0.028	0.00765885	0.00613655	0.163246	0.130799	0.22
LoF (MAF<0.5%)	DYM	18	49036387	49461347	0.000255235	41.9999	1	0.182452	0.0753767	0.349127	0.144235	0.015	0.129999	0.0583629	0.025	-0.0161605	0.00689287	-0.344457	0.14692	0.0085
LoF (MAF<0.5%)	EPB41	1	28887091	29120046	0.000461854	75.9999	1	-0.124597	0.0560499	-0.23842	0.107253	0.015	-0.0950935	0.0433984	0.016	0.00518185	0.00512552	0.11045	0.109249	0.27
LoF (MAF<0.5%)	MMP7	11	102520508	102530750	0.000139772	23	1	0.281222	0.101854	0.538126	0.1949	0.015	0.226313	0.0788637	0.0078	-0.0118826	0.00931408	-0.253275	0.198527	0.29
LoF (MAF<0.5%)	NIP7	16	69337996	69343106	0.000145849	24	1	0.238692	0.099713	0.456744	0.190804	0.015	0.161841	0.0772061	0.036	-0.0158096	0.00911831	-0.336978	0.194355	0.065
LoF (MAF<0.5%)	P2RX5-TAX1BP3	17	3663063	3696194	0.000559087	92	1	-0.109924	0.0509509	-0.210343	0.097496	0.015	-0.0814092	0.0394504	0.026	0.00723189	0.00465925	0.154146	0.0993108	0.1
LoF (MAF<0.5%)	PRUNE2	9	76611376	76906114	0.00148887	245	1	0.0718561	0.0312522	0.137499	0.0598019	0.015	0.0592483	0.024198	0.013	-0.00143631	0.00286961	-0.0306146	0.061165	0.46
LoF (MAF<0.5%)	SUGCT	7	40135005	40860763	0.000638088	105	1	-0.110153	0.0476962	-0.210781	0.091268	0.015	-0.0843982	0.0369304	0.016	0.00433304	0.00438253	0.0923577	0.0934125	0.49
Moderate Impact (MAF<0.5%)	AC040162	16	67723070	67806652	0.000534779	88	1	0.129266	0.0521199	0.247354	0.0997329	0.015	0.0902285	0.0403556	0.033	-0.00855704	0.00479347	-0.182391	0.102172	0.067
Moderate Impact (MAF<0.5%)	ATM	11	108222832	108369102	0.0179819	2958.99	1	0.0203469	0.00914642	0.0389344	0.0175019	0.015	0.0158267	0.00708192	0.019	-0.000299209	0.000839761	-0.00637757	0.0178993	0.74
Moderate Impact (MAF<0.5%)	CSNK2B	6	31655985	31664295	0.000188388	31	1	-0.200607	0.0877322	-0.383867	0.167878	0.015	-0.160494	0.0679295	0.019	0.00544374	0.00802272	0.116032	0.171002	0.49
Moderate Impact (MAF<0.5%)	CYBB	X	37780059	37813461	0.000540856	89	1	-0.127831	0.0517979	-0.244608	0.0991167	0.015	-0.0995747	0.0401062	0.01	0.00799962	0.0047367	0.17051	0.100962	0.16
Moderate Impact (MAF<0.5%)	GABPB1	15	50275389	50355408	0.000510471	84	1	-0.125383	0.0533176	-0.239924	0.102025	0.015	-0.0820659	0.0412829	0.045	0.00712442	0.00487567	0.151855	0.103924	0.15
Moderate Impact (MAF<0.5%)	GSC	14	94768223	94770113	0.000960171	158	1	-0.0896376	0.0388938	-0.171524	0.0744244	0.015	-0.0578696	0.0301148	0.049	0.00750155	0.00356799	0.159894	0.0760508	0.021
Moderate Impact (MAF<0.5%)	KATNB1	16	57735739	57757244	0.00427823	704	1	-0.0433864	0.0184866	-0.0830211	0.0353746	0.015	-0.0269365	0.0143138	0.041	0.00209053	0.00169056	0.0445591	0.0360339	0.22
Moderate Impact (MAF<0.5%)	KRT12	17	40861303	40867210	0.00243081	400	1	0.0527375	0.02448	0.100915	0.0468432	0.015	0.0396672	0.0189544	0.02	-0.00257305	0.0022527	-0.0548439	0.0480157	0.21
Moderate Impact (MAF<0.5%)	LRRC8E	19	7888505	7902021	0.0077786	1280	1	0.0294574	0.0137594	0.0563675	0.026329	0.015	0.0189714	0.0106537	0.036	-0.000879754	0.00126365	-0.0187517	0.0269344	0.36
Moderate Impact (MAF<0.5%)	MAPK7	17	19377721	19383544	0.00513509	845	1	-0.0391898	0.0168887	-0.0749908	0.032317	0.015	-0.0308182	0.0130766	0.013	0.00035219	0.00154717	0.00750684	0.0329775	0.57
Moderate Impact (MAF<0.5%)	MRPS18A	6	43671202	43687791	0.00288051	473.999	1	0.0463755	0.0224973	0.0887408	0.0430492	0.015	0.029933	0.0174193	0.039	-0.00304181	0.00206164	-0.0648354	0.0439433	0.08
Moderate Impact (MAF<0.5%)	NUDT14	14	105172938	105181323	0.00294128	483.999	1	-0.0464584	0.0222678	-0.0888994	0.0426101	0.015	-0.0353949	0.0172416	0.016	0.0013509	0.00204052	0.0287941	0.0434932	0.56
Moderate Impact (MAF<0.5%)	PITX3	10	102230186	102241512	0.0023032	379.001	1	0.052754	0.0251457	0.100946	0.048117	0.015	0.0491949	0.0194699	0.0055	-0.00100249	0.00230556	-0.0213678	0.0491424	0.46
Moderate Impact (MAF<0.5%)	PRDM14	8	70051651	70071693	0.00227889	375	1	0.0658761	0.0252803	0.126056	0.0483746	0.015	0.0453092	0.0195741	0.031	-0.00399748	0.00232105	-0.0852053	0.0494726	0.075
Moderate Impact (MAF<0.5%)	PRSS41	16	2798470	2805304	0.00366445	603	1	-0.0489226	0.019963	-0.0936147	0.0381998	0.015	-0.0268387	0.015457	0.092	0.00510248	0.00182858	0.108758	0.0389757	0.0018
Moderate Impact (MAF<0.5%)	RASSF4	10	44959407	44995891	0.00408377	672.001	1	-0.0473814	0.0189188	-0.0906656	0.0362016	0.015	-0.0303687	0.0146485	0.047	0.00417928	0.00173392	0.0890803	0.0369581	0.019
Moderate Impact (MAF<0.5%)	SCGB3A1	5	180590105	180591499	0.000498317	82.0001	1	-0.123986	0.0539618	-0.237251	0.103257	0.015	-0.0951585	0.0417817	0.017	0.00294319	0.00493458	0.0627334	0.105179	0.67
Moderate Impact (MAF<0.5%)	SDR42E1	16	81988855	82011481	0.00285621	470.001	1	-0.0522551	0.0225932	-0.0999916	0.0432327	0.015	-0.0435223	0.0174935	0.0089	0.00264503	0.00206607	0.0563782	0.0440378	0.23
Moderate Impact (MAF<0.5%)	SEMA4F	2	74654228	74683853	0.0067212	1106	1	-0.0350488	0.0147858	-0.0670668	0.028293	0.015	-0.0271641	0.0114484	0.015	0.00144817	0.00135517	0.0308674	0.0288851	0.25
Moderate Impact (MAF<0.5%)	SPINK9	5	148321203	148339852	0.000425392	70	1	-0.140773	0.0583992	-0.269373	0.111748	0.015	-0.0998411	0.0452175	0.025	0.00263998	0.00534036	0.0562705	0.113828	0.66
Moderate Impact (MAF<0.5%)	UBXN2B	8	58411359	58451501	0.0029109	479	1	0.0528948	0.0223838	0.101216	0.042832	0.015	0.0422799	0.0173314	0.012	-0.00352953	0.00205547	-0.0752311	0.0438118	0.1
Moderate Impact (MAF<0.5%)	UGT2B28	4	69280475	69295050	0.00353683	582	1	-0.0498954	0.0203186	-0.0954762	0.0388802	0.015	-0.0319959	0.0157324	0.042	0.0030173	0.00185968	0.064313	0.0396386	0.069
Moderate Impact (MAF<0.5%)	VWF	12	5948877	6124770	0.021616	3557	1	-0.0198709	0.00837263	-0.0380235	0.0160213	0.015	-0.0150689	0.00648278	0.018	0.0016531	0.000768008	0.0352354	0.0163699	0.027
Moderate Impact (MAF<0.5%)	ZNF800	7	127346790	127431924	0.00255235	419.999	1	-0.060837	0.0238938	-0.116413	0.0457214	0.015	-0.0489375	0.0185006	0.011	0.00675082	0.00219023	0.143892	0.0466842	0.0017
LoF (MAF<0.5%)	ADAM32	8	39106990	39284943	0.000972325	160	1	0.100283	0.0386517	0.191894	0.0739611	0.016	0.0805327	0.0299273	0.0087	-0.00526541	0.00356808	-0.112231	0.0760527	0.12
LoF (MAF<0.5%)	ALDH1L2	12	105019784	105107643	0.00154964	254.999	1	0.0772734	0.0306319	0.147865	0.058615	0.016	0.0608345	0.0237177	0.014	-0.00554095	0.0028122	-0.118104	0.0599413	0.057
LoF (MAF<0.5%)	CARNS1	11	67414968	67425607	0.00122148	200.999	1	-0.0834462	0.0344927	-0.159677	0.0660027	0.016	-0.0394688	0.0267071	0.14	0.00907533	0.00315423	0.193438	0.0672316	0.0013
LoF (MAF<0.5%)	GARS1	7	30580533	30634033	0.000139772	23	1	0.250132	0.10185	0.478634	0.194893	0.016	0.220973	0.0788608	0.0056	-0.00867804	0.00931374	-0.18497	0.19852	0.27
LoF (MAF<0.5%)	GRINA	8	143990056	143993415	0.000218773	36	1	-0.202494	0.0814137	-0.387478	0.155787	0.016	-0.142888	0.0630372	0.035	0.0106827	0.00744493	0.227699	0.158687	0.062
LoF (MAF<0.5%)	HPGDS	4	94298535	94342876	0.000249158	40.9999	1	-0.190369	0.0762894	-0.364276	0.145982	0.016	-0.146403	0.0590696	0.022	0.00145089	0.00697633	0.0309254	0.148699	0.78
LoF (MAF<0.5%)	KIR2DS4	19	54832771	54848624	0.000443623	72.9999	1	0.129305	0.0571866	0.247429	0.109428	0.016	0.114283	0.0442786	0.0067	-0.00519931	0.00522947	-0.110822	0.111465	0.26
LoF (MAF<0.5%)	METTL14	4	118685392	118715433	0.00055301	91	1	-0.113212	0.0512352	-0.216634	0.09804	0.016	-0.0853981	0.0396706	0.027	0.00555248	0.00471119	0.11835	0.100418	0.15
LoF (MAF<0.5%)	OR2Z1	19	8721634	8732160	0.000364622	60	1	0.144159	0.0630809	0.275852	0.120707	0.016	0.132297	0.0488424	0.0046	-0.00297275	0.00576847	-0.0633634	0.122954	0.47
LoF (MAF<0.5%)	ORC4	2	147930396	148021604	0.000303852	50.0001	1	-0.171438	0.0690944	-0.328051	0.132214	0.016	-0.120251	0.0534986	0.028	0.0121794	0.00631839	0.259601	0.134675	0.055
LoF (MAF<0.5%)	PARP1	1	226360210	226408154	0.000255235	41.9999	1	-0.17739	0.0753785	-0.339441	0.144239	0.016	-0.137269	0.0583643	0.011	0.00689482	0.00689303	0.146961	0.146923	0.41
LoF (MAF<0.5%)	SLC27A3	1	153791585	153797388	0.000978402	161	1	-0.102917	0.0385302	-0.196935	0.0737286	0.016	-0.0733577	0.0298333	0.029	0.00582541	0.00352343	0.124167	0.075101	0.062
LoF (MAF<0.5%)	TLR2	4	153684070	153706260	0.000972325	160	1	0.0822289	0.0386513	0.157347	0.0739603	0.016	0.0470883	0.029927	0.076	-0.00617391	0.0035456	-0.131595	0.0755736	0.052
LoF (MAF<0.5%)	WDFY4	10	48684876	48982956	0.000650242	107	1	0.120267	0.0472441	0.230134	0.0904029	0.016	0.0463829	0.0365803	0.22	-0.0112947	0.00434058	-0.240744	0.0925184	0.0076
Moderate Impact (MAF<0.5%)	ADRA2C	4	3766348	3768526	0.00245512	404	1	-0.0537571	0.0243608	-0.102866	0.0466151	0.016	-0.0378357	0.0188622	0.024	0.00422918	0.00223047	0.0901439	0.0475419	0.042
Moderate Impact (MAF<0.5%)	ALDH2	12	111766887	111817532	0.00393184	647	1	0.0418391	0.0192771	0.0800603	0.0368873	0.016	0.0342549	0.014926	0.0085	-7.40916e-05	0.00177102	-0.00157924	0.0377489	0.96
Moderate Impact (MAF<0.5%)	ARF6	14	49893082	49897054	0.000249158	40.9999	1	-0.179845	0.0762923	-0.344138	0.145987	0.016	-0.135003	0.0590718	0.024	0.00372687	0.00697659	0.0794373	0.148704	0.54
Moderate Impact (MAF<0.5%)	ARL11	13	49628507	49633872	0.00240043	395	1	-0.0611432	0.024633	-0.116999	0.0471359	0.016	-0.0430148	0.0190729	0.036	0.00146899	0.00225545	0.0313112	0.0480744	0.5
Moderate Impact (MAF<0.5%)	ATP5F1D	19	1241746	1244825	0.00147064	242	1	0.0828288	0.0314423	0.158495	0.0601657	0.016	0.0642739	0.0243452	0.013	-0.00330277	0.00288123	-0.0703977	0.0614127	0.19
Moderate Impact (MAF<0.5%)	C19orf71	19	3539154	3544030	0.00630188	1037	1	0.0336217	0.0152666	0.0643361	0.0292131	0.016	0.0333836	0.0118207	0.0027	0.000534929	0.00140214	0.0114019	0.0298863	0.7
Moderate Impact (MAF<0.5%)	DECR2	16	401826	412487	0.00384676	633	1	-0.0444512	0.0194883	-0.0850586	0.0372914	0.016	-0.0306799	0.0150895	0.033	0.00296232	0.00178497	0.0631411	0.0380462	0.1
Moderate Impact (MAF<0.5%)	FOXF1	16	86510527	86515422	0.00258882	426.001	1	-0.0541371	0.023727	-0.103593	0.0454023	0.016	-0.0436339	0.0183714	0.013	0.00437679	0.00217485	0.0932902	0.0463564	0.078
Moderate Impact (MAF<0.5%)	HTR1F	3	87792492	87993787	0.00185957	306	1	-0.056773	0.0279716	-0.108637	0.0535244	0.016	-0.0369969	0.0216579	0.048	0.00255383	0.0025579	0.0544343	0.054521	0.41
Moderate Impact (MAF<0.5%)	LTBP4	19	40592883	40629818	0.0150103	2470	1	-0.0247231	0.00997958	-0.0473083	0.0190962	0.016	-0.0194953	0.00772702	0.016	0.00207419	0.000915729	0.0442108	0.0195185	0.034
Moderate Impact (MAF<0.5%)	MARK4	19	45079288	45305284	0.00617426	1016	1	0.0414293	0.0154173	0.0792761	0.0295014	0.016	0.0285716	0.0119373	0.027	-0.00315896	0.0014154	-0.0673325	0.0301689	0.04
Moderate Impact (MAF<0.5%)	MSANTD2	11	124766498	124800706	0.00217558	358	1	0.0654597	0.0258692	0.125259	0.0495014	0.016	0.0464704	0.0200301	0.027	-0.00526817	0.00236895	-0.11229	0.0504936	0.014
Moderate Impact (MAF<0.5%)	NT5C3B	17	41825057	41836260	0.00316613	520.999	1	-0.0452545	0.0214679	-0.0865957	0.0410794	0.016	-0.0342542	0.0166222	0.017	0.002207	0.00196693	0.0470417	0.0419246	0.18
Moderate Impact (MAF<0.5%)	PARN	16	14435701	14632727	0.00412631	679.001	1	0.0412966	0.0188213	0.0790222	0.0360151	0.016	0.028883	0.014573	0.028	-0.00398757	0.00172875	-0.0849941	0.0368479	0.012
Moderate Impact (MAF<0.5%)	PMAIP1	18	59899996	59904305	0.000790014	130	1	-0.0987029	0.0428771	-0.188871	0.0820465	0.016	-0.0780812	0.033199	0.015	0.0036001	0.00392094	0.0767352	0.0835739	0.35
Moderate Impact (MAF<0.5%)	PPP1R3F	X	49269793	49301461	0.0025402	418	1	-0.0609543	0.0239505	-0.116638	0.0458299	0.016	-0.0385728	0.0185445	0.057	0.00474921	0.00219542	0.101228	0.0467948	0.018
Moderate Impact (MAF<0.5%)	RNF8	6	37353979	37394734	0.00131872	217.001	1	-0.075977	0.0332006	-0.145384	0.0635303	0.016	-0.0563504	0.0257066	0.022	0.00506136	0.00303607	0.107882	0.0647131	0.09
Moderate Impact (MAF<0.5%)	TMEM107	17	8172457	8176399	0.000467931	76.9999	1	0.125075	0.0556862	0.239334	0.106557	0.016	0.0790246	0.0431169	0.046	-0.00737343	0.00509226	-0.157163	0.10854	0.086
Moderate Impact (MAF<0.5%)	TMEM74	8	108606850	108787594	0.00122756	202	1	0.0833224	0.0344052	0.15944	0.0658353	0.016	0.0440173	0.0266393	0.1	-0.00767846	0.00314622	-0.163664	0.0670609	0.013
Moderate Impact (MAF<0.5%)	TNRC6A	16	24610209	24827632	0.013649	2246	1	-0.0252657	0.0104517	-0.0483466	0.0199996	0.016	-0.0180647	0.00809255	0.02	0.000842742	0.000957492	0.0179628	0.0204087	0.45
Moderate Impact (MAF<0.5%)	ZNF664	12	123971845	124015439	0.000419315	69	1	0.153445	0.0588222	0.293621	0.112558	0.016	0.114043	0.045545	0.019	-0.00714076	0.00537904	-0.152204	0.114653	0.26
Moderate Impact (MAF<0.5%)	ZNF688	16	30569346	30572734	0.00241258	397	1	0.0604372	0.0245727	0.115648	0.0470205	0.016	0.0393056	0.0190262	0.031	-0.00285059	0.00226131	-0.0607596	0.0481993	0.15
Moderate Impact (MAF<0.5%)	ZSWIM9	19	48170680	48197620	0.0076996	1267	1	0.0335157	0.0138279	0.0641332	0.0264601	0.016	0.0221909	0.0107067	0.046	-0.000565597	0.00126801	-0.0120556	0.0270273	0.64
LoF (MAF<0.5%)	DGAT2L6	11	75759512	75801535	0.000358545	59	1	0.146123	0.063612	0.27961	0.121723	0.017	0.0587987	0.0492537	0.19	-0.020447	0.00581704	-0.435823	0.123989	0.001
LoF (MAF<0.5%)	FGL1	8	17864380	17910365	0.000249158	40.9999	1	0.180384	0.0762959	0.34517	0.145994	0.017	0.166199	0.0590746	0.0045	-0.00867909	0.00697693	-0.184993	0.148712	0.23
LoF (MAF<0.5%)	GGT1	22	24594811	24629005	0.0011121	183.001	1	-0.0873626	0.0361424	-0.167171	0.0691595	0.017	-0.0636506	0.0279844	0.024	0.00329113	0.00331415	0.0701496	0.0706403	0.35
LoF (MAF<0.5%)	GPAM	10	112149865	112215377	0.000309929	51.0001	1	0.157897	0.0684085	0.30214	0.130902	0.017	0.159514	0.0529675	0.0015	-0.00264885	0.00625566	-0.0564596	0.133338	0.78
LoF (MAF<0.5%)	KLHL11	17	41848518	41865423	0.000158003	26	1	-0.253508	0.0957984	-0.485095	0.183313	0.017	-0.200844	0.074175	0.014	0.00897969	0.00876034	0.1914	0.186724	0.22
LoF (MAF<0.5%)	KRTAP10-10	17	41034011	41034982	0.00016408	27	1	0.213592	0.0940279	0.408714	0.179925	0.017	0.155082	0.0728042	0.027	-0.0141385	0.00859844	-0.301359	0.183274	0.052
LoF (MAF<0.5%)	SIAE	11	124633113	124695707	0.000340314	56	1	0.164924	0.0652888	0.315587	0.124932	0.017	0.136096	0.050552	0.011	-0.00861767	0.00597038	-0.183684	0.127257	0.34
LoF (MAF<0.5%)	SLC22A25	11	63163776	63229652	0.00219381	361	1	0.0649957	0.0257714	0.124371	0.0493143	0.017	0.0486409	0.0199544	0.02	-0.0020901	0.00235998	-0.04455	0.0503024	0.42
LoF (MAF<0.5%)	TP53BP1	15	43403061	43510728	0.000297775	49.0001	1	0.157311	0.069792	0.301019	0.133549	0.017	0.0915746	0.0540388	0.063	-0.00903599	0.00644828	-0.1926	0.137443	0.099
LoF (MAF<0.5%)	TSEN2	3	12484432	12539623	0.000340314	56	1	0.14284	0.06529	0.273328	0.124934	0.017	0.118712	0.0505529	0.015	-0.00362428	0.00597049	-0.0772506	0.12726	0.41
Moderate Impact (MAF<0.5%)	ASGR2	17	7101322	7115700	0.00235181	387	1	-0.0554043	0.0248856	-0.106018	0.0476193	0.017	-0.0379247	0.0192685	0.029	0.00291906	0.00228159	0.062219	0.0486315	0.27
Moderate Impact (MAF<0.5%)	BICD2	9	92711363	92764833	0.00585218	963	1	0.0325519	0.0158314	0.062289	0.0302938	0.017	0.0279009	0.012258	0.01	-0.000596648	0.00145299	-0.0127174	0.0309701	0.48
Moderate Impact (MAF<0.5%)	CNTN2	1	205042937	205078289	0.00754767	1242	1	0.0325638	0.0139648	0.0623117	0.026722	0.017	0.0219149	0.0108127	0.035	-0.00148743	0.00128166	-0.0317042	0.0273183	0.42
Moderate Impact (MAF<0.5%)	EIF4A2	3	186783205	186789897	0.000340314	56	1	0.179489	0.0652982	0.343457	0.12495	0.017	0.159846	0.0505593	0.0045	-0.00226687	0.00608077	-0.0483178	0.12961	0.93
Moderate Impact (MAF<0.5%)	EIF4E2	2	232550674	232583644	0.00106348	175	1	0.0851989	0.0369583	0.16303	0.0707207	0.017	0.0733409	0.0286161	0.0062	0.00245746	0.00338936	0.0523802	0.0722434	0.45
Moderate Impact (MAF<0.5%)	IBA57	1	228165804	228182257	0.00333021	547.999	1	-0.0524315	0.020933	-0.100329	0.0400559	0.017	-0.0375855	0.0162081	0.024	0.00357095	0.001916	0.0761139	0.0408391	0.051
Moderate Impact (MAF<0.5%)	L3MBTL2	22	41205282	41231271	0.00511686	842	1	-0.0356006	0.016919	-0.0681227	0.032375	0.017	-0.0208602	0.0131001	0.068	0.00338557	0.00154994	0.0721626	0.0330366	0.027
Moderate Impact (MAF<0.5%)	LRIG1	3	66378797	66501263	0.0128408	2113.01	1	-0.0269012	0.0107645	-0.0514762	0.0205982	0.017	-0.0236967	0.00833474	0.0067	0.000303295	0.000986941	0.00646466	0.0210364	0.91
Moderate Impact (MAF<0.5%)	MED24	17	40019097	40061215	0.00557264	917	1	-0.0326761	0.016221	-0.0625266	0.0310393	0.017	-0.0297707	0.0125596	0.0088	3.35592e-05	0.00148821	0.000715306	0.0317208	0.88
Moderate Impact (MAF<0.5%)	MRPS23	17	57834781	57850056	0.00140987	232	1	-0.0756731	0.0321113	-0.144803	0.0614459	0.017	-0.0582187	0.0248632	0.018	0.00173282	0.00293646	0.0369346	0.0625899	0.56
Moderate Impact (MAF<0.5%)	MYL9	20	36541497	36551447	0.000571241	94	1	0.115081	0.0504014	0.220211	0.0964445	0.017	0.0820432	0.039025	0.032	-0.00746722	0.004609	-0.159162	0.0982397	0.12
Moderate Impact (MAF<0.5%)	PPP4R2	3	72996803	73069198	0.00135518	223	1	-0.0756053	0.0327519	-0.144673	0.0626717	0.017	-0.0659583	0.0253592	0.0065	0.00130828	0.00300852	0.0278857	0.0641259	0.56
Moderate Impact (MAF<0.5%)	RBM14	11	66616626	66629934	0.00411415	677	1	-0.0458421	0.0188503	-0.0877201	0.0360706	0.017	-0.0345766	0.0145954	0.02	0.00170643	0.00172508	0.0363721	0.0367697	0.24
Moderate Impact (MAF<0.5%)	TCEAL5	X	103576231	103587729	0.000595549	98	1	0.105845	0.0493694	0.202537	0.0944697	0.017	0.0545806	0.0382259	0.11	-0.00473908	0.00456134	-0.101012	0.0972238	0.29
Moderate Impact (MAF<0.5%)	URGCP-MRPS24	7	43866558	43906589	0.000261312	42.9999	1	0.178153	0.0745102	0.340901	0.142577	0.017	0.0902979	0.057692	0.12	-0.0127734	0.00689428	-0.272262	0.14695	0.084
Moderate Impact (MAF<0.5%)	WASHC2A	10	50067888	50133509	0.022327	3674	1	-0.0205734	0.00824381	-0.0393678	0.0157748	0.017	-0.0141519	0.00638304	0.041	0.00131529	0.000756023	0.0280351	0.0161144	0.091
Moderate Impact (MAF<0.5%)	ZNF100	19	21732245	21777028	0.00430254	708	1	-0.0385803	0.0184371	-0.0738245	0.0352799	0.017	-0.0322441	0.0142756	0.015	-8.60861e-05	0.0016896	-0.0018349	0.0360134	0.98
Moderate Impact (MAF<0.5%)	ZNF610	19	52336243	52367778	0.00453347	746.001	1	0.04848	0.0179674	0.0927678	0.0343811	0.017	0.0336498	0.0139118	0.03	-0.00171504	0.00165186	-0.0365557	0.035209	0.29
LoF (MAF<0.5%)	AC107959	8	22713251	23000000	0.000145849	24	1	0.222258	0.0997148	0.425297	0.190807	0.018	0.164235	0.0772075	0.023	0.0161197	0.0315799	0.343587	0.673118	0.34
LoF (MAF<0.5%)	AGFG2	7	100539203	100568220	0.00016408	27	1	0.216383	0.0940082	0.414055	0.179887	0.018	0.172906	0.0727889	0.013	-0.0121816	0.00859664	-0.259648	0.183235	0.087
LoF (MAF<0.5%)	ARHGAP11B	15	30624494	30649529	0.000455777	74.9999	1	0.129629	0.0564218	0.248049	0.107965	0.018	0.12544	0.0436864	0.0044	0.000423265	0.00515954	0.00902179	0.109974	0.93
LoF (MAF<0.5%)	ATP8B1	18	57646426	57803315	0.000334237	55	1	0.16665	0.0658803	0.318889	0.126064	0.018	0.140863	0.05101	0.0086	-0.00403661	0.00608001	-0.0860393	0.129594	0.41
LoF (MAF<0.5%)	C2orf78	2	73784189	73817147	0.000261312	42.9999	1	0.197994	0.074498	0.378867	0.142554	0.018	0.101758	0.0576825	0.11	-0.0220788	0.00681252	-0.470604	0.145207	0.00064
LoF (MAF<0.5%)	CCDC172	10	116324448	116380029	0.000243081	40	1	-0.173296	0.0772472	-0.331607	0.147815	0.018	-0.139961	0.0598112	0.018	0.00767397	0.00706392	0.163569	0.150566	0.27
LoF (MAF<0.5%)	FUOM	10	133355158	133358025	0.000194465	32	1	-0.20783	0.0863517	-0.397688	0.165236	0.018	-0.181527	0.0668607	0.0072	0.00234968	0.00789648	0.0500828	0.168312	0.88
LoF (MAF<0.5%)	GEN1	2	17753858	17788946	0.000601626	99	1	0.109722	0.0491147	0.209956	0.0939823	0.018	0.0797346	0.0380286	0.031	-0.00804069	0.00453735	-0.171385	0.0967125	0.077
LoF (MAF<0.5%)	GPAT3	4	83535914	83605875	0.000370699	61	1	-0.142771	0.0625534	-0.273196	0.119698	0.018	-0.104539	0.048434	0.026	0.00680117	0.00572023	0.144965	0.121925	0.17
LoF (MAF<0.5%)	KLHL38	8	123645527	123652950	0.000461854	75.9999	1	0.133613	0.0560503	0.255672	0.107254	0.018	0.118289	0.0433988	0.0094	0.00566971	0.00515961	0.120848	0.109976	0.42
LoF (MAF<0.5%)	MRGPRF	11	69004395	69013382	0.000188388	31	1	-0.208991	0.0877313	-0.39991	0.167876	0.018	-0.155467	0.0679289	0.016	0.012237	0.00802264	0.260829	0.171001	0.11
LoF (MAF<0.5%)	MTHFSD	16	86530178	86555235	0.000887247	146	1	0.09852	0.0404548	0.188521	0.0774114	0.018	0.0763754	0.0313235	0.013	-0.00203199	0.00371214	-0.0433114	0.0791233	0.56
LoF (MAF<0.5%)	OR1E1	17	3397104	3398410	0.000182311	30	1	0.223564	0.0891955	0.427796	0.170678	0.018	0.112224	0.0690625	0.12	-0.0148863	0.00829603	-0.317298	0.176828	0.046
LoF (MAF<0.5%)	PGPEP1L	15	98968229	99007792	0.000297775	49.0001	1	-0.172431	0.0698095	-0.329951	0.133582	0.018	-0.143279	0.0540523	0.009	0.0113946	0.00638378	0.242873	0.136069	0.062
LoF (MAF<0.5%)	SORBS3	8	22544986	22575788	0.000796091	131	1	-0.101664	0.0427091	-0.194537	0.081725	0.018	-0.0740197	0.0330689	0.018	0.00654	0.00392053	0.139398	0.0835651	0.11
LoF (MAF<0.5%)	ZIM2	19	56774547	56840729	0.000176234	29	1	0.189447	0.0907222	0.362512	0.173599	0.018	0.148485	0.0702446	0.018	-0.0187843	0.00829614	-0.400383	0.17683	0.029
Moderate Impact (MAF<0.5%)	BMPR2	2	202376327	202567751	0.00483124	795	1	-0.0359472	0.0174059	-0.068786	0.0333067	0.018	-0.0255563	0.0134771	0.023	0.000703904	0.00159373	0.0150035	0.03397	0.48
Moderate Impact (MAF<0.5%)	CCDC88C	14	91271323	91417844	0.0239982	3949	1	0.0182526	0.00796811	0.0349269	0.0152472	0.018	0.0159066	0.00616957	0.011	-0.00105517	0.000730688	-0.0224907	0.0155744	0.18
Moderate Impact (MAF<0.5%)	DPYSL2	8	26514031	26658178	0.00251589	414	1	0.0517465	0.0240651	0.0990184	0.0460492	0.018	0.0277481	0.0186332	0.11	-0.00454518	0.00220598	-0.0968794	0.0470199	0.033
Moderate Impact (MAF<0.5%)	EPHB6	7	142916237	142932255	0.0103613	1704.99	1	0.0273182	0.0119524	0.0522741	0.0228712	0.018	0.0190749	0.00925455	0.039	-0.00206559	0.00109812	-0.0440275	0.0234062	0.065
Moderate Impact (MAF<0.5%)	ERMARD	6	169751622	169781584	0.00652066	1073	1	0.0363947	0.0150093	0.0696423	0.0287207	0.018	0.0192669	0.0116215	0.1	-0.00181587	0.00138151	-0.0387048	0.0294465	0.19
Moderate Impact (MAF<0.5%)	GALC	14	87837820	87993665	0.00383461	631	1	-0.0444167	0.0195177	-0.0849926	0.0373477	0.018	-0.0271985	0.0151122	0.072	0.00422433	0.00179048	0.0900406	0.0381636	0.02
Moderate Impact (MAF<0.5%)	GALNT3	2	165747588	165794659	0.00338491	557	1	-0.05023	0.0207641	-0.0961165	0.0397327	0.018	-0.0327388	0.0160773	0.046	0.00302295	0.00190393	0.0644334	0.0405818	0.11
Moderate Impact (MAF<0.5%)	GH2	17	63880215	63881944	0.00257666	424	1	-0.058864	0.0237827	-0.112638	0.0455089	0.018	-0.0382429	0.0184145	0.047	0.0043655	0.00217485	0.0930496	0.0463564	0.056
Moderate Impact (MAF<0.5%)	GPR17	2	127645864	127652639	0.00624111	1027	1	-0.0363495	0.0153368	-0.0695558	0.0293474	0.018	-0.0273017	0.011875	0.021	0.00101043	0.00140455	0.0215371	0.0299376	0.55
Moderate Impact (MAF<0.5%)	HPS5	11	18278668	18322198	0.00732282	1205	1	0.0327346	0.014175	0.0626386	0.0271243	0.018	0.0275453	0.0109754	0.013	-0.000204964	0.00130162	-0.00436876	0.0277437	0.97
Moderate Impact (MAF<0.5%)	LATS1	6	149658153	149718105	0.00508648	837.001	1	-0.0336285	0.0169712	-0.0643491	0.0324749	0.018	-0.0212131	0.0131405	0.053	0.00396304	0.00155661	0.0844712	0.0331788	0.0072
Moderate Impact (MAF<0.5%)	LCN1	9	135521438	135526540	0.000723167	119	1	0.110534	0.0448091	0.21151	0.0857435	0.018	0.0755619	0.0346949	0.03	-0.00464921	0.00411492	-0.0990968	0.0877085	0.25
Moderate Impact (MAF<0.5%)	LPL	8	19901717	19967259	0.00215735	355.001	1	0.0601457	0.0259762	0.11509	0.0497062	0.018	0.0421834	0.0201129	0.036	-0.00110032	0.00238886	-0.023453	0.050918	0.48
Moderate Impact (MAF<0.5%)	MGAT3	22	39457012	39492194	0.00208442	343	1	-0.0666112	0.0264282	-0.127462	0.0505711	0.018	-0.0478548	0.0204629	0.026	0.00213894	0.00242028	0.045591	0.0515877	0.3
Moderate Impact (MAF<0.5%)	PEG3	19	56810077	56840728	0.0107199	1764	1	-0.0297705	0.0117556	-0.0569667	0.0224947	0.018	-0.0222148	0.00910214	0.014	0.00100632	0.00107775	0.0214495	0.022972	0.35
Moderate Impact (MAF<0.5%)	PILRB	6	37170152	37175428	0.00257058	422.999	1	-0.0619183	0.0238109	-0.118482	0.0455628	0.018	-0.0531563	0.0184364	0.0086	0.0030143	0.00218515	0.0642491	0.0465759	0.16
Moderate Impact (MAF<0.5%)	PLPP5	8	38263130	38269243	0.0020905	344	1	-0.0568044	0.0263929	-0.108697	0.0505035	0.018	-0.0494378	0.0204356	0.0095	0.00401006	0.00242055	0.0854734	0.0515934	0.023
Moderate Impact (MAF<0.5%)	PNPLA3	22	43923792	43964488	0.00704936	1160	1	0.0301956	0.0144442	0.0577801	0.0276394	0.018	0.0200316	0.0111839	0.039	-0.00172735	0.0013277	-0.036818	0.0282996	0.1
Moderate Impact (MAF<0.5%)	RASEF	9	82979590	83063177	0.00562733	926	1	-0.0360706	0.0161419	-0.0690221	0.030888	0.018	-0.0267258	0.0124984	0.018	0.000397913	0.00147931	0.00848142	0.0315311	0.66
Moderate Impact (MAF<0.5%)	TAF1C	16	84177847	84187070	0.0126038	2074.01	1	-0.0263097	0.0108624	-0.0503443	0.0207855	0.018	-0.016648	0.0084106	0.045	0.00141008	0.000994329	0.0300555	0.0211939	0.26
Moderate Impact (MAF<0.5%)	TNFRSF8	1	12063303	12144207	0.00461247	759	1	-0.0433354	0.0178108	-0.0829235	0.0340815	0.018	-0.0308047	0.0137906	0.031	0.00128637	0.00162983	0.0274187	0.0347394	0.3
Moderate Impact (MAF<0.5%)	TTYH3	7	2631986	2664802	0.00704328	1159	1	0.0375764	0.0144484	0.0719035	0.0276474	0.018	0.0307548	0.0111871	0.01	-0.00204551	0.00132581	-0.0435995	0.0282593	0.2
Moderate Impact (MAF<0.5%)	ZNF382	19	36604817	36634114	0.00214519	353	1	-0.0550443	0.0260508	-0.105329	0.0498489	0.018	-0.0472552	0.0201707	0.0097	0.00121041	0.00239579	0.0257996	0.0510657	0.51
LoF (MAF<0.5%)	C18orf54	18	54357906	54385218	0.000686705	113	1	-0.100645	0.0459834	-0.192587	0.0879905	0.019	-0.0847244	0.0356041	0.016	0.00218762	0.004205	0.0466286	0.0896285	0.51
LoF (MAF<0.5%)	COX7B2	4	46734827	46909245	0.000206619	34	1	0.184951	0.083794	0.353909	0.160342	0.019	0.129108	0.0648802	0.042	-0.00949793	0.00766259	-0.202446	0.163326	0.076
LoF (MAF<0.5%)	DMPK	19	45769709	45782552	0.000808245	133	1	-0.108954	0.0423821	-0.208486	0.0810993	0.019	-0.0812576	0.0328157	0.02	0.00590003	0.00387567	0.125758	0.0826089	0.13
LoF (MAF<0.5%)	EPX	17	58192726	58205174	0.000960171	158	1	-0.0849141	0.0388934	-0.162485	0.0744236	0.019	-0.0689828	0.0301145	0.012	0.000511924	0.00355665	0.0109115	0.0758091	0.9
LoF (MAF<0.5%)	ICE1	5	5420664	5490220	0.000413238	68	1	-0.119342	0.0592501	-0.228364	0.113377	0.019	-0.0866709	0.0458764	0.034	0.00681308	0.00541817	0.145219	0.115487	0.1
LoF (MAF<0.5%)	IL20	1	206865354	206869223	0.000796091	131	1	-0.109211	0.0427041	-0.208978	0.0817155	0.019	-0.0809199	0.033065	0.02	0.00472777	0.0039352	0.100771	0.0838778	0.24
LoF (MAF<0.5%)	MAST2	1	45786987	46036122	0.000619857	102	1	-0.11608	0.0483882	-0.222122	0.0925922	0.019	-0.0920901	0.0374661	0.014	0.00640278	0.0044249	0.136474	0.0943157	0.11
LoF (MAF<0.5%)	MPO	17	58269855	58280935	0.000680628	112	1	-0.105164	0.0461825	-0.201234	0.0883715	0.019	-0.0848113	0.0357583	0.011	0.00266408	0.0042232	0.0567842	0.0900165	0.38
LoF (MAF<0.5%)	PLET1	11	112248153	112260860	0.000504394	83.0001	1	-0.133704	0.0536442	-0.255846	0.10265	0.019	-0.121271	0.0415358	0.0049	-0.00321399	0.00493539	-0.0685054	0.105197	0.57
LoF (MAF<0.5%)	PMEL	12	55954105	55973317	0.000905478	149	1	0.095582	0.0400505	0.182899	0.0766377	0.019	0.0522847	0.0310104	0.091	-0.00687615	0.00368724	-0.146563	0.0785926	0.038
LoF (MAF<0.5%)	RBL1	20	36996349	37095997	0.00128225	210.999	1	-0.0734217	0.033667	-0.140494	0.0644227	0.019	-0.0508827	0.0260678	0.033	0.00609187	0.00307873	0.129847	0.0656224	0.065
LoF (MAF<0.5%)	STRAP	12	15882387	15903478	0.000182311	30	1	0.224529	0.0891839	0.429642	0.170656	0.019	0.143756	0.0690536	0.057	-0.0124208	0.00815548	-0.264746	0.173832	0.15
Moderate Impact (MAF<0.5%)	ARMC1	8	65602458	65634217	0.00278936	459	1	0.0457665	0.0228602	0.0875755	0.0437436	0.019	0.0312493	0.0177002	0.038	-0.000825764	0.00209731	-0.017601	0.0447036	0.58
Moderate Impact (MAF<0.5%)	ATP5IF1	1	28236109	28246906	0.000759629	125	1	-0.0927984	0.0437162	-0.177572	0.0836522	0.019	-0.0786019	0.0338487	0.011	-0.0014798	0.00399766	-0.0315416	0.0852091	0.75
Moderate Impact (MAF<0.5%)	CDC40	6	110180141	110254275	0.00109994	181	1	0.0751813	0.0363423	0.143861	0.069542	0.019	0.0517049	0.0281392	0.038	-0.00320992	0.00333255	-0.0684187	0.0710325	0.4
Moderate Impact (MAF<0.5%)	DLGAP2	18	3496032	4455307	0.00869623	1431	1	-0.0285561	0.0130252	-0.0546429	0.0249241	0.019	-0.021574	0.0100852	0.025	0.00162236	0.00119485	0.0345802	0.0254679	0.12
Moderate Impact (MAF<0.5%)	DPCD	10	101570560	101609662	0.000978402	161	1	0.0817483	0.0385347	0.156428	0.0737372	0.019	0.0478953	0.0298368	0.097	-0.0110171	0.00354592	-0.234827	0.0755804	0.0034
Moderate Impact (MAF<0.5%)	ECHDC2	1	52895910	52927212	0.00359153	591.001	1	0.0490787	0.0201662	0.0939134	0.0385886	0.019	0.0362092	0.0156143	0.027	-0.00129056	0.00185196	-0.027508	0.0394741	0.48
Moderate Impact (MAF<0.5%)	ELN	7	74027789	74069907	0.008362	1376	1	-0.026818	0.0132804	-0.051317	0.0254124	0.019	-0.0225099	0.0102828	0.012	0.000223186	0.00121711	0.00475715	0.0259424	0.83
Moderate Impact (MAF<0.5%)	FBXL8	16	67159932	67164570	0.00145241	239	1	0.0754721	0.0316402	0.144418	0.0605444	0.019	0.0680487	0.0244984	0.0077	0.000914185	0.00289337	0.0194856	0.0616715	0.76
Moderate Impact (MAF<0.5%)	FOXA2	20	22580998	22585455	0.00236397	389.001	1	0.0530503	0.024822	0.101513	0.0474976	0.019	0.0372915	0.0192193	0.032	-0.00251347	0.00227865	-0.053574	0.0485689	0.2
Moderate Impact (MAF<0.5%)	FOXD4L3	9	68302867	68305084	0.0411111	6765	1	-0.0155782	0.00619836	-0.0298093	0.0118607	0.019	-0.0118149	0.00479928	0.017	0.000808636	0.000568565	0.0172359	0.0121188	0.1
Moderate Impact (MAF<0.5%)	GOLGA6L9	15	82509086	82518216	0.0416641	6855.99	1	0.0134403	0.0061612	0.0257184	0.0117896	0.019	0.01027	0.00477051	0.028	-0.000770045	0.000564987	-0.0164133	0.0120426	0.19
Moderate Impact (MAF<0.5%)	ID1	20	31605283	31606515	0.00163472	269	1	-0.0692685	0.0298273	-0.132547	0.0570754	0.019	-0.0513407	0.0230948	0.028	0.00244225	0.00272761	0.052056	0.0581383	0.33
Moderate Impact (MAF<0.5%)	NAP1L4	11	2943292	2991260	0.00299598	493	1	-0.0443063	0.0220635	-0.0847813	0.0422191	0.019	-0.03363	0.0170834	0.024	-0.000590069	0.00201967	-0.0125772	0.0430488	0.74
Moderate Impact (MAF<0.5%)	OPTN	10	13099449	13138308	0.00241866	398	1	0.0544736	0.0245403	0.104237	0.0469585	0.019	0.0393441	0.0190011	0.026	-0.00154642	0.00226116	-0.0329616	0.0481961	0.35
Moderate Impact (MAF<0.5%)	PERP	6	138088505	138107419	0.00250981	412.999	1	-0.0564395	0.0240935	-0.107999	0.0461036	0.019	-0.0481844	0.0186551	0.008	0.00315157	0.00221398	0.0671749	0.0471904	0.14
Moderate Impact (MAF<0.5%)	RASSF8	12	25959029	26079892	0.00332414	547.001	1	-0.0418377	0.0209596	-0.0800576	0.0401068	0.019	-0.0333766	0.0162287	0.016	0.000582573	0.0019202	0.0124174	0.0409286	0.97
Moderate Impact (MAF<0.5%)	SEMA6C	1	151131685	151146664	0.00845315	1391	1	0.0309727	0.0132082	0.0592671	0.0252743	0.019	0.0205841	0.0102269	0.033	-0.00254182	0.00121003	-0.0541783	0.0257915	0.031
Moderate Impact (MAF<0.5%)	TRIM68	1	231162112	231221556	0.00361583	594.999	1	0.041664	0.0200964	0.0797252	0.038455	0.019	0.0254839	0.0155603	0.071	-0.000839762	0.00184703	-0.0178993	0.039369	0.53
Moderate Impact (MAF<0.5%)	TTF1	9	132375548	132406851	0.00459424	756.001	1	0.04133	0.0178494	0.0790861	0.0341553	0.019	0.0264205	0.0138205	0.057	-0.00390358	0.00163768	-0.0832038	0.0349067	0.023
Moderate Impact (MAF<0.5%)	UBTF	17	44205033	44221626	0.00361583	594.999	1	-0.0454054	0.0200996	-0.0868845	0.0384611	0.019	-0.0354513	0.0155628	0.022	0.00274824	0.00184576	0.0585781	0.0393419	0.13
Moderate Impact (MAF<0.5%)	ZNF19	16	71464555	71565089	0.00342137	563	1	0.0540975	0.0206558	0.103517	0.0395254	0.019	0.0476113	0.0159935	0.0053	-0.000953736	0.00189562	-0.0203286	0.0404047	0.58
LoF (MAF<0.5%)	ETAA1	2	67397322	67412089	0.00032816	54	1	-0.141932	0.0664858	-0.271591	0.127222	0.02	-0.099531	0.0514788	0.038	0.0143631	0.00607984	0.306146	0.12959	0.013
LoF (MAF<0.5%)	FCER1A	1	159289714	159308224	0.000133695	22	1	0.244817	0.104138	0.468464	0.199271	0.02	0.200736	0.0806324	0.011	-0.0061556	0.00974698	-0.131205	0.207754	0.59
LoF (MAF<0.5%)	GYPA	4	144109303	144140751	0.000121541	20.0001	1	0.252749	0.109225	0.483642	0.209005	0.02	0.20353	0.0845707	0.017	-0.0123473	0.0099881	-0.26318	0.212894	0.16
LoF (MAF<0.5%)	SH2D7	15	78077808	78104909	0.000565164	93	1	0.112986	0.050673	0.216202	0.0969642	0.02	0.08585	0.0392352	0.024	-0.00462674	0.00463383	-0.0986178	0.0987689	0.36
Moderate Impact (MAF<0.5%)	AKAP9	7	91940862	92110673	0.0230441	3792	1	0.0202834	0.00812192	0.0388128	0.0155415	0.02	0.0117403	0.00628866	0.09	-0.00194352	0.00074553	-0.0414256	0.0158908	0.0056
Moderate Impact (MAF<0.5%)	AL160272	9	117704157	118072314	0.0004497	73.9999	1	-0.12809	0.0568012	-0.245104	0.108691	0.02	-0.10058	0.0439802	0.021	0.00948804	0.00519423	0.202235	0.110714	0.1
Moderate Impact (MAF<0.5%)	ANGPTL7	1	11189355	11195981	0.00358545	590	1	0.0445845	0.0201801	0.0853137	0.0386152	0.02	0.0401156	0.0156251	0.0085	-7.42681e-05	0.00184853	-0.00158301	0.039401	0.94
Moderate Impact (MAF<0.5%)	B4GALNT1	12	57623409	57633239	0.00495886	816	1	-0.0428119	0.0171835	-0.0819218	0.0328811	0.02	-0.0305996	0.0133049	0.026	0.00166413	0.00157331	0.0354705	0.0335347	0.34
Moderate Impact (MAF<0.5%)	CACUL1	10	118674167	118755249	0.0026192	431	1	-0.0531027	0.0235908	-0.101613	0.0451416	0.02	-0.0468476	0.018266	0.009	4.68009e-05	0.00215981	0.00099755	0.0460358	0.88
Moderate Impact (MAF<0.5%)	CELA1	12	51328442	51346679	0.00156787	257.999	1	0.0695418	0.0304541	0.13307	0.0582748	0.02	0.0553353	0.0235801	0.017	-0.00198766	0.00279031	-0.0423665	0.0594748	0.51
Moderate Impact (MAF<0.5%)	COL10A1	6	116118909	116158747	0.00497101	818	1	-0.037833	0.0171625	-0.0723945	0.0328409	0.02	-0.0228921	0.0132886	0.072	0.00227837	0.00157233	0.0485629	0.0335138	0.14
Moderate Impact (MAF<0.5%)	DEFB127	20	142590	145751	0.000376776	62	1	0.139981	0.0620552	0.267858	0.118744	0.02	0.126532	0.0480483	0.0052	-0.00271252	0.00567467	-0.0578167	0.120954	0.83
Moderate Impact (MAF<0.5%)	FAM163B	9	133577081	133609389	0.00198719	327	1	-0.065879	0.0270668	-0.126061	0.0517931	0.02	-0.0480487	0.0209573	0.032	0.00454265	0.00247895	0.0968255	0.0528382	0.11
Moderate Impact (MAF<0.5%)	GSTT2	22	23980152	23983919	0.000358545	59	1	0.146075	0.0636149	0.279519	0.121729	0.02	0.12115	0.0492559	0.013	0.00253728	0.00591846	0.0540815	0.126151	0.53
Moderate Impact (MAF<0.5%)	KBTBD3	11	106051098	106077459	0.00333629	549	1	0.047718	0.0209161	0.0913097	0.0400235	0.02	0.0328955	0.0161949	0.044	-0.00288387	0.00192317	-0.061469	0.0409919	0.11
Moderate Impact (MAF<0.5%)	KREMEN2	16	2964216	2968383	0.00324514	534.001	1	-0.0468227	0.0212056	-0.0895965	0.0405775	0.02	-0.0352731	0.0164191	0.028	0.00284151	0.00194829	0.0605661	0.0415273	0.085
Moderate Impact (MAF<0.5%)	MAST2	1	45786987	46036122	0.014354	2362.01	1	-0.0257828	0.0102011	-0.0493361	0.0195201	0.02	-0.0178982	0.00789853	0.039	0.00113893	0.000935239	0.024276	0.0199344	0.2
Moderate Impact (MAF<0.5%)	PCDHGA3	5	141343829	141512975	0.0101608	1672	1	-0.0273341	0.0120686	-0.0523046	0.0230936	0.02	-0.0213256	0.00934449	0.021	0.0013485	0.00110628	0.0287429	0.0235801	0.24
Moderate Impact (MAF<0.5%)	PLEKHO1	1	150149183	150164720	0.00367053	604	1	0.0460882	0.019946	0.088191	0.0381672	0.02	0.0263763	0.0154438	0.082	-0.00407563	0.00183155	-0.086871	0.039039	0.029
Moderate Impact (MAF<0.5%)	PTRH1	9	127690348	127724873	0.00316006	520.001	1	0.045075	0.0214863	0.0862523	0.0411146	0.02	0.039611	0.0166365	0.011	8.16118e-05	0.00197431	0.00173954	0.0420819	0.99
Moderate Impact (MAF<0.5%)	SLC16A2	X	74421493	74533917	0.00147672	243	1	0.0678902	0.0313803	0.12991	0.0600471	0.02	0.0466152	0.0242973	0.039	-0.000742616	0.00289343	-0.0158287	0.0616727	0.84
Moderate Impact (MAF<0.5%)	SLC46A3	13	28700064	28718970	0.00212088	348.999	1	-0.0560759	0.0261992	-0.107303	0.0501329	0.02	-0.0489303	0.0202856	0.0082	0.00105219	0.00240269	0.0224272	0.0512127	0.59
Moderate Impact (MAF<0.5%)	TRIM54	2	27282429	27307439	0.00439369	722.999	1	0.0407513	0.0182445	0.0779787	0.0349114	0.02	0.0315088	0.0141264	0.024	-0.00100384	0.00167534	-0.0213966	0.0357095	0.43
Moderate Impact (MAF<0.5%)	ZC2HC1A	8	78666089	78719765	0.00249158	409.999	1	0.0545802	0.0241807	0.104441	0.0462704	0.02	0.0479171	0.0187227	0.01	-0.00179094	0.00222479	-0.0381734	0.0474208	0.47
LoF (MAF<0.5%)	HFE	6	26087281	26098343	0.00022485	37	1	-0.196741	0.0803088	-0.376469	0.153673	0.021	-0.161182	0.0621817	0.016	0.00198327	0.00734389	0.0422729	0.156533	0.8
LoF (MAF<0.5%)	KALRN	3	124080023	124726325	0.000139772	23	1	-0.228542	0.101848	-0.437321	0.194889	0.021	-0.172537	0.0788589	0.027	0.00240868	0.00931352	0.0513404	0.198515	0.69
LoF (MAF<0.5%)	MOCS3	20	50958818	50963929	0.000158003	26	1	0.224918	0.095799	0.430387	0.183314	0.021	0.15218	0.0741755	0.036	-0.018731	0.0087604	-0.399247	0.186726	0.024
LoF (MAF<0.5%)	MYO1G	7	44962662	44979088	0.000291698	48.0001	1	0.162162	0.0705111	0.310301	0.134925	0.021	0.131419	0.0545956	0.013	-0.00425913	0.00644794	-0.0907823	0.137436	0.45
LoF (MAF<0.5%)	NT5C1B-RDH14	2	18555545	18589564	0.000510471	84	1	-0.118809	0.0533193	-0.227344	0.102028	0.021	-0.0773265	0.0412842	0.064	0.00588234	0.00487583	0.125381	0.103927	0.14
LoF (MAF<0.5%)	RASGRP2	11	64726911	64745456	0.000285621	47.0001	1	-0.141415	0.0712595	-0.270602	0.136357	0.021	-0.100972	0.055175	0.043	0.00784806	0.00651637	0.167279	0.138895	0.17
LoF (MAF<0.5%)	SUPT4H1	17	58345175	58353093	0.000158003	26	1	-0.236247	0.0958026	-0.452065	0.183321	0.021	-0.164235	0.0741783	0.035	0.0143843	0.00876073	0.306598	0.186733	0.043
LoF (MAF<0.5%)	TCF7L2	2	85133392	85310387	0.00022485	37	1	0.158896	0.0803133	0.304052	0.153682	0.021	0.108082	0.0621852	0.047	0.000353679	0.00744554	0.00753858	0.1587	1
LoF (MAF<0.5%)	VIL1	2	218419121	218453295	0.000534779	88	1	-0.123325	0.0520929	-0.235986	0.0996812	0.021	-0.0962317	0.0403347	0.018	0.00622819	0.00476368	0.132752	0.101537	0.16
LoF (MAF<0.5%)	ZNF70	22	23738682	23751112	0.000176234	29	1	0.206941	0.0907076	0.395987	0.173571	0.021	0.213574	0.0702334	0.0021	-0.00337691	0.00829481	-0.071978	0.176802	0.69
Moderate Impact (MAF<0.5%)	AC021087	5	92151	189972	0.00246728	406.001	1	0.0684739	0.0242995	0.131027	0.0464978	0.021	0.0593911	0.0188147	0.008	-0.000191523	0.00223586	-0.00408227	0.0476568	1
Moderate Impact (MAF<0.5%)	AC092587	2	98997261	99154964	0.00055301	91	1	-0.122701	0.0512318	-0.234792	0.0980335	0.021	-0.0915443	0.0396679	0.025	0.0112256	0.00468494	0.239271	0.0998583	0.012
Moderate Impact (MAF<0.5%)	ANKRD13C	1	70258999	70354734	0.00153141	252	1	0.068466	0.0308121	0.131012	0.0589598	0.021	0.0439662	0.0238573	0.054	-0.00269761	0.00283451	-0.0574989	0.0604169	0.29
Moderate Impact (MAF<0.5%)	ANKRD17	4	73073376	73258798	0.00776645	1278	1	0.0297531	0.0137697	0.0569334	0.0263487	0.021	0.0179489	0.0106616	0.08	-0.003749	0.00126264	-0.079909	0.0269129	0.0029
Moderate Impact (MAF<0.5%)	AUTS2	7	69598296	70793506	0.00813107	1338	1	0.0239336	0.0134639	0.0457976	0.0257635	0.021	0.0212633	0.0104249	0.018	0.00188093	0.00123627	0.0400916	0.0263508	0.28
Moderate Impact (MAF<0.5%)	CES1	16	55799704	55830035	0.0190211	3130	1	-0.0186748	0.00890031	-0.0357347	0.017031	0.021	-0.0196542	0.00689136	0.0035	-0.000134633	0.000816747	-0.00286967	0.0174088	1
Moderate Impact (MAF<0.5%)	DUSP23	1	159780932	159782543	0.00105133	173.001	1	0.100388	0.0371708	0.192095	0.0711274	0.021	0.0703012	0.0287807	0.046	-0.00961838	0.00340897	-0.205013	0.0726614	0.0033
Moderate Impact (MAF<0.5%)	GRSF1	4	70815783	70839897	0.00416884	685.999	1	-0.0445099	0.0187248	-0.0851709	0.0358304	0.021	-0.0288677	0.0144983	0.051	0.00260327	0.00171482	0.0554881	0.036551	0.095
Moderate Impact (MAF<0.5%)	IFT27	22	36758202	36776256	0.00083863	138	1	-0.0951902	0.0416197	-0.182149	0.0796404	0.021	-0.0835958	0.0322254	0.0088	0.00204014	0.00380596	0.0434851	0.0811231	0.64
Moderate Impact (MAF<0.5%)	MAPK1	22	21759657	21867680	0.000960171	158	1	0.0831742	0.0388941	0.159156	0.0744249	0.021	0.0702514	0.030115	0.0095	0.00178344	0.00356799	0.0380136	0.0760508	0.64
Moderate Impact (MAF<0.5%)	PTPN14	1	214348700	214552449	0.0107138	1763	1	0.0260822	0.0117592	0.049909	0.0225016	0.021	0.0137203	0.00910493	0.091	-0.00219796	0.00108172	-0.046849	0.0230566	0.028
Moderate Impact (MAF<0.5%)	RPS6KA5	14	90847861	91060641	0.00386499	636	1	-0.0448818	0.0194434	-0.0858826	0.0372055	0.021	-0.0361857	0.0150547	0.013	0.00353984	0.00178361	0.0754508	0.0380172	0.023
Moderate Impact (MAF<0.5%)	RTN4	2	54972187	55112621	0.00970502	1597	1	0.0283919	0.0123422	0.0543287	0.0236171	0.021	0.0191761	0.00955637	0.048	-0.00151979	0.00113253	-0.0323939	0.0241396	0.24
Moderate Impact (MAF<0.5%)	SDS	12	113392445	113426301	0.00356722	587	1	-0.044708	0.0202311	-0.08555	0.0387128	0.021	-0.0374511	0.0156646	0.013	0.00123812	0.00185954	0.0263902	0.0396356	0.34
Moderate Impact (MAF<0.5%)	TBCD	17	82923652	82946138	0.0101122	1664	1	-0.0283763	0.0120971	-0.0542988	0.0231481	0.021	-0.0202564	0.00936659	0.035	0.00197438	0.00110988	0.0420834	0.0236568	0.13
Moderate Impact (MAF<0.5%)	TOX4	14	21476597	21499175	0.00415061	682.999	1	-0.0390344	0.0187667	-0.0746934	0.0359106	0.021	-0.0314	0.0145307	0.019	0.000394592	0.00172243	0.00841063	0.0367132	1
Moderate Impact (MAF<0.5%)	TRIM64B	11	89968502	89974072	0.00740183	1218	1	0.037984	0.0140998	0.0726834	0.0269804	0.021	0.0316249	0.0109172	0.011	-0.00098664	0.00129256	-0.02103	0.0275506	0.54
Moderate Impact (MAF<0.5%)	ZNF3	7	100064033	100082548	0.00285013	469	1	0.0449303	0.0226173	0.0859754	0.0432788	0.021	0.026761	0.0175122	0.093	-0.00469909	0.0020749	-0.10016	0.044226	0.026
LoF (MAF<0.5%)	CGB1	19	49035569	49036895	0.00107563	176.999	1	-0.0780263	0.0367492	-0.149305	0.0703206	0.022	-0.0626774	0.0284543	0.021	0.00233032	0.00337009	0.0496702	0.0718326	0.67
LoF (MAF<0.5%)	ELP4	11	31509755	31790324	0.000407161	67	1	0.130639	0.0596932	0.249981	0.114225	0.022	0.0976441	0.0462194	0.024	-0.00331058	0.00549968	-0.0705642	0.117224	0.4
LoF (MAF<0.5%)	LONP1	19	5691834	5720572	0.000498317	82.0001	1	-0.124142	0.0539612	-0.237549	0.103256	0.022	-0.0912977	0.0417812	0.029	0.00625097	0.00493452	0.133238	0.105178	0.13
LoF (MAF<0.5%)	MPPE1	18	11882622	11908366	0.000206619	34	1	0.190858	0.0837765	0.365212	0.160309	0.022	0.159268	0.0648667	0.016	-0.00821146	0.00766099	-0.175025	0.163292	0.26
LoF (MAF<0.5%)	NT5E	6	85449584	85495791	0.0004497	73.9999	1	-0.122213	0.056805	-0.233858	0.108698	0.022	-0.0817608	0.0439831	0.05	0.00311335	0.00519457	0.0663603	0.110721	0.54
LoF (MAF<0.5%)	SPDYE2	7	43997897	44010122	0.00818576	1347	1	0.0351703	0.0134188	0.0672993	0.0256772	0.022	0.0295867	0.01039	0.0088	-0.00288357	0.0012303	-0.0614626	0.0262235	0.028
LoF (MAF<0.5%)	SSX2	X	52696896	52707189	0.000431469	70.9999	1	-0.143049	0.0579856	-0.273728	0.110957	0.022	-0.119558	0.0448973	0.014	0.000924668	0.00530254	0.0197091	0.113022	0.96
LoF (MAF<0.5%)	UTP3	4	70688532	70690551	0.000127618	21.0001	1	-0.270779	0.106597	-0.518143	0.203976	0.022	-0.203065	0.082536	0.033	0.030469	0.0097478	0.649439	0.207772	0.0024
Moderate Impact (MAF<0.5%)	ALDH1B1	9	38392702	38398661	0.00598588	985	1	-0.0344364	0.015657	-0.065895	0.0299601	0.022	-0.0206351	0.0121229	0.08	0.000827164	0.00143325	0.0176308	0.0305494	0.41
Moderate Impact (MAF<0.5%)	AP1AR	4	112231740	112273110	0.00144633	237.999	1	0.0704144	0.0317039	0.13474	0.0606663	0.022	0.0478627	0.0245478	0.066	-0.00668308	0.0029053	-0.142448	0.0619258	0.015
Moderate Impact (MAF<0.5%)	APP	21	25880550	26171128	0.0046307	762	1	-0.0406305	0.0177768	-0.0777476	0.0340164	0.022	-0.0293598	0.0137643	0.037	0.0030544	0.0016299	0.0651038	0.0347409	0.067
Moderate Impact (MAF<0.5%)	ASH2L	8	38105493	38144076	0.00125795	207.001	1	-0.0701488	0.0339932	-0.134232	0.0650469	0.022	-0.051049	0.0263204	0.033	0.00303046	0.00312365	0.0645935	0.0665798	0.28
Moderate Impact (MAF<0.5%)	C1QTNF5	11	119338942	119340940	0.000589472	97	1	0.118569	0.0496182	0.226885	0.0949458	0.022	0.0876059	0.0384185	0.033	-0.0086208	0.00453738	-0.18375	0.0967131	0.042
Moderate Impact (MAF<0.5%)	CLDN16	3	190322541	190412138	0.00187173	308.001	1	0.064913	0.0278835	0.124213	0.0533558	0.022	0.0476129	0.0215897	0.03	-0.00455791	0.0025623	-0.0971507	0.0546148	0.085
Moderate Impact (MAF<0.5%)	CTAG2	X	154651972	154653579	0.00382245	628.999	1	0.0433123	0.0195487	0.0828793	0.037407	0.022	0.0352074	0.0151362	0.015	-0.00284725	0.00179334	-0.0606884	0.0382246	0.11
Moderate Impact (MAF<0.5%)	CTSK	1	150794880	150809577	0.000802168	132	1	-0.0926217	0.042545	-0.177234	0.081411	0.022	-0.0704104	0.0329419	0.034	0.00572756	0.00389057	0.122082	0.0829265	0.063
Moderate Impact (MAF<0.5%)	CTXN2	15	48178122	48203758	0.000619857	102	1	0.109465	0.0483931	0.209464	0.0926015	0.022	0.095262	0.03747	0.0071	-0.00615395	0.00442535	-0.13117	0.0943252	0.18
Moderate Impact (MAF<0.5%)	DEFB107A	8	7474484	7478378	0.000261312	42.9999	1	0.162397	0.0744975	0.310751	0.142553	0.022	0.0995857	0.0576821	0.068	-0.0104522	0.00681247	-0.222786	0.145206	0.055
Moderate Impact (MAF<0.5%)	GCG	2	162142882	162152404	0.0016408	270	1	0.0665845	0.0297728	0.127411	0.0569711	0.022	0.0494179	0.0230526	0.032	-0.00564519	0.00272262	-0.120326	0.058032	0.02
Moderate Impact (MAF<0.5%)	GPR155	2	174431571	174487094	0.00330591	544.001	1	-0.0495385	0.0210108	-0.0947933	0.0402047	0.022	-0.0402751	0.0162683	0.015	0.0030858	0.00192843	0.0657731	0.041104	0.17
Moderate Impact (MAF<0.5%)	HMGN5	X	81113699	81201913	0.000565164	93	1	0.110542	0.0506735	0.211525	0.0969651	0.022	0.0632135	0.0392356	0.089	-0.0080194	0.00468451	-0.170932	0.0998492	0.077
Moderate Impact (MAF<0.5%)	JOSD1	22	38685543	38701556	0.000692782	114	1	0.0970857	0.0457834	0.185776	0.0876078	0.022	0.0523345	0.0354493	0.11	-0.00999197	0.0042052	-0.212976	0.0896328	0.0053
Moderate Impact (MAF<0.5%)	LRP1	12	57128483	57213361	0.0209597	3449	1	0.0209291	0.00849793	0.0400484	0.016261	0.022	0.0195324	0.0065798	0.0039	0.000387172	0.000778706	0.00825248	0.0165979	0.73
Moderate Impact (MAF<0.5%)	LTK	15	41503637	41513887	0.00901832	1484	1	0.0281248	0.0127959	0.0538176	0.0244853	0.022	0.0221748	0.00990762	0.028	-0.000451528	0.00117485	-0.00962421	0.0250416	0.8
Moderate Impact (MAF<0.5%)	PCDHA10	5	140855883	141012347	0.00768137	1264	1	-0.0313887	0.0138454	-0.0600631	0.0264936	0.022	-0.0217138	0.0107202	0.042	0.00203384	0.00126963	0.0433508	0.0270619	0.11
Moderate Impact (MAF<0.5%)	PDCL2	4	55556519	55592245	0.00117894	193.999	1	-0.0803604	0.035106	-0.153772	0.0671763	0.022	-0.05611	0.0271819	0.043	0.00333586	0.00321031	0.071103	0.068427	0.21
Moderate Impact (MAF<0.5%)	PHLDA3	1	201464278	201469237	0.000808245	133	1	0.097438	0.0423835	0.18645	0.081102	0.022	0.0640714	0.0328168	0.061	-0.0123128	0.00389042	-0.262444	0.0829233	0.00087
Moderate Impact (MAF<0.5%)	PI16	6	36948263	36964837	0.0026192	431	1	0.0594538	0.0235889	0.113766	0.045138	0.022	0.0431964	0.0182645	0.023	-0.00367828	0.00215713	-0.0784016	0.0459787	0.12
Moderate Impact (MAF<0.5%)	PIM3	17	6444441	6451469	0.00233966	385	1	0.0549319	0.0249525	0.105114	0.0477473	0.022	0.0329302	0.0193203	0.075	-0.00527288	0.00228183	-0.11239	0.0486366	0.023
Moderate Impact (MAF<0.5%)	REEP3	10	63521401	63625128	0.00124579	205	1	-0.0735659	0.0341521	-0.14077	0.065351	0.022	-0.0368561	0.0264434	0.16	0.00272673	0.00312308	0.0581196	0.0665677	0.2
Moderate Impact (MAF<0.5%)	SEC11C	18	59139866	59158832	0.000571241	94	1	0.13249	0.0504045	0.253523	0.0964504	0.022	0.084678	0.0390273	0.069	-0.00921019	0.00463397	-0.196313	0.0987719	0.052
Moderate Impact (MAF<0.5%)	SHROOM3	4	76435229	76783253	0.0147976	2435	1	0.0227439	0.0100504	0.0435211	0.0192317	0.022	0.0124224	0.00778182	0.1	-0.0022038	0.000921712	-0.0469735	0.0196461	0.016
Moderate Impact (MAF<0.5%)	TLX2	2	74513463	74517148	0.00332414	547.001	1	0.0452406	0.0209558	0.0865691	0.0400995	0.022	0.0310703	0.0162257	0.045	-0.00372132	0.00192156	-0.079319	0.0409576	0.021
Moderate Impact (MAF<0.5%)	TM2D2	8	38988808	38996824	0.00113033	186	1	0.0916486	0.0358568	0.175372	0.068613	0.022	0.0530408	0.0277633	0.075	-0.00922121	0.00328782	-0.196548	0.0700791	0.0098
LoF (MAF<0.5%)	APBB3	5	140558268	140564781	0.000376776	62	1	0.132769	0.06205	0.254057	0.118734	0.023	0.150088	0.0480443	0.00083	0.00409603	0.00567421	0.0873059	0.120944	0.53
LoF (MAF<0.5%)	CDC7	1	91500851	91525764	0.00049224	81.0001	1	-0.124352	0.0542916	-0.237951	0.103888	0.023	-0.0902496	0.042037	0.044	0.00716463	0.00496473	0.152712	0.105822	0.19
LoF (MAF<0.5%)	CHD7	8	60678740	60868028	0.000194465	32	1	0.19998	0.086354	0.382667	0.165241	0.023	0.130421	0.0668624	0.058	-0.00792969	0.00789669	-0.169019	0.168316	0.41
LoF (MAF<0.5%)	DDR1	6	30949136	30953340	0.000334237	55	1	0.137846	0.0658775	0.263772	0.126058	0.023	0.0915616	0.0510078	0.056	-0.0106496	0.00607968	-0.226994	0.129587	0.1
LoF (MAF<0.5%)	DZIP1L	3	138061990	138115818	0.000844708	139	1	-0.0772633	0.0414604	-0.147845	0.0793356	0.023	-0.0544009	0.032102	0.048	0.00423966	0.00379138	0.0903673	0.0808123	0.19
LoF (MAF<0.5%)	MYOF	10	93306429	93482334	0.0014828	244.001	1	0.070129	0.0313129	0.134194	0.0599181	0.023	0.0664238	0.0242451	0.0043	0.000602749	0.00286932	0.0128474	0.0611588	0.87
LoF (MAF<0.5%)	NOP9	14	24299849	24309123	0.000243081	40	1	0.183006	0.0772376	0.350187	0.147796	0.023	0.122905	0.0598038	0.055	-0.00860937	0.00706304	-0.183507	0.150547	0.18
LoF (MAF<0.5%)	OR6T1	11	123942785	123943873	0.000334237	55	1	-0.141262	0.0658829	-0.270309	0.126069	0.023	-0.104338	0.051012	0.037	0.0023166	0.00602471	0.0493778	0.128415	0.52
LoF (MAF<0.5%)	POLQ	3	121431427	121546641	0.00272859	449	1	0.0519807	0.0231113	0.0994665	0.0442241	0.023	0.0230255	0.0178947	0.18	-0.00215844	0.00212526	-0.0460066	0.0452994	0.28
LoF (MAF<0.5%)	RBL2	16	53433977	53491648	0.000133695	22	1	0.238636	0.10414	0.456637	0.199275	0.023	0.15436	0.0806336	0.06	-0.0206552	0.00952312	-0.44026	0.202983	0.017
LoF (MAF<0.5%)	TRIM2	4	153152163	153339319	0.00016408	27	1	-0.197396	0.0940079	-0.377723	0.179887	0.023	-0.172845	0.0727887	0.016	-0.000909613	0.00859661	-0.0193882	0.183235	0.99
LoF (MAF<0.5%)	VPS8	3	184812143	185052614	0.00210265	345.999	1	-0.0591328	0.0263105	-0.113152	0.0503459	0.023	-0.032727	0.0203718	0.11	0.006237	0.00240948	0.13294	0.0513575	0.019
Moderate Impact (MAF<0.5%)	AL031681	20	43457893	43466046	0.00529917	872	1	-0.0421169	0.0166284	-0.0805919	0.0318189	0.023	-0.0297539	0.0128751	0.031	0.00222361	0.00152237	0.0473957	0.0324489	0.2
Moderate Impact (MAF<0.5%)	AL117348	1	225845536	225882380	0.00189603	311.999	1	0.0552289	0.0277044	0.105682	0.0530131	0.023	0.0311813	0.021451	0.098	-0.00364039	0.00254569	-0.077594	0.0542608	0.17
Moderate Impact (MAF<0.5%)	ASS1	9	130444961	130501274	0.00351252	577.999	1	-0.0444494	0.0203861	-0.0850552	0.0390094	0.023	-0.0290174	0.0157846	0.061	0.0039851	0.00186908	0.0849414	0.039839	0.029
Moderate Impact (MAF<0.5%)	B3GALNT1	3	161083883	161105411	0.000741398	122	1	-0.103575	0.044251	-0.198194	0.0846755	0.023	-0.0629942	0.0342628	0.082	0.0125443	0.00404658	0.267379	0.0862519	0.0028
Moderate Impact (MAF<0.5%)	CASP8	2	201233443	201287711	0.00367053	604	1	-0.0375312	0.0199471	-0.071817	0.0381693	0.023	-0.0340156	0.0154447	0.012	0.000155074	0.00182863	0.00330536	0.0389768	0.78
Moderate Impact (MAF<0.5%)	CDH4	20	61894910	61940574	0.00910947	1499	1	-0.0287911	0.0127324	-0.0550926	0.0243638	0.023	-0.0235213	0.0098585	0.017	0.00113505	0.00116784	0.0241933	0.0248922	0.32
Moderate Impact (MAF<0.5%)	CSH1	17	63894909	63896661	0.00518979	854.001	1	-0.0409517	0.0168006	-0.0783622	0.0321484	0.023	-0.026606	0.0130084	0.063	0.00247996	0.00153996	0.0528597	0.0328239	0.1
Moderate Impact (MAF<0.5%)	DMRTA2	1	50417550	50423443	0.00281974	463.999	1	0.0467652	0.0227406	0.0894865	0.0435148	0.023	0.0349577	0.0176076	0.024	-0.00381076	0.00207956	-0.0812254	0.0443253	0.042
Moderate Impact (MAF<0.5%)	GHR	5	42423439	42721878	0.00647812	1066	1	0.0265308	0.0150588	0.0507674	0.0288154	0.023	0.0223083	0.0116597	0.02	-0.00216479	0.00137966	-0.046142	0.0294071	0.12
Moderate Impact (MAF<0.5%)	LRRTM3	10	66926036	67101551	0.00121541	200.001	1	-0.0742577	0.0345756	-0.142094	0.0661614	0.023	-0.0453711	0.0267713	0.059	0.00480847	0.0031618	0.102491	0.067393	0.16
Moderate Impact (MAF<0.5%)	MAPK12	22	50245450	50261716	0.0040473	665.999	1	-0.0388105	0.0190031	-0.074265	0.036363	0.023	-0.0293284	0.0147138	0.027	0.00235157	0.00174168	0.0501231	0.0371235	0.15
Moderate Impact (MAF<0.5%)	NEUROG2	4	112513516	112516180	0.00238827	392.999	1	0.0532485	0.0246967	0.101892	0.0472578	0.023	0.0448954	0.0191222	0.014	-0.00236164	0.00225843	-0.0503378	0.0481379	0.38
Moderate Impact (MAF<0.5%)	OSTM1	6	108041409	108165854	0.00264959	436.001	1	0.0534943	0.0234526	0.102363	0.0448772	0.023	0.0340079	0.0181589	0.067	-0.00349047	0.00214958	-0.0743985	0.0458178	0.13
Moderate Impact (MAF<0.5%)	PCDH18	4	137518918	137532494	0.00638696	1051	1	0.0358456	0.0151628	0.0685915	0.0290144	0.023	0.0238208	0.0117403	0.056	-0.00376321	0.00139119	-0.0802119	0.0296529	0.018
Moderate Impact (MAF<0.5%)	PLPBP	8	37762595	37779768	0.00317221	522	1	0.043868	0.021447	0.0839426	0.0410394	0.023	0.0357078	0.0166061	0.018	-0.00335841	0.00196314	-0.0715837	0.0418438	0.1
Moderate Impact (MAF<0.5%)	PSG8	19	42752686	42855691	0.00570026	938.001	1	0.0375304	0.0160399	0.0718155	0.0306928	0.023	0.0286876	0.0124194	0.022	-0.00119685	0.00147227	-0.0255106	0.0313811	0.31
Moderate Impact (MAF<0.5%)	RBP1	3	139517434	139539829	0.00216342	355.999	1	0.0589244	0.0259442	0.112753	0.0496449	0.023	0.0505191	0.0200882	0.011	9.44045e-05	0.00238252	0.00201221	0.0507828	0.95
Moderate Impact (MAF<0.5%)	RPGR	X	38269163	38327544	0.00429038	705.999	1	0.0448933	0.0184609	0.0859046	0.0353254	0.023	0.031631	0.0142939	0.038	-0.00289885	0.00169178	-0.0617883	0.0360599	0.11
Moderate Impact (MAF<0.5%)	RUSC2	9	35490111	35561898	0.00786976	1295	1	0.0292674	0.0136813	0.056004	0.0261795	0.023	0.0298145	0.0105932	0.0042	-0.0011332	0.00125448	-0.0241539	0.0267389	0.37
Moderate Impact (MAF<0.5%)	TACC2	10	121989163	122254545	0.0209961	3454.99	1	0.0202931	0.00849074	0.0388314	0.0162473	0.023	0.0143421	0.00657424	0.036	-0.0012355	0.000778266	-0.0263344	0.0165885	0.16
Moderate Impact (MAF<0.5%)	VCL	10	73995193	74121363	0.00669689	1102	1	0.0389648	0.0148113	0.0745602	0.0283418	0.023	0.0231997	0.0114682	0.14	-0.00295118	0.00135874	-0.0629037	0.0289612	0.028
Moderate Impact (MAF<0.5%)	ZNF395	8	28345590	28402701	0.00294736	485	1	0.0472817	0.0222427	0.0904748	0.042562	0.023	0.0313578	0.0172222	0.04	-0.00274955	0.00204031	-0.058606	0.0434887	0.21
LoF (MAF<0.5%)	C17orf97	17	410325	431062	0.00125795	207.001	1	0.0784288	0.033988	0.150076	0.065037	0.024	0.0354344	0.0263164	0.18	-0.00493894	0.00313078	-0.105272	0.0667318	0.15
LoF (MAF<0.5%)	C19orf47	19	40319536	40348527	0.000170157	28	1	0.209182	0.0923252	0.400276	0.176667	0.024	0.120771	0.0714858	0.1	-0.000143102	0.00876162	-0.00305018	0.186752	0.89
LoF (MAF<0.5%)	C2CD5	12	22448583	22544546	0.000528702	87	1	0.122497	0.0523919	0.234401	0.100253	0.024	0.0963644	0.0405661	0.022	-0.00715356	0.00484704	-0.152476	0.103313	0.22
LoF (MAF<0.5%)	ECE1	1	21217247	21345572	0.000121541	20.0001	1	0.238592	0.109222	0.456552	0.208999	0.024	0.198478	0.0845685	0.015	-0.000798187	0.00998784	-0.0170132	0.212888	0.82
LoF (MAF<0.5%)	SCN1B	19	35030470	35040449	0.000170157	28	1	0.192289	0.0923161	0.36795	0.176649	0.024	0.155837	0.0714788	0.022	-0.00797435	0.00844191	-0.169971	0.179937	0.29
LoF (MAF<0.5%)	ZNF599	19	34758073	34773229	0.000382853	63	1	-0.143084	0.0615544	-0.273795	0.117786	0.024	-0.107843	0.0476605	0.028	0.0116503	0.00562888	0.248323	0.119978	0.035
Moderate Impact (MAF<0.5%)	ABLIM1	10	114431113	114768061	0.00738359	1215	1	0.0356145	0.0141171	0.0681493	0.0270135	0.024	0.0196728	0.0109306	0.093	-0.00243131	0.00129468	-0.0518228	0.0275958	0.1
Moderate Impact (MAF<0.5%)	ARL16	17	81681174	81683924	0.0011911	196	1	0.0737255	0.0349325	0.141076	0.0668443	0.024	0.073653	0.0270476	0.0069	0.00134634	0.00320261	0.0286969	0.0682628	0.39
Moderate Impact (MAF<0.5%)	AVPR1B	1	206106936	206117699	0.00612565	1008	1	0.0392475	0.0154788	0.0751012	0.0296191	0.024	0.0260351	0.0119849	0.054	-0.00119119	0.00142179	-0.0253899	0.0303051	0.47
Moderate Impact (MAF<0.5%)	CGN	1	151510510	151538692	0.0106956	1760	1	0.027104	0.0117685	0.0518643	0.0225193	0.024	0.0182419	0.00911215	0.047	-0.00212922	0.00107895	-0.0453838	0.0229976	0.031
Moderate Impact (MAF<0.5%)	ELF4	X	130063955	130110716	0.00171372	281.999	1	0.0648934	0.0291377	0.124175	0.0557558	0.024	0.0357284	0.0225608	0.097	-0.0067627	0.00267402	-0.144145	0.0569961	0.013
Moderate Impact (MAF<0.5%)	IFITM3	11	319676	327537	0.00220596	363	1	0.0494082	0.0256914	0.094544	0.0491612	0.024	0.0363206	0.0198924	0.041	-0.00283031	0.00235586	-0.0603274	0.0502146	0.24
Moderate Impact (MAF<0.5%)	KDELR1	19	48382575	48391551	0.000808245	133	1	0.0930743	0.0423878	0.1781	0.0811102	0.024	0.0509276	0.0328201	0.1	-0.00620476	0.00389085	-0.132253	0.0829325	0.073
Moderate Impact (MAF<0.5%)	LIMCH1	4	41359607	41700044	0.0110906	1825	1	-0.0264272	0.0115653	-0.0505692	0.0221305	0.024	-0.0142358	0.00895478	0.15	0.00120326	0.00105992	0.0256472	0.0225919	0.33
Moderate Impact (MAF<0.5%)	PODN	1	53062052	53085501	0.00703113	1157	1	0.0307039	0.014462	0.0587528	0.0276734	0.024	0.0266747	0.0111976	0.014	-0.00010356	0.00132706	-0.00220736	0.028286	0.98
Moderate Impact (MAF<0.5%)	RNASE11	14	20583559	20609884	0.00159218	262	1	-0.0594203	0.0302215	-0.113702	0.0578297	0.024	-0.0518406	0.0234	0.013	0.00148291	0.00276893	0.0316079	0.0590191	0.49
Moderate Impact (MAF<0.5%)	STAC2	17	39210541	39225945	0.00385892	635.001	1	-0.0470909	0.0194572	-0.0901097	0.0372319	0.024	-0.0311977	0.0150654	0.06	0.00427948	0.00177931	0.0912161	0.0379256	0.021
Moderate Impact (MAF<0.5%)	STAR	8	38142700	38150992	0.00253412	417	1	0.0584758	0.0239792	0.111895	0.0458849	0.024	0.0436727	0.0185667	0.028	-0.00569956	0.00219282	-0.121485	0.0467394	0.0051
Moderate Impact (MAF<0.5%)	TAX1BP3	17	3662895	3668679	0.000978402	161	1	-0.0749926	0.0385279	-0.1435	0.0737242	0.024	-0.057533	0.0298315	0.04	0.00327994	0.00352322	0.0699111	0.0750966	0.29
Moderate Impact (MAF<0.5%)	ZNF343	20	2481817	2524702	0.0023275	382.999	1	0.0595618	0.0250185	0.113973	0.0478736	0.024	0.0512892	0.0193714	0.0094	6.39359e-05	0.00229985	0.00136278	0.0490207	0.87
Moderate Impact (MAF<0.5%)	ZPBP	7	49850421	50121329	0.00319044	525	1	-0.0452219	0.0213883	-0.0865334	0.0409271	0.024	-0.0334199	0.0165606	0.036	0.000717979	0.00195775	0.0153035	0.041729	0.52
LoF (MAF<0.5%)	AC005520	14	73715122	73790285	0.000516548	85	1	0.120654	0.0530043	0.230875	0.101425	0.025	0.10683	0.0410403	0.0097	-0.00595376	0.00487573	-0.126903	0.103925	0.29
LoF (MAF<0.5%)	ATG4C	1	62784132	62865516	0.00110602	182	1	0.0886932	0.0362447	0.169717	0.0693552	0.025	0.0709494	0.0280637	0.021	-0.00290047	0.00331444	-0.0618228	0.0706465	0.49
LoF (MAF<0.5%)	CACNA1S	1	201039512	201112451	0.000407161	67	1	-0.131236	0.0596941	-0.251124	0.114226	0.025	-0.0916837	0.0462201	0.042	0.00885568	0.00545877	0.188757	0.116352	0.027
LoF (MAF<0.5%)	CEP85L	6	118460772	118710075	0.000662397	109	1	-0.115965	0.0468085	-0.221902	0.0895694	0.025	-0.0942549	0.036243	0.023	0.00728335	0.00430019	0.155243	0.0916575	0.15
LoF (MAF<0.5%)	CYP20A1	2	203238977	203306026	0.000498317	82.0001	1	0.119492	0.0539605	0.228651	0.103255	0.025	0.100509	0.0417807	0.017	-0.0034424	0.00493446	-0.0733739	0.105177	0.35
LoF (MAF<0.5%)	HLA-DQA1	6	32780908	32803273	0.00139772	230	1	0.0707994	0.0322481	0.135477	0.0617076	0.025	0.0509444	0.0249691	0.041	-0.00419726	0.00295538	-0.0894636	0.0629932	0.13
LoF (MAF<0.5%)	MTRES1	6	107028199	107051586	0.000145849	24	1	-0.220981	0.0997155	-0.422853	0.190808	0.025	-0.185218	0.077208	0.011	-0.000128701	0.00911855	-0.00274323	0.19436	0.99
LoF (MAF<0.5%)	NNT	5	43602692	43707405	0.000145849	24	1	0.222797	0.0997107	0.426328	0.190799	0.025	0.131786	0.0772043	0.11	-0.0277907	0.00911811	-0.592352	0.19435	0.0015
LoF (MAF<0.5%)	RIPPLY3	21	37006150	37019662	0.000461854	75.9999	1	0.1194	0.056048	0.228475	0.107249	0.025	0.0526841	0.043397	0.21	-0.0143999	0.00515939	-0.30693	0.109971	0.011
LoF (MAF<0.5%)	SERPINA10	14	94280460	94293271	0.00055301	91	1	-0.111284	0.0512314	-0.212945	0.0980327	0.025	-0.10144	0.0396676	0.01	0.00217182	0.00471083	0.0462918	0.10041	0.55
LoF (MAF<0.5%)	UBE2Q2	15	75843307	75901078	0.000127618	21.0001	1	0.237414	0.10664	0.454298	0.204059	0.025	0.166258	0.0825692	0.04	-0.0160476	0.00975175	-0.342051	0.207856	0.097
Moderate Impact (MAF<0.5%)	ACSM3	16	20610243	20797581	0.00298382	491	1	-0.0463156	0.0221143	-0.0886262	0.0423163	0.025	-0.0326206	0.0171227	0.045	0.0021453	0.00202432	0.0457265	0.0431479	0.24
Moderate Impact (MAF<0.5%)	ACTL8	1	17755333	17827063	0.00199934	328.999	1	-0.0542103	0.0269803	-0.103733	0.0516275	0.025	-0.0347126	0.0208904	0.059	0.00692435	0.00247477	0.147591	0.0527491	0.009
Moderate Impact (MAF<0.5%)	C1orf174	1	3889125	3900293	0.00160434	264.001	1	0.0737393	0.0301058	0.141102	0.0576083	0.025	0.0486486	0.0233104	0.059	-0.00161787	0.00277408	-0.0344845	0.0591288	0.77
Moderate Impact (MAF<0.5%)	CAPG	2	85394753	85418432	0.00273466	449.999	1	-0.046654	0.0230908	-0.0892737	0.0441849	0.025	-0.0327345	0.0178788	0.051	0.00137518	0.00211626	0.0293116	0.0451076	0.43
Moderate Impact (MAF<0.5%)	CUEDC2	10	102423245	102432584	0.00188388	310	1	0.0659585	0.0278106	0.126213	0.0532164	0.025	0.0464255	0.0215333	0.035	-0.00529308	0.00255548	-0.112821	0.0544694	0.069
Moderate Impact (MAF<0.5%)	DISP2	1	222815022	223005995	0.0107563	1769.99	1	0.0254364	0.011737	0.0486733	0.0224591	0.025	0.0186279	0.00908775	0.038	-0.00079937	0.00107574	-0.0170384	0.0229291	0.75
Moderate Impact (MAF<0.5%)	HRH4	18	24460637	24479961	0.00113033	186	1	0.0848452	0.0358571	0.162354	0.0686136	0.025	0.0509545	0.0277635	0.11	-0.00848775	0.00328783	-0.180914	0.0700793	0.006
Moderate Impact (MAF<0.5%)	METTL16	17	2405562	2511891	0.00351252	577.999	1	-0.044541	0.0203888	-0.0852304	0.0390145	0.025	-0.0394415	0.0157867	0.014	0.00106689	0.00187421	0.0227405	0.0399483	0.44
Moderate Impact (MAF<0.5%)	OR2T8	1	247920252	247921956	0.0105983	1743.99	1	-0.0289717	0.0118234	-0.0554381	0.0226244	0.025	-0.0204782	0.00915465	0.037	0.00225472	0.00108431	0.0480588	0.0231118	0.045
Moderate Impact (MAF<0.5%)	OR4K15	14	19975444	19976659	0.00370091	609	1	-0.0463688	0.0198649	-0.088728	0.038012	0.025	-0.0372122	0.015381	0.019	0.000185137	0.00182255	0.00394615	0.0388472	0.9
Moderate Impact (MAF<0.5%)	OR5P3	11	7825037	7825972	0.00173195	284.999	1	-0.0609504	0.028981	-0.11663	0.0554559	0.025	-0.0444563	0.0224395	0.044	0.00251226	0.00265485	0.0535482	0.0565875	0.42
Moderate Impact (MAF<0.5%)	PPP3CC	8	22440819	22541142	0.00250981	412.999	1	-0.0569285	0.024094	-0.108934	0.0461045	0.025	-0.040943	0.0186556	0.035	0.00207034	0.00220597	0.0441288	0.0470197	0.58
Moderate Impact (MAF<0.5%)	RNF103-CHMP3	2	86505668	86721122	0.00208442	343	1	-0.0624263	0.0264263	-0.119454	0.0505675	0.025	-0.0573827	0.0204615	0.0061	0.000471119	0.00241659	0.0100418	0.051509	0.87
Moderate Impact (MAF<0.5%)	RUFY3	4	70704204	70808619	0.00400476	658.999	1	0.0414134	0.0191039	0.0792457	0.0365558	0.025	0.0244531	0.0147918	0.1	-0.00369531	0.00175097	-0.0787646	0.0373215	0.03
Moderate Impact (MAF<0.5%)	SET	9	128683424	128696400	0.00103917	171	1	0.0796378	0.0373888	0.152389	0.0715445	0.025	0.0743689	0.0289495	0.0093	0.000551299	0.00343918	0.0117508	0.0733053	0.9
Moderate Impact (MAF<0.5%)	SLC1A4	2	64988477	65023865	0.00383461	631	1	-0.038451	0.0195189	-0.0735771	0.03735	0.025	-0.0336342	0.0151132	0.014	0.00532345	0.00179203	0.113468	0.0381967	0.0018
Moderate Impact (MAF<0.5%)	SLC35E1	19	16549831	16572415	0.00161649	266	1	0.0820432	0.0299978	0.156992	0.0574016	0.025	0.0706934	0.0232268	0.0083	0.000371987	0.00275355	0.00792881	0.0586912	0.72
Moderate Impact (MAF<0.5%)	SUPT7L	2	27650809	27663840	0.00327552	539	1	-0.0500636	0.0211077	-0.0957981	0.0403902	0.025	-0.032576	0.0163433	0.053	0.000535072	0.0019338	0.0114049	0.0412185	0.88
Moderate Impact (MAF<0.5%)	TMEM33	4	41935129	41960803	0.00119718	197.001	1	0.0789539	0.0348385	0.15108	0.0666644	0.025	0.0638373	0.0269748	0.018	-0.000606951	0.00319394	-0.012937	0.068078	0.9
Moderate Impact (MAF<0.5%)	VAC14	16	70687439	70801160	0.00438762	722	1	0.0391745	0.0182572	0.0749615	0.0349357	0.025	0.0319511	0.0141362	0.018	-0.00235203	0.00167188	-0.0501329	0.0356357	0.1
Moderate Impact (MAF<0.5%)	VGLL2	6	117265558	117273565	0.00252197	415	1	-0.0520021	0.0240369	-0.0995075	0.0459953	0.025	-0.0399299	0.0186113	0.025	0.000131543	0.0021981	0.00280381	0.046852	0.63
Moderate Impact (MAF<0.5%)	ZYX	7	143381295	143391111	0.0060588	997	1	0.0372435	0.0155638	0.0712665	0.0297818	0.025	0.024559	0.0120508	0.07	-0.00125929	0.00143111	-0.0268415	0.0305038	0.33
LoF (MAF<0.5%)	ATP8A1	4	42408373	42657105	0.00032816	54	1	-0.15	0.0664831	-0.287029	0.127217	0.026	-0.10865	0.0514767	0.031	0.00567087	0.00607959	0.120873	0.129585	0.5
LoF (MAF<0.5%)	CFHR2	1	196943738	196959622	0.00038893	64	1	0.124084	0.0610796	0.237438	0.116878	0.026	0.0825025	0.0472928	0.056	-0.007248	0.00558546	-0.154489	0.119053	0.22
LoF (MAF<0.5%)	CTU1	19	51097606	51108409	0.000194465	32	1	0.185285	0.0863549	0.354548	0.165242	0.026	0.122718	0.0668631	0.085	-0.00430282	0.00789678	-0.0917135	0.168318	0.51
LoF (MAF<0.5%)	DNM1	9	128191655	128255248	0.000808245	133	1	-0.0898451	0.0423838	-0.171921	0.0811026	0.026	-0.0655033	0.032817	0.035	0.00184908	0.00387583	0.0394127	0.0826124	0.75
LoF (MAF<0.5%)	LDHC	11	18412318	18452063	0.000188388	31	1	0.177958	0.0877343	0.340528	0.167882	0.026	0.129872	0.0679311	0.029	-0.00252174	0.00802291	-0.0537503	0.171006	0.72
LoF (MAF<0.5%)	MUC12	7	100969623	101018949	0.00237004	390	1	-0.0519522	0.0247893	-0.099412	0.047435	0.026	-0.0344042	0.0191939	0.054	0.00462894	0.0022669	0.0986647	0.0483184	0.047
LoF (MAF<0.5%)	OAS2	12	112978395	113011723	0.000249158	40.9999	1	0.155606	0.0762937	0.297756	0.14599	0.026	0.0849392	0.0590729	0.13	-0.0118333	0.00697672	-0.252224	0.148707	0.06
LoF (MAF<0.5%)	OTOF	2	26457203	26558756	0.00152534	251.001	1	0.060615	0.0308768	0.115988	0.0590836	0.026	0.0523103	0.0239073	0.017	-0.000569565	0.00284053	-0.0121401	0.0605452	0.68
LoF (MAF<0.5%)	RFX7	15	56087280	56245082	0.000249158	40.9999	1	0.161232	0.0762928	0.308522	0.145988	0.026	0.106281	0.0590722	0.08	-0.0132397	0.00697664	-0.282201	0.148705	0.032
LoF (MAF<0.5%)	SIGLEC15	18	45825675	45844094	0.00032816	54	1	-0.155991	0.0664875	-0.298493	0.127226	0.026	-0.12711	0.0514801	0.015	0.00453388	0.00607999	0.0966385	0.129593	0.38
LoF (MAF<0.5%)	SSPO	7	149776042	149833979	0.00133087	219	1	0.0710247	0.033048	0.135908	0.0632383	0.026	0.0687325	0.0255885	0.0052	-0.00161334	0.00302211	-0.0343879	0.0644155	0.54
LoF (MAF<0.5%)	SYT10	12	33374238	33439819	0.000182311	30	1	-0.163839	0.0891863	-0.31351	0.17066	0.026	-0.133654	0.0690554	0.028	-0.00071875	0.0081557	-0.01532	0.173837	0.84
LoF (MAF<0.5%)	TAS2R3	7	141764097	141765197	0.00016408	27	1	0.223287	0.0940113	0.427266	0.179893	0.026	0.207383	0.0727914	0.006	-0.00432442	0.00859693	-0.0921739	0.183241	0.56
LoF (MAF<0.5%)	TBC1D30	12	64759484	64881033	0.000559087	92	1	0.12102	0.0509476	0.231575	0.0974896	0.026	0.0719065	0.0394478	0.096	-0.00464388	0.00471035	-0.0989832	0.1004	0.29
LoF (MAF<0.5%)	TBRG1	2	161416297	161425870	0.000723167	119	1	-0.104663	0.0448102	-0.200276	0.0857456	0.026	-0.076905	0.0346958	0.039	0.00393557	0.00409772	0.0838857	0.0873419	0.37
LoF (MAF<0.5%)	TMEM80	11	695428	705028	0.000528702	87	1	-0.13214	0.052395	-0.252854	0.100259	0.026	-0.0831056	0.0405686	0.084	0.00958132	0.00479131	0.204223	0.102126	0.039
LoF (MAF<0.5%)	TTK	6	80003887	80042527	0.000334237	55	1	0.138129	0.0658777	0.264314	0.126059	0.026	0.0889905	0.051008	0.076	-0.0113936	0.00602423	-0.242852	0.128405	0.043
LoF (MAF<0.5%)	ZNF514	2	95145000	95165413	0.000376776	62	1	-0.136668	0.0620573	-0.261518	0.118748	0.026	-0.107917	0.0480499	0.022	0.00930245	0.00567488	0.198279	0.120959	0.083
LoF (MAF<0.5%)	ZNF786	7	149069641	149090782	0.000340314	56	1	0.157443	0.0652901	0.301272	0.124934	0.026	0.10426	0.050553	0.06	-0.0114029	0.0059705	-0.24305	0.12726	0.13
Moderate Impact (MAF<0.5%)	ABLIM3	5	149141483	149260542	0.00800345	1317	1	-0.0264984	0.0135668	-0.0507054	0.0259604	0.026	-0.0185004	0.0105045	0.039	0.000561667	0.00124487	0.0119718	0.0265341	0.74
Moderate Impact (MAF<0.5%)	ARHGAP6	X	11117651	11665920	0.00190211	313	1	-0.0537669	0.0276598	-0.102884	0.0529278	0.026	-0.0461519	0.0214165	0.021	-0.00107123	0.00253343	-0.022833	0.0539994	0.7
Moderate Impact (MAF<0.5%)	BTBD17	17	74356416	74361868	0.00260705	429.001	1	0.0509324	0.0236419	0.0974606	0.0452394	0.026	0.0346963	0.0183055	0.057	-0.00495546	0.00216449	-0.105624	0.0461356	0.07
Moderate Impact (MAF<0.5%)	CASP2	7	143288215	143307696	0.0020115	331	1	-0.052722	0.0269008	-0.100885	0.0514754	0.026	-0.0413538	0.0208288	0.027	0.00110011	0.00245999	0.0234486	0.0524341	0.66
Moderate Impact (MAF<0.5%)	CGNL1	15	57375967	57550717	0.0158064	2601.01	1	-0.0212165	0.00973138	-0.0405984	0.0186213	0.026	-0.0169778	0.00753484	0.022	-0.000112053	0.000892298	-0.00238838	0.0190191	0.95
Moderate Impact (MAF<0.5%)	CPZ	4	8592660	8619759	0.013096	2155	1	-0.0227903	0.0106622	-0.0436099	0.0204024	0.026	-0.0204278	0.00825559	0.011	0.000494026	0.000978409	0.01053	0.0208545	0.6
Moderate Impact (MAF<0.5%)	EPHX2	8	27490781	27545564	0.00369484	608.001	1	-0.0419341	0.0198858	-0.0802421	0.038052	0.026	-0.0338577	0.0153973	0.019	0.00285077	0.00182298	0.0607635	0.0388564	0.13
Moderate Impact (MAF<0.5%)	KCNK7	11	65592836	65595996	0.00173803	286	1	0.0634979	0.0289308	0.121505	0.0553599	0.026	0.0457785	0.0224006	0.049	-0.00449442	0.00265025	-0.0957975	0.0564894	0.066
Moderate Impact (MAF<0.5%)	LVRN	5	115962454	116027619	0.00673335	1108	1	-0.0314624	0.0147722	-0.0602042	0.028267	0.026	-0.0209365	0.0114378	0.057	0.000765509	0.00135391	0.0163166	0.0288583	0.74
Moderate Impact (MAF<0.5%)	MPEG1	11	59208510	59212927	0.00566379	931.999	1	-0.0288363	0.0160893	-0.0551791	0.0307873	0.026	-0.0215327	0.0124577	0.053	0.000842489	0.00147605	0.0179574	0.0314616	0.39
Moderate Impact (MAF<0.5%)	NABP2	12	56222015	56229854	0.000346391	57	1	-0.128569	0.0647143	-0.24602	0.123833	0.026	-0.0869642	0.0501072	0.057	0.00279197	0.00591785	0.0595102	0.126138	0.5
Moderate Impact (MAF<0.5%)	PUM2	2	20248691	20352234	0.00485555	799	1	0.0387189	0.017364	0.0740897	0.0332265	0.026	0.02713	0.0134446	0.047	-0.00411468	0.00159184	-0.0877034	0.0339297	0.0099
Moderate Impact (MAF<0.5%)	RCOR2	11	63911230	63917164	0.00281974	463.999	1	-0.049692	0.0227381	-0.095087	0.04351	0.026	-0.0302508	0.0176057	0.094	0.00329343	0.00208379	0.0701986	0.0444155	0.21
Moderate Impact (MAF<0.5%)	SERINC3	20	44496221	44522085	0.00279543	459.999	1	-0.0423244	0.0228396	-0.0809889	0.0437042	0.026	-0.0349638	0.0176843	0.019	0.0012325	0.00208862	0.0262704	0.0445184	0.62
Moderate Impact (MAF<0.5%)	SGTB	5	65665928	65723035	0.000662397	109	1	0.120808	0.0468108	0.231169	0.0895738	0.026	0.0909365	0.0362448	0.036	-0.00113745	0.00430041	-0.0242445	0.0916622	0.67
Moderate Impact (MAF<0.5%)	SLC22A6	11	62936385	62984967	0.00244297	402	1	-0.0535658	0.0244184	-0.1025	0.0467253	0.026	-0.0420227	0.0189068	0.027	0.00194976	0.00223576	0.0415587	0.0476547	0.28
Moderate Impact (MAF<0.5%)	SSB	2	169791933	169812064	0.00176842	291.001	1	-0.0621935	0.0286866	-0.119009	0.0548926	0.026	-0.0432378	0.0222116	0.051	0.0024885	0.0026278	0.0530418	0.0560109	0.27
Moderate Impact (MAF<0.5%)	TPD52	8	80034745	80231232	0.00131264	216	1	0.0694407	0.0332767	0.132877	0.0636759	0.026	0.0504877	0.0257656	0.027	-0.00281159	0.00307152	-0.0599283	0.0654687	0.4
Moderate Impact (MAF<0.5%)	UGT2A2	4	69588417	69639642	0.00542071	892	1	-0.034539	0.0164434	-0.0660913	0.0314649	0.026	-0.0251794	0.0127319	0.033	0.000333631	0.00150708	0.00711126	0.032123	0.89
Moderate Impact (MAF<0.5%)	WDR34	9	128633653	128656850	0.00576103	948.001	1	0.036429	0.0159551	0.0697079	0.0305305	0.026	0.0299404	0.0123537	0.014	0.000720655	0.00146442	0.0153606	0.0312138	0.7
Moderate Impact (MAF<0.5%)	ZIC4	3	147386046	147406809	0.00272859	449	1	-0.0450351	0.0231139	-0.0861759	0.0442291	0.026	-0.0328313	0.0178967	0.041	0.00309745	0.00211369	0.0660214	0.0450528	0.13
Moderate Impact (MAF<0.5%)	ZNF284	19	44072159	44089613	0.00425392	700	1	0.0389069	0.0185388	0.0744494	0.0354745	0.026	0.0292294	0.0143543	0.034	-0.00322321	0.0017038	-0.0687019	0.0363161	0.057
LoF (MAF<0.5%)	BAK1	6	33572547	33580293	0.000455777	74.9999	1	0.14267	0.0564205	0.273003	0.107962	0.027	0.0947003	0.0436854	0.074	-0.0132766	0.00519415	-0.282987	0.110712	0.012
LoF (MAF<0.5%)	CNTN2	1	205042937	205078289	0.000261312	42.9999	1	-0.150279	0.0745026	-0.287563	0.142563	0.027	-0.126723	0.0576861	0.02	0.00239041	0.00681294	0.050951	0.145216	0.66
LoF (MAF<0.5%)	DHRS13	13	51767993	51804162	0.000255235	41.9999	1	-0.14057	0.0753832	-0.268985	0.144248	0.027	-0.110521	0.058368	0.031	0.000809449	0.00689347	0.0172532	0.146933	0.72
LoF (MAF<0.5%)	FCGR2C	1	161581339	161605662	0.00142203	234.001	1	-0.0720887	0.0319742	-0.137944	0.0611835	0.027	-0.068803	0.0247571	0.0056	-0.00107817	0.00293647	-0.0229809	0.0625901	0.89
LoF (MAF<0.5%)	FLNC	7	128830406	128859274	0.000139772	23	1	0.268635	0.101852	0.51404	0.194897	0.027	0.168444	0.0788621	0.065	-0.0114074	0.00974716	-0.243146	0.207758	0.26
LoF (MAF<0.5%)	GSTA2	6	52750087	52763475	0.000243081	40	1	0.203038	0.0772434	0.388519	0.147807	0.027	0.159659	0.0598082	0.018	-0.0125023	0.0071535	-0.266483	0.152475	0.11
LoF (MAF<0.5%)	MYO5A	15	52307283	52529050	0.00049224	81.0001	1	-0.115423	0.0543004	-0.220865	0.103905	0.027	-0.0912103	0.0420438	0.024	0.00885898	0.00496554	0.188827	0.105839	0.065
LoF (MAF<0.5%)	PKD2L2	5	137887968	137942747	0.000692782	114	1	0.0913634	0.0457736	0.174826	0.087589	0.027	0.0430982	0.0354417	0.16	-0.000443178	0.00422298	-0.00944623	0.0900118	0.75
LoF (MAF<0.5%)	PKP2	12	32790755	32896777	0.000668474	110	1	-0.118255	0.0466005	-0.226284	0.0891713	0.027	-0.0908717	0.036082	0.019	0.00927237	0.0042809	0.197638	0.0912463	0.046
LoF (MAF<0.5%)	SACS	13	23328826	23433740	0.00107563	176.999	1	-0.0763275	0.0367512	-0.146055	0.0703244	0.027	-0.051495	0.0284558	0.059	0.00281666	0.00336075	0.0600364	0.0716336	0.46
Moderate Impact (MAF<0.5%)	AC003006	19	57681969	57717301	0.000425392	70	1	0.129315	0.0584101	0.247448	0.111769	0.027	0.105959	0.0452259	0.023	-0.00949727	0.00534135	-0.202432	0.11385	0.11
Moderate Impact (MAF<0.5%)	BRD1	22	49773283	49827512	0.00661789	1089	1	0.0326523	0.0148996	0.0624811	0.0285108	0.027	0.0195267	0.0115365	0.091	-0.00171991	0.00136565	-0.0366595	0.0291085	0.21
Moderate Impact (MAF<0.5%)	CCL24	7	75810825	75823356	0.00022485	37	1	-0.172828	0.0803176	-0.330711	0.15369	0.027	-0.121492	0.0621886	0.043	0.0133085	0.0073447	0.283667	0.15655	0.055
Moderate Impact (MAF<0.5%)	DSCAM	21	40010999	40847158	0.00947409	1559	1	-0.027841	0.012489	-0.0532745	0.023898	0.027	-0.0239557	0.00967001	0.015	0.0002811	0.00114392	0.00599158	0.0243824	0.78
Moderate Impact (MAF<0.5%)	LURAP1	1	46203334	46221256	0.00128225	210.999	1	-0.0725975	0.0336668	-0.138917	0.0644224	0.027	-0.0528377	0.0260676	0.04	0.00181938	0.0030787	0.0387796	0.0656217	0.53
Moderate Impact (MAF<0.5%)	LYPD4	19	41837074	41844697	0.00213304	351	1	-0.0489123	0.0261262	-0.093595	0.0499932	0.027	-0.0349569	0.0202291	0.055	0.00253872	0.00239596	0.0541122	0.0510693	0.12
Moderate Impact (MAF<0.5%)	NAP1L1	12	76036585	76084735	0.00147064	242	1	-0.0689623	0.0314448	-0.131961	0.0601705	0.027	-0.037038	0.0243471	0.12	0.00833582	0.00287551	0.177676	0.0612908	0.0026
Moderate Impact (MAF<0.5%)	OR4S1	11	48306223	48307152	0.00236397	389.001	1	0.0504489	0.0248224	0.0965354	0.0474983	0.027	0.0389962	0.0192196	0.034	-0.00196966	0.00227576	-0.0419828	0.0485073	0.26
Moderate Impact (MAF<0.5%)	PRDM8	4	80183879	80204329	0.00534171	879	1	0.0358311	0.0165631	0.0685638	0.0316939	0.027	0.0307291	0.0128245	0.016	-0.00117619	0.00151809	-0.0250702	0.0323577	0.45
Moderate Impact (MAF<0.5%)	TPT1	13	45333471	45341284	0.000790014	130	1	0.0872846	0.0428709	0.167021	0.0820347	0.027	0.0786501	0.0331942	0.013	-0.0019468	0.00392037	-0.0414956	0.0835617	0.41
Moderate Impact (MAF<0.5%)	TRPV3	17	3510502	3557812	0.00745044	1226	1	-0.0301215	0.0140551	-0.0576383	0.0268948	0.027	-0.0235415	0.0108826	0.024	0.00203341	0.0012874	0.0433416	0.0274406	0.13
Moderate Impact (MAF<0.5%)	VPS4B	18	63389190	63422483	0.00173803	286	1	0.0588368	0.0289305	0.112586	0.0553593	0.027	0.0479697	0.0224004	0.015	-0.00321409	0.00265022	-0.0685075	0.0564888	0.2
LoF (MAF<0.5%)	BTBD16	10	122271296	122338159	0.000704936	116	1	0.10699	0.0453791	0.204728	0.0868342	0.028	0.0665665	0.0351363	0.073	-0.00875097	0.00418589	-0.186525	0.0892212	0.069
LoF (MAF<0.5%)	CFAP20	16	58113592	58129381	0.000139772	23	1	0.23773	0.10185	0.454903	0.194893	0.028	0.178228	0.0788604	0.039	-0.00136843	0.00952284	-0.0291677	0.202977	0.96
LoF (MAF<0.5%)	ENO2	12	6913745	6923698	0.000261312	42.9999	1	0.167138	0.074512	0.319823	0.142581	0.028	0.141527	0.0576934	0.015	-0.00355032	0.00689421	-0.0756742	0.146948	0.5
LoF (MAF<0.5%)	FAM47E-STBD1	4	76251721	76311129	0.000425392	70	1	-0.137027	0.0584074	-0.262205	0.111764	0.028	-0.117864	0.0452238	0.012	0.00742174	0.00537965	0.158193	0.114666	0.18
LoF (MAF<0.5%)	KIAA1217	10	23694746	24547848	0.000212696	35	1	-0.166323	0.0825751	-0.318264	0.15801	0.028	-0.150964	0.0639365	0.011	-0.00640497	0.00755114	-0.13652	0.160951	0.42
LoF (MAF<0.5%)	MS4A14	11	60378530	60417756	0.000680628	112	1	-0.103132	0.0461776	-0.197346	0.0883621	0.028	-0.0761894	0.0357545	0.032	0.00855288	0.0042417	0.182303	0.0904108	0.068
LoF (MAF<0.5%)	NBEAL2	3	46979666	47009704	0.000376776	62	1	-0.140079	0.0620483	-0.268045	0.118731	0.028	-0.10029	0.048043	0.048	0.00715567	0.00567405	0.152521	0.120941	0.27
LoF (MAF<0.5%)	NRDC	1	51789191	51878937	0.000158003	26	1	0.208103	0.0957994	0.398211	0.183315	0.028	0.129232	0.0741758	0.086	-0.0120286	0.00911811	-0.256387	0.19435	0.28
LoF (MAF<0.5%)	PRR30	2	27136848	27139410	0.000510471	84	1	0.134386	0.0533174	0.257151	0.102024	0.028	0.11532	0.0412827	0.012	6.86523e-05	0.00490487	0.00146331	0.104546	0.74
LoF (MAF<0.5%)	RD3L	14	103940426	103942561	0.000188388	31	1	-0.180829	0.0877391	-0.346021	0.167891	0.028	-0.141159	0.0679349	0.032	0.0062193	0.00802335	0.132563	0.171016	0.44
LoF (MAF<0.5%)	SLC27A6	5	128538013	129033642	0.000571241	94	1	0.111842	0.050407	0.214013	0.0964552	0.028	0.0734737	0.0390292	0.047	-0.00911511	0.00460951	-0.194286	0.0982506	0.041
LoF (MAF<0.5%)	SRRD	22	26483877	26494658	0.000504394	83.0001	1	-0.104434	0.0536364	-0.199837	0.102635	0.028	-0.062883	0.0415297	0.078	0.00578874	0.00490482	0.123386	0.104545	0.17
Moderate Impact (MAF<0.5%)	ATP1B1	1	169105697	169132722	0.000431469	70.9999	1	0.122314	0.0579846	0.234051	0.110955	0.028	0.0938768	0.0448965	0.038	-0.00698145	0.00530245	-0.148808	0.11302	0.15
Moderate Impact (MAF<0.5%)	C10orf142	10	44292471	44294649	0.00122756	202	1	-0.07479	0.0344072	-0.143113	0.0658391	0.028	-0.0517507	0.0266409	0.04	0.00649656	0.00316206	0.138473	0.0673985	0.041
Moderate Impact (MAF<0.5%)	C7orf31	7	25134692	25180356	0.00446662	735	1	-0.0370395	0.0180994	-0.0708761	0.0346337	0.028	-0.0317117	0.0140141	0.019	0.000257611	0.00165852	0.00549091	0.0353509	0.71
Moderate Impact (MAF<0.5%)	CCL25	19	8052767	8062650	0.000559087	92	1	0.11533	0.0509466	0.220687	0.0974877	0.028	0.0744471	0.0394471	0.057	-0.00874365	0.00468434	-0.186369	0.0998456	0.08
Moderate Impact (MAF<0.5%)	CCT7	2	73233420	73253021	0.00298382	491	1	0.0518338	0.0221068	0.0991854	0.042302	0.028	0.0417271	0.0171169	0.019	-0.00177946	0.002034	-0.0379288	0.0433542	0.48
Moderate Impact (MAF<0.5%)	CLEC4M	19	7763210	7769605	0.0202183	3327	1	0.0172991	0.00864425	0.0331023	0.016541	0.028	0.0115628	0.00669309	0.058	-0.000820424	0.000792058	-0.0174871	0.0168825	0.25
Moderate Impact (MAF<0.5%)	IL1RL1	2	102311502	102352037	0.00644165	1060	1	0.0355322	0.0151084	0.0679918	0.0289103	0.028	0.0198777	0.0116982	0.12	-0.00351328	0.00138741	-0.0748847	0.0295723	0.0039
Moderate Impact (MAF<0.5%)	MRPL33	2	27771717	27988087	0.000711013	117	1	0.107481	0.045183	0.205668	0.0864589	0.028	0.06969	0.0349844	0.066	-0.00785897	0.00418571	-0.167512	0.0892174	0.064
Moderate Impact (MAF<0.5%)	OR1L6	9	122742303	122750783	0.00361583	594.999	1	-0.0435563	0.0200967	-0.0833462	0.0384556	0.028	-0.0424775	0.0155606	0.0045	-3.57709e-05	0.00184086	-0.000762448	0.0392375	0.8
Moderate Impact (MAF<0.5%)	OR2L2	1	248030070	248042305	0.00471578	776	1	0.0401697	0.017617	0.0768658	0.0337106	0.028	0.0282486	0.0136405	0.044	-0.00364704	0.0016162	-0.0777358	0.0344489	0.017
Moderate Impact (MAF<0.5%)	RBM5	3	50088919	50119021	0.00302636	498	1	-0.0446502	0.0219555	-0.0854394	0.0420125	0.028	-0.0321304	0.0169998	0.046	0.00332262	0.00201583	0.0708208	0.0429669	0.088
Moderate Impact (MAF<0.5%)	RNF141	11	10511673	10541230	0.000735321	121	1	-0.0854099	0.0444496	-0.163434	0.0850555	0.028	-0.053832	0.0344165	0.079	0.00503958	0.00406474	0.107417	0.0866389	0.19
Moderate Impact (MAF<0.5%)	SLC47A2	17	19678288	19718979	0.00505609	832	1	-0.033494	0.0170183	-0.0640917	0.032565	0.028	-0.0225664	0.013177	0.06	0.00252314	0.00156094	0.0537801	0.0332711	0.031
Moderate Impact (MAF<0.5%)	ZBTB24	6	109462594	109483219	0.00454562	748	1	0.0376772	0.0179388	0.0720964	0.0343264	0.028	0.0212386	0.0138897	0.11	-0.00347681	0.00165254	-0.0741073	0.0352235	0.024
Moderate Impact (MAF<0.5%)	ZFYVE9	1	52142094	52348671	0.00716482	1179	1	0.0291296	0.0143272	0.0557403	0.0274155	0.028	0.0164068	0.0110933	0.1	-0.00105944	0.00131572	-0.0225817	0.0280442	0.34
Moderate Impact (MAF<0.5%)	ZNF524	19	55600022	55603138	0.00155572	256	1	0.0592711	0.0305718	0.113417	0.0585	0.028	0.0295464	0.0236712	0.15	-0.00383562	0.00280662	-0.0817553	0.0598224	0.2
LoF (MAF<0.5%)	ARMC1	8	65602458	65634217	0.000170157	28	1	0.166094	0.0923119	0.317825	0.176641	0.029	0.117614	0.0714755	0.055	-0.0113053	0.00844152	-0.24097	0.179929	0.18
LoF (MAF<0.5%)	CCDC198	14	57469300	57493867	0.000723167	119	1	-0.101337	0.0448063	-0.193911	0.0857381	0.029	-0.0732568	0.0346928	0.045	0.00467017	0.00409735	0.0995435	0.087334	0.15
LoF (MAF<0.5%)	IQCE	7	2558972	2614733	0.00130656	215	1	-0.076453	0.0333531	-0.146295	0.0638221	0.029	-0.0626606	0.0258247	0.029	-0.00289847	0.00305001	-0.0617802	0.0650102	0.39
LoF (MAF<0.5%)	MTCL1	18	8705661	8832778	0.000498317	82.0001	1	-0.117854	0.0539585	-0.225517	0.103251	0.029	-0.0661479	0.0417792	0.11	0.00909699	0.00493428	0.1939	0.105173	0.042
LoF (MAF<0.5%)	NDUFC1	4	139266880	139302551	0.000176234	29	1	-0.190229	0.0907087	-0.364008	0.173574	0.029	-0.17648	0.0702342	0.0089	-0.0043432	0.00829491	-0.0925742	0.176804	0.74
LoF (MAF<0.5%)	NLRC3	16	3539033	3577403	0.000413238	68	1	0.121305	0.0592527	0.23212	0.113382	0.029	0.0752697	0.0458784	0.08	-0.00660729	0.00545868	-0.140833	0.11635	0.16
LoF (MAF<0.5%)	NME7	1	169132531	169367948	0.000650242	107	1	0.107204	0.0472473	0.205138	0.090409	0.029	0.0695581	0.0365827	0.069	-0.00762205	0.00434085	-0.162462	0.0925241	0.036
LoF (MAF<0.5%)	PRKAA2	1	56645314	56715335	0.000176234	29	1	0.219723	0.0907133	0.420446	0.173582	0.029	0.205693	0.0702377	0.0062	-0.0045905	0.00844214	-0.0978454	0.179942	0.76
Moderate Impact (MAF<0.5%)	ABCF2	7	151211484	151227205	0.00202973	334	1	0.0536877	0.0267791	0.102733	0.0512425	0.029	0.0529204	0.0207346	0.0081	-0.000206989	0.00245251	-0.00441192	0.0522746	0.83
Moderate Impact (MAF<0.5%)	ACOT1	14	73537143	73543796	0.00817361	1345	1	-0.032004	0.0134268	-0.0612405	0.0256926	0.029	-0.0248229	0.0103961	0.027	0.00097001	0.00123103	0.0206755	0.0262391	0.46
Moderate Impact (MAF<0.5%)	ATP1A4	1	160151586	160186980	0.00980225	1613	1	-0.0251907	0.0122833	-0.0482031	0.0235044	0.029	-0.0226736	0.00951076	0.012	0.000728783	0.00112572	0.0155338	0.0239944	0.5
Moderate Impact (MAF<0.5%)	BACE2	21	41167801	41282530	0.00301421	496	1	-0.0502505	0.0219973	-0.0961557	0.0420924	0.029	-0.0364992	0.0170322	0.044	0.00496781	0.00201564	0.105888	0.0429629	0.0094
Moderate Impact (MAF<0.5%)	GATA3	10	8045378	8075198	0.00257666	424	1	-0.0500826	0.0237844	-0.0958344	0.0455121	0.029	-0.0334208	0.0184158	0.057	0.00186053	0.00218014	0.0396567	0.0464691	0.22
Moderate Impact (MAF<0.5%)	HR	8	22114419	22133384	0.0131325	2161.01	1	-0.0220117	0.0106478	-0.04212	0.0203749	0.029	-0.0170834	0.0082444	0.027	0.000981942	0.000976855	0.0209299	0.0208214	0.22
Moderate Impact (MAF<0.5%)	HSPB3	5	54455699	54456377	0.00142203	234.001	1	0.0657044	0.0319878	0.125727	0.0612095	0.029	0.0407504	0.0247676	0.099	-0.00430863	0.00293772	-0.0918374	0.0626168	0.1
Moderate Impact (MAF<0.5%)	INS-IGF2	2	118088452	118110997	0.000151926	25	1	0.200334	0.0976911	0.383345	0.186935	0.029	0.113744	0.0756405	0.11	-0.0242279	0.00893342	-0.516412	0.190414	0.0016
Moderate Impact (MAF<0.5%)	METTL17	14	20989973	20997035	0.004102	675.001	1	-0.0484231	0.0188775	-0.0926589	0.0361226	0.029	-0.0341691	0.0146166	0.033	0.000772776	0.0017314	0.0164715	0.0369044	0.67
Moderate Impact (MAF<0.5%)	MIA2	19	40771648	40796943	0.0104403	1717.99	1	-0.0250185	0.0119102	-0.0478736	0.0227905	0.029	-0.0200528	0.00922189	0.023	0.000316719	0.001092	0.00675079	0.0232757	0.85
Moderate Impact (MAF<0.5%)	MOGAT1	2	222671658	222709930	0.0038893	640	1	-0.0394884	0.0193829	-0.0755621	0.0370897	0.029	-0.0315719	0.0150078	0.029	0.000622349	0.00177389	0.0132652	0.03781	0.78
Moderate Impact (MAF<0.5%)	NOL9	1	6521347	6554513	0.00622288	1024	1	-0.0348029	0.0153603	-0.0665963	0.0293924	0.029	-0.0273875	0.0118932	0.034	0.00186595	0.00140877	0.0397723	0.0300276	0.21
Moderate Impact (MAF<0.5%)	SLC27A1	19	17468769	17506168	0.0039683	653	1	0.0421422	0.0191912	0.0806403	0.0367229	0.029	0.0232337	0.0148594	0.12	-0.00270757	0.00176304	-0.0577112	0.0375788	0.1
Moderate Impact (MAF<0.5%)	TMEM70	8	73972437	73982783	0.00116071	190.999	1	-0.0814516	0.0353825	-0.15586	0.0677054	0.029	-0.0670826	0.027396	0.02	3.45734e-05	0.00324408	0.000736923	0.0691468	0.79
Moderate Impact (MAF<0.5%)	TMX2	11	57712593	57740973	0.00135518	223	1	0.0629815	0.0327515	0.120517	0.0626709	0.029	0.0419507	0.0253589	0.047	-0.00584074	0.00300172	-0.124494	0.0639809	0.02
LoF (MAF<0.5%)	ADH5	4	99070978	99088801	0.000601626	99	1	0.100392	0.0491258	0.192103	0.0940036	0.03	0.0838491	0.0380373	0.018	-0.00123752	0.00449235	-0.0263774	0.0957533	0.64
LoF (MAF<0.5%)	DENND2C	11	8693351	8910951	0.000467931	76.9999	1	-0.110889	0.0556852	-0.212189	0.106555	0.03	-0.0925191	0.0431161	0.022	0.0056701	0.00509217	0.120857	0.108538	0.15
LoF (MAF<0.5%)	ENDOV	17	80415165	80438086	0.000358545	59	1	-0.145009	0.0636058	-0.277479	0.121711	0.03	-0.102441	0.0492489	0.042	0.0123534	0.00581648	0.26331	0.123977	0.017
LoF (MAF<0.5%)	JDP2	14	75427716	75474111	0.000206619	34	1	0.19228	0.0837776	0.367933	0.160311	0.03	0.111075	0.0648676	0.1	-0.00609782	0.00777628	-0.129974	0.165749	0.41
LoF (MAF<0.5%)	KCNK15	20	44745865	44752313	0.000480086	79.0001	1	-0.115392	0.0549787	-0.220806	0.105203	0.03	-0.0792894	0.0425691	0.049	0.00874706	0.00502757	0.186441	0.107161	0.091
LoF (MAF<0.5%)	KIFC1	6	33561891	33562220	0.000194465	32	1	0.181552	0.0863507	0.347405	0.165234	0.03	0.104771	0.0668599	0.11	0.000306733	0.00802261	0.00653794	0.171	0.81
LoF (MAF<0.5%)	MEF2B	19	19145567	19192131	0.000188388	31	1	-0.170223	0.0877344	-0.325726	0.167882	0.03	-0.125668	0.0679313	0.038	0.0050756	0.00802293	0.108185	0.171007	0.39
LoF (MAF<0.5%)	SFI1	22	31488688	31618588	0.00195073	321	1	0.0559624	0.0273129	0.107086	0.052264	0.03	0.0393398	0.0211479	0.037	-0.00378131	0.00249767	-0.0805977	0.0532372	0.15
LoF (MAF<0.5%)	TMEM168	7	112762377	112790423	0.000230927	38	1	0.156849	0.0792482	0.300135	0.151644	0.03	0.0809714	0.0613605	0.17	-0.0201812	0.0072469	-0.430157	0.154466	0.0023
LoF (MAF<0.5%)	VCX2	X	8169944	8171267	0.000237004	39	1	0.16103	0.0782262	0.308135	0.149688	0.03	0.12375	0.0605692	0.024	-0.0114234	0.00724695	-0.243487	0.154467	0.13
LoF (MAF<0.5%)	WWC2	4	183099257	183320777	0.00038893	64	1	0.127853	0.0610715	0.24465	0.116862	0.03	0.0690427	0.0472866	0.12	-0.0155311	0.00558473	-0.331042	0.119037	0.0095
LoF (MAF<0.5%)	ZNF479	7	57119614	57139864	0.000255235	41.9999	1	-0.175608	0.0753872	-0.336031	0.144255	0.03	-0.140076	0.058371	0.027	0.00749986	0.00689383	0.159858	0.14694	0.16
Moderate Impact (MAF<0.5%)	AIMP2	7	6009255	6023834	0.00377384	621	1	-0.0406548	0.0196734	-0.0777941	0.0376456	0.03	-0.0283968	0.0152328	0.042	0.00130185	0.00180341	0.0277486	0.0384392	0.49
Moderate Impact (MAF<0.5%)	CCDC59	12	82223681	82358805	0.00121541	200.001	1	-0.0740624	0.0345778	-0.14172	0.0661656	0.03	-0.0566477	0.026773	0.039	0.00351744	0.00316201	0.0749734	0.0673975	0.24
Moderate Impact (MAF<0.5%)	DHX34	17	5440917	5468982	0.0150589	2478	1	0.0199092	0.00996327	0.0380968	0.019065	0.03	0.0117873	0.00771439	0.099	-0.000490328	0.000914767	-0.0104512	0.019498	0.52
Moderate Impact (MAF<0.5%)	DOC2B	17	142789	180568	0.00178057	293	1	-0.0568651	0.0285885	-0.108813	0.0547049	0.03	-0.0457379	0.0221356	0.035	0.0051984	0.00262777	0.110803	0.0560103	0.063
Moderate Impact (MAF<0.5%)	KRT23	17	40922696	40937634	0.00334237	550	1	-0.0449981	0.020895	-0.0861051	0.0399832	0.03	-0.0342607	0.0161787	0.035	0.00166067	0.00191252	0.0353968	0.0407649	0.41
Moderate Impact (MAF<0.5%)	MORC1	3	108958248	109118134	0.00377384	621	1	0.0410217	0.019673	0.0784962	0.0376448	0.03	0.0277144	0.0152325	0.065	-0.00362072	0.00180483	-0.0771748	0.0384695	0.044
Moderate Impact (MAF<0.5%)	MRPS15	1	36455718	36464384	0.00232143	382.001	1	0.0532497	0.0250471	0.101895	0.0479283	0.03	0.0421511	0.0193935	0.03	-0.00192044	0.00230554	-0.0409337	0.049142	0.3
Moderate Impact (MAF<0.5%)	MYC	8	127735434	127742951	0.00310536	510.999	1	0.0441012	0.0216763	0.0843889	0.0414782	0.03	0.0372131	0.0167836	0.025	-0.00333319	0.00199	-0.0710461	0.0424164	0.25
Moderate Impact (MAF<0.5%)	MYO7A	11	77128246	77215241	0.0244357	4020.99	1	0.0165917	0.00789778	0.0317487	0.0151126	0.03	0.0114572	0.00611512	0.055	-0.000819121	0.000723862	-0.0174594	0.0154289	0.15
Moderate Impact (MAF<0.5%)	PDYN	20	1978757	1994285	0.00182919	301.001	1	0.0588327	0.0282045	0.112578	0.0539701	0.03	0.0424358	0.0218382	0.039	-0.00237321	0.00258778	-0.0505844	0.0551579	0.21
Moderate Impact (MAF<0.5%)	SLC25A26	3	66133610	66388212	0.00395615	651	1	-0.0464598	0.0192192	-0.0889021	0.0367765	0.03	-0.0352305	0.0148811	0.031	0.0034003	0.00176429	0.0724766	0.0376054	0.11
Moderate Impact (MAF<0.5%)	SLC25A42	19	19063994	19113030	0.0020115	331	1	-0.0604068	0.0269006	-0.11559	0.051475	0.03	-0.0585743	0.0208287	0.0047	0.00152037	0.00246368	0.0324063	0.0525127	0.53
Moderate Impact (MAF<0.5%)	SNU13	22	41673933	41690504	0.00157395	259	1	-0.0664881	0.0303991	-0.127227	0.0581695	0.03	-0.0401792	0.0235375	0.085	0.00204792	0.00277989	0.0436509	0.0592527	0.37
Moderate Impact (MAF<0.5%)	TFRC	3	196027183	196082096	0.00316006	520.001	1	0.0468416	0.0214906	0.0896327	0.0411229	0.03	0.0371466	0.0166398	0.025	0.000279107	0.00197469	0.0059491	0.04209	0.86
Moderate Impact (MAF<0.5%)	TMED9	5	177592203	177597242	0.00246728	406.001	1	-0.0533583	0.0242986	-0.102103	0.046496	0.03	-0.038955	0.018814	0.049	0.000195384	0.00222203	0.00416456	0.047362	0.8
Moderate Impact (MAF<0.5%)	TMEM65	8	124306189	124372692	0.000984479	162	1	0.0878676	0.0384155	0.168137	0.0735091	0.03	0.0583935	0.0297445	0.077	-0.00739623	0.00353474	-0.157649	0.0753421	0.047
Moderate Impact (MAF<0.5%)	ZNF865	19	55605647	55617269	0.00654496	1077	1	-0.0331027	0.0149817	-0.0633429	0.0286679	0.03	-0.0201383	0.0116001	0.087	0.00366763	0.00137385	0.0781746	0.0292833	0.01
LoF (MAF<0.5%)	DAGLB	7	6409126	6484190	0.000322083	53	1	0.147047	0.0671106	0.281378	0.128418	0.031	0.113851	0.0519626	0.028	-0.00704737	0.00613698	-0.150213	0.130808	0.21
LoF (MAF<0.5%)	DDX31	9	132592997	132670401	0.000601626	99	1	0.102066	0.0491192	0.195306	0.0939909	0.031	0.0620199	0.0380322	0.099	-0.0105806	0.00449175	-0.225523	0.0957405	0.026
LoF (MAF<0.5%)	FBP1	9	94603133	94640249	0.000230927	38	1	0.151881	0.0792446	0.290628	0.151637	0.031	0.132584	0.0613577	0.019	-0.00573404	0.00724657	-0.12222	0.154459	0.35
LoF (MAF<0.5%)	FCHSD2	11	72836745	73142318	0.000145849	24	1	0.187641	0.0997097	0.359056	0.190797	0.031	0.113379	0.0772035	0.081	-0.0144579	0.00911801	-0.308167	0.194348	0.13
LoF (MAF<0.5%)	H2AC12	6	27147106	27147562	0.00065632	108	1	0.112293	0.0470256	0.214876	0.0899848	0.031	0.0634973	0.0364111	0.16	-0.0107898	0.0043003	-0.229982	0.0916598	0.0045
LoF (MAF<0.5%)	H3C1	6	26020451	26020958	0.000437546	71.9999	1	0.108845	0.0575841	0.208278	0.110189	0.031	0.108214	0.0445864	0.0073	-0.0055358	0.00526583	-0.117994	0.11224	0.34
LoF (MAF<0.5%)	HTR1E	6	86937528	87016679	0.000127618	21.0001	1	-0.223118	0.106593	-0.426942	0.203969	0.031	-0.161696	0.0825335	0.044	0.00813081	0.0097475	0.173306	0.207766	0.37
LoF (MAF<0.5%)	SYT15	10	46578217	46594173	0.000875093	144	1	0.0945463	0.0407353	0.180917	0.0779481	0.031	0.0707024	0.0315407	0.031	-0.00595449	0.00376442	-0.126918	0.0802377	0.11
LoF (MAF<0.5%)	THAP6	4	75513946	75550473	0.000255235	41.9999	1	0.157429	0.0753894	0.301245	0.14426	0.031	0.121619	0.0583727	0.025	-0.0112856	0.00697757	-0.24055	0.148725	0.12
LoF (MAF<0.5%)	ZNF343	20	2481817	2524702	0.000340314	56	1	-0.124741	0.0652841	-0.238695	0.124923	0.031	-0.0996048	0.0505484	0.026	0.0111522	0.00602396	0.237706	0.128399	0.051
Moderate Impact (MAF<0.5%)	BIVM	13	102799119	102841533	0.000127618	21.0001	1	0.214357	0.106589	0.410178	0.203961	0.031	0.187478	0.0825299	0.013	-0.00283393	0.00974707	-0.0604045	0.207756	0.55
Moderate Impact (MAF<0.5%)	C1orf115	1	220690363	220699153	0.00159826	263	1	-0.0645516	0.030163	-0.123521	0.0577177	0.031	-0.0464038	0.0233547	0.065	0.00358117	0.0027583	0.0763318	0.0587925	0.21
Moderate Impact (MAF<0.5%)	CD37	19	49335171	49343335	0.00265566	436.999	1	0.0554139	0.0234292	0.106036	0.0448324	0.031	0.0390472	0.0181408	0.048	-0.00267859	0.00214496	-0.0570935	0.0457193	0.1
Moderate Impact (MAF<0.5%)	CKB	14	103519667	103522833	0.00158611	261.001	1	0.0615229	0.0302789	0.117726	0.0579395	0.031	0.0404203	0.0234445	0.073	-0.00286522	0.0027689	-0.0610715	0.0590184	0.14
Moderate Impact (MAF<0.5%)	COL14A1	8	120059780	120373573	0.0146396	2409	1	-0.0219435	0.0101011	-0.0419895	0.0193287	0.031	-0.014194	0.0078211	0.077	0.00215738	0.000925643	0.045984	0.0197299	0.015
Moderate Impact (MAF<0.5%)	CPM	12	68842197	68971570	0.00204188	336	1	0.0584038	0.0267	0.111757	0.0510912	0.031	0.0359974	0.0206734	0.1	-0.00480226	0.00245256	-0.102359	0.0522757	0.068
Moderate Impact (MAF<0.5%)	CRTC3	15	90529923	90645345	0.00569418	937	1	0.0335841	0.0160467	0.0642641	0.0307058	0.031	0.0254985	0.0124246	0.032	-0.000834239	0.00147289	-0.0177816	0.0313943	0.77
Moderate Impact (MAF<0.5%)	CYP4V2	4	186191567	186213463	0.00606488	998	1	-0.0322564	0.0155558	-0.0617235	0.0297665	0.031	-0.0232516	0.0120446	0.036	-0.000714714	0.00142397	-0.015234	0.0303516	0.8
Moderate Impact (MAF<0.5%)	DDX19B	16	70289663	70335305	0.00151318	249	1	0.0625932	0.0309977	0.119774	0.059315	0.031	0.0485263	0.024001	0.032	0.000121327	0.00284031	0.00258606	0.0605405	0.93
Moderate Impact (MAF<0.5%)	DHX57	17	59565558	59608345	0.0090487	1489	1	-0.0259106	0.0127739	-0.0495806	0.0244432	0.031	-0.0179459	0.00989064	0.077	0.00225863	0.00117166	0.0481421	0.0249736	0.065
Moderate Impact (MAF<0.5%)	F2R	5	76716126	76735770	0.00241866	398	1	0.0469535	0.0245417	0.0898468	0.0469612	0.031	0.0328721	0.0190022	0.051	-0.00132817	0.00226703	-0.0283096	0.0483212	0.47
Moderate Impact (MAF<0.5%)	FBLN5	14	91869412	91947987	0.00309321	509	1	0.0513317	0.0217149	0.0982246	0.0415521	0.031	0.0255003	0.0168135	0.22	-0.00619111	0.00199553	-0.131962	0.0425342	0.0026
Moderate Impact (MAF<0.5%)	FOXC1	6	1609915	1613897	0.00374345	616	1	-0.0383989	0.0197542	-0.0734774	0.0378002	0.031	-0.0296982	0.0152953	0.034	0.00208549	0.00180793	0.0444517	0.0385356	0.22
Moderate Impact (MAF<0.5%)	GSDMB	17	39904595	39919854	0.00441193	726.001	1	0.0390883	0.0182105	0.0747965	0.0348463	0.031	0.0233034	0.0141001	0.092	-0.00249418	0.00167795	-0.0531628	0.0357651	0.067
Moderate Impact (MAF<0.5%)	GUCY2F	X	109372906	109482086	0.00382245	628.999	1	0.0375933	0.0195509	0.0719358	0.0374112	0.031	0.0354193	0.0151379	0.0067	-0.00166801	0.00179353	-0.0355532	0.0382286	0.26
Moderate Impact (MAF<0.5%)	JADE3	X	46912276	47061242	0.0019568	321.999	1	-0.0491308	0.0272712	-0.0940131	0.0521842	0.031	-0.033528	0.0211156	0.056	0.00262082	0.00249773	0.0558621	0.0532385	0.3
Moderate Impact (MAF<0.5%)	MRGPRE	11	3225030	3232417	0.00453954	746.999	1	0.0431906	0.0179534	0.0826464	0.0343543	0.031	0.0299833	0.013901	0.053	-0.0030739	0.00164949	-0.0655194	0.0351585	0.077
Moderate Impact (MAF<0.5%)	NFXL1	4	47847233	47914667	0.00531133	874.001	1	0.0319902	0.0166093	0.0612141	0.0317824	0.031	0.0288839	0.0128603	0.013	-0.00330553	0.00152235	-0.0704566	0.0324485	0.041
Moderate Impact (MAF<0.5%)	SMARCAL1	2	216412414	216483053	0.00650242	1070	1	-0.029181	0.0150287	-0.0558386	0.0287578	0.031	-0.0225982	0.0116364	0.035	0.00173209	0.00137626	0.0369191	0.0293346	0.29
Moderate Impact (MAF<0.5%)	TMBIM6	12	49707725	49764934	0.0020905	344	1	0.0544676	0.0263874	0.104225	0.050493	0.031	0.0380165	0.0204313	0.043	-0.00245318	0.00243068	-0.0522889	0.0518093	0.39
Moderate Impact (MAF<0.5%)	TMCO1	1	165724293	165827755	0.000498317	82.0001	1	-0.120283	0.0539618	-0.230165	0.103257	0.031	-0.102415	0.0417817	0.017	0.00430148	0.00493458	0.091685	0.105179	0.53
Moderate Impact (MAF<0.5%)	WDR92	2	68122936	68157549	0.00168942	278.001	1	-0.0599046	0.0293426	-0.114629	0.0561479	0.031	-0.0422478	0.0227195	0.063	0.00295255	0.00268809	0.0629329	0.057296	0.21
LoF (MAF<0.5%)	AC079594	3	160227454	160449829	0.000261312	42.9999	1	0.184627	0.074501	0.353289	0.14256	0.032	0.0890257	0.0576849	0.18	-0.0226303	0.0068128	-0.482359	0.145213	0.00085
LoF (MAF<0.5%)	API5	11	43311963	43344529	0.000151926	25	1	-0.190892	0.0976932	-0.365277	0.186939	0.032	-0.148539	0.0756422	0.038	0.0158823	0.00893361	0.338527	0.190418	0.049
LoF (MAF<0.5%)	C8orf58	8	22599599	22604150	0.000771783	127	1	0.095334	0.0433714	0.182424	0.0829924	0.032	0.0872878	0.0335818	0.011	-0.00604909	0.00396613	-0.128935	0.0845371	0.19
LoF (MAF<0.5%)	CDK17	12	96278261	96400480	0.000200542	33	1	0.195877	0.0850395	0.374816	0.162725	0.032	0.126136	0.0658446	0.082	-0.00980493	0.00777649	-0.20899	0.165754	0.25
LoF (MAF<0.5%)	CFAP52	17	9576627	9643447	0.000395007	65	1	0.1245	0.0606069	0.238234	0.115973	0.032	0.122786	0.0469269	0.0067	-0.000838803	0.00554225	-0.0178789	0.118132	0.9
LoF (MAF<0.5%)	GADL1	3	30726200	30894765	0.00049224	81.0001	1	0.107991	0.0542986	0.206644	0.103902	0.032	0.0563834	0.0420425	0.13	-0.0111808	0.00496538	-0.238316	0.105836	0.011
LoF (MAF<0.5%)	GALC	14	87837820	87993665	0.00061378	101	1	0.117552	0.0486291	0.224939	0.0930531	0.032	0.0821589	0.0376527	0.047	-0.0107778	0.00446909	-0.229726	0.0952576	0.016
LoF (MAF<0.5%)	PHGDH	1	119648411	119744218	0.000261312	42.9999	1	-0.145672	0.0745003	-0.278747	0.142558	0.032	-0.0991589	0.0576843	0.057	0.00770581	0.00681273	0.164247	0.145212	0.23
LoF (MAF<0.5%)	STON1	2	48529383	48598513	0.000723167	119	1	-0.0911938	0.044806	-0.174502	0.0857375	0.032	-0.0589464	0.0346925	0.086	0.00273729	0.00409732	0.0583447	0.0873334	0.49
LoF (MAF<0.5%)	ZKSCAN3	6	28349947	28369172	0.000376776	62	1	-0.142773	0.0620586	-0.2732	0.118751	0.032	-0.116922	0.0480509	0.023	0.00382837	0.005675	0.0816008	0.120961	0.68
Moderate Impact (MAF<0.5%)	ABHD10	3	111979010	111993368	0.00202365	333	1	-0.0612156	0.0268201	-0.117138	0.051321	0.032	-0.0414664	0.0207663	0.059	0.00440591	0.00245629	0.0939109	0.0523552	0.069
Moderate Impact (MAF<0.5%)	BRPF1	3	9731729	9748015	0.00619857	1020	1	-0.0344278	0.0153899	-0.0658785	0.029449	0.032	-0.0251935	0.0119161	0.034	0.00158923	0.00141012	0.033874	0.0300564	0.25
Moderate Impact (MAF<0.5%)	CCDC88B	11	64340204	64357534	0.0135214	2225	1	-0.0242653	0.0104988	-0.0464323	0.0200897	0.032	-0.0172915	0.00812901	0.045	0.00150342	0.000963305	0.032045	0.0205326	0.1
Moderate Impact (MAF<0.5%)	FAM186B	12	49582885	49605639	0.008441	1389	1	0.0253434	0.0132174	0.0484953	0.0252919	0.032	0.0193987	0.010234	0.041	-0.00150094	0.00121131	-0.0319922	0.0258188	0.15
Moderate Impact (MAF<0.5%)	GPR139	16	20028239	20073890	0.00184742	304	1	-0.0570446	0.0280674	-0.109156	0.0537077	0.032	-0.0542821	0.0217321	0.0084	-0.00124114	0.00256667	-0.0264546	0.0547079	0.61
Moderate Impact (MAF<0.5%)	GTF2IRD1	7	74453790	74602605	0.00667258	1098	1	0.0333481	0.0148413	0.0638125	0.0283992	0.032	0.0208867	0.0114913	0.087	-0.00175943	0.00136337	-0.0375018	0.0290599	0.24
Moderate Impact (MAF<0.5%)	H4C4	6	26188710	26189112	0.000583395	96	1	0.108159	0.0498739	0.206965	0.0954351	0.032	0.0792137	0.0386165	0.042	-0.00424884	0.00456076	-0.090563	0.0972115	0.15
Moderate Impact (MAF<0.5%)	IRGQ	19	43584369	43596135	0.0032269	530.999	1	-0.0411291	0.0212651	-0.0787017	0.0406914	0.032	-0.0326918	0.0164652	0.037	0.00634377	0.00195379	0.135216	0.0416446	0.0017
Moderate Impact (MAF<0.5%)	JAKMIP1	4	6026199	6200591	0.00433292	712.999	1	-0.037968	0.0183714	-0.0726528	0.0351542	0.032	-0.0297554	0.0142247	0.03	-0.000172125	0.0016812	-0.0036688	0.0358344	0.66
Moderate Impact (MAF<0.5%)	OLIG2	21	33025935	33029196	0.0010331	170.001	1	0.0813311	0.037499	0.155629	0.0717554	0.032	0.0549428	0.0290349	0.068	-0.00462444	0.00342914	-0.0985688	0.0730913	0.13
Moderate Impact (MAF<0.5%)	PPFIA2	12	81257975	81759553	0.00312359	513.999	1	0.043236	0.0216094	0.0827333	0.0413502	0.032	0.0252908	0.0167318	0.13	-0.00499235	0.00198768	-0.106411	0.0423669	0.01
Moderate Impact (MAF<0.5%)	PRR14	16	30650717	30656413	0.00604057	994	1	0.0270802	0.0155863	0.0518187	0.0298248	0.032	0.0184422	0.0120682	0.058	-0.000210107	0.0014325	-0.00447838	0.0305334	0.42
Moderate Impact (MAF<0.5%)	PTPRK	6	127968779	128524810	0.0061378	1010	1	-0.0362001	0.0154642	-0.0692699	0.0295912	0.032	-0.027137	0.0119737	0.028	0.00187729	0.00141626	0.040014	0.0301872	0.19
Moderate Impact (MAF<0.5%)	PYHIN1	1	158930796	158977059	0.00434508	715	1	0.0414072	0.0183508	0.0792338	0.0351148	0.032	0.0315982	0.0142087	0.036	-0.00115497	0.00168399	-0.0246179	0.0358938	0.74
Moderate Impact (MAF<0.5%)	TRPC3	4	121874481	121952060	0.00464285	764	1	-0.0381005	0.0177524	-0.0729064	0.0339697	0.032	-0.0257974	0.0137454	0.069	0.00306978	0.00162659	0.0654316	0.0346704	0.027
Moderate Impact (MAF<0.5%)	VAV3	1	107571161	107965180	0.0074626	1228	1	-0.0254749	0.0140422	-0.0487469	0.0268701	0.032	-0.0203685	0.0108727	0.031	9.57845e-05	0.0012883	0.00204162	0.0274598	0.64
Moderate Impact (MAF<0.5%)	ZBTB45	19	58513530	58538911	0.00459424	756.001	1	0.036009	0.0178453	0.0689042	0.0341475	0.032	0.0296991	0.0138173	0.027	-0.00161394	0.00163406	-0.0344007	0.0348296	0.34
Moderate Impact (MAF<0.5%)	ZNF396	18	35366694	35377337	0.00144633	237.999	1	-0.0706654	0.0317026	-0.13522	0.0606638	0.032	-0.0546227	0.0245468	0.034	0.00358617	0.00290519	0.0764383	0.0619234	0.22
Moderate Impact (MAF<0.5%)	ZNF584	19	58401504	58418327	0.00266782	439	1	0.0467559	0.0233782	0.0894687	0.0447348	0.032	0.0334773	0.0181013	0.056	-0.00382198	0.00214273	-0.0814646	0.0456718	0.065
LoF (MAF<0.5%)	ATP8A2	13	25371974	26025851	0.000243081	40	1	-0.188825	0.0772381	-0.361322	0.147797	0.033	-0.129061	0.0598041	0.057	0.0210553	0.00706309	0.448789	0.150548	0.0047
LoF (MAF<0.5%)	C16orf90	16	3493484	3495489	0.000279543	45.9999	1	0.175228	0.0720318	0.335304	0.137835	0.033	0.111475	0.055773	0.088	-0.00537691	0.00658699	-0.114608	0.1404	0.3
LoF (MAF<0.5%)	CDC42BPG	11	64823052	64844653	0.000559087	92	1	-0.0963008	0.0509466	-0.184274	0.0974877	0.033	-0.06029	0.039447	0.097	0.00639771	0.00465885	0.136366	0.0993022	0.19
LoF (MAF<0.5%)	CYP11A1	15	74339603	74369490	0.000267389	43.9999	1	-0.138882	0.073647	-0.265755	0.140926	0.033	-0.101566	0.0570236	0.035	0.00348235	0.0067347	0.0742254	0.143548	0.55
LoF (MAF<0.5%)	DSC3	18	30989365	31042815	0.00131872	217.001	1	-0.0766711	0.0332002	-0.146712	0.0635295	0.033	-0.0516959	0.0257063	0.053	0.00257093	0.00304304	0.0547987	0.0648616	0.5
LoF (MAF<0.5%)	KRT32	17	41459513	41467386	0.000243081	40	1	0.162697	0.0772452	0.311325	0.147811	0.033	0.160005	0.0598097	0.0065	-0.00144159	0.00706373	-0.0307271	0.150562	0.97
LoF (MAF<0.5%)	NPEPL1	20	58689131	58719238	0.000176234	29	1	0.183625	0.090706	0.351372	0.173568	0.033	0.159486	0.0702321	0.022	-0.00599421	0.00829466	-0.127765	0.176799	0.51
LoF (MAF<0.5%)	ODF3L2	19	463346	474983	0.00022485	37	1	-0.184533	0.0803118	-0.353109	0.153679	0.033	-0.117891	0.0621841	0.085	0.01204	0.00734416	0.25663	0.156539	0.16
LoF (MAF<0.5%)	PEX1	7	92487020	92528520	0.00183526	301.999	1	0.0574568	0.0281561	0.109945	0.0538775	0.033	0.053752	0.0218008	0.011	-0.00158942	0.00257478	-0.0338781	0.0548808	0.58
LoF (MAF<0.5%)	PKP4	2	158456952	158682879	0.00032816	54	1	0.13681	0.0664807	0.26179	0.127213	0.033	0.0704139	0.0514749	0.17	-0.0186204	0.00607937	-0.396889	0.12958	0.003
LoF (MAF<0.5%)	POTEF	2	130073535	130129222	0.000303852	50.0001	1	0.156085	0.0690873	0.298673	0.1322	0.033	0.112595	0.0534931	0.03	-0.00449498	0.00638183	-0.0958094	0.136027	0.55
LoF (MAF<0.5%)	SNAPC2	19	7920338	7923250	0.000382853	63	1	-0.103027	0.061557	-0.197145	0.117791	0.033	-0.083565	0.0476625	0.032	-0.00127022	0.00562913	-0.0270744	0.119984	0.97
LoF (MAF<0.5%)	THSD4	15	71096952	71783383	0.000121541	20.0001	1	0.230643	0.10922	0.441342	0.208995	0.033	0.136663	0.0845668	0.11	-0.0287222	0.00998764	-0.612207	0.212884	0.002
LoF (MAF<0.5%)	TLE5	19	3052910	3063107	0.000145849	24	1	0.18505	0.0997174	0.354098	0.190812	0.033	0.140713	0.0772095	0.044	-0.00255059	0.00931467	-0.0543652	0.19854	0.98
LoF (MAF<0.5%)	TMED3	15	79311112	79427432	0.000929786	153	1	-0.0889976	0.039522	-0.170299	0.0756264	0.033	-0.0814999	0.0306012	0.0088	0.00516574	0.00365007	0.110106	0.0778003	0.097
Moderate Impact (MAF<0.5%)	ALDH16A1	19	49453225	49471050	0.00972933	1601	1	0.0243272	0.0123277	0.0465508	0.0235894	0.033	0.0166726	0.00954509	0.071	-0.00103366	0.00113154	-0.0220322	0.0241185	0.35
Moderate Impact (MAF<0.5%)	BTN2A2	6	26383096	26394874	0.00740183	1218	1	-0.0292075	0.0141013	-0.0558894	0.0269832	0.033	-0.0289658	0.0109184	0.0077	0.000646656	0.00129429	0.0137833	0.0275875	0.61
Moderate Impact (MAF<0.5%)	DCUN1D1	3	182938074	182985953	0.000455777	74.9999	1	0.107816	0.0564229	0.206309	0.107967	0.033	0.0908218	0.0436873	0.025	0.00115378	0.00519428	0.0245925	0.110715	0.92
Moderate Impact (MAF<0.5%)	DLG4	X	70444835	70505490	0.00261312	429.999	1	0.0518351	0.0236142	0.0991879	0.0451864	0.033	0.0369048	0.0182841	0.056	-0.00107326	0.0021695	-0.0228763	0.0462424	0.61
Moderate Impact (MAF<0.5%)	ENO3	17	4948092	4957131	0.00404123	665.001	1	0.0364565	0.0190188	0.0697605	0.036393	0.033	0.0228932	0.0147259	0.091	-0.00212952	0.00174575	-0.0453902	0.0372102	0.27
Moderate Impact (MAF<0.5%)	GOLGA8J	15	30233872	30247618	0.0472793	7780	1	-0.0113099	0.00581929	-0.0216418	0.0111354	0.033	-0.0122132	0.00450577	0.0049	-0.000307517	0.000533847	-0.00655465	0.0113788	0.75
Moderate Impact (MAF<0.5%)	GRIP2	3	14489107	14556075	0.0107199	1764	1	-0.0217252	0.0117565	-0.0415718	0.0224964	0.033	-0.0183723	0.00910284	0.023	0.000803621	0.00107874	0.017129	0.0229931	0.32
Moderate Impact (MAF<0.5%)	IFNK	9	27524314	27526498	0.00165903	273	1	-0.0622936	0.0296104	-0.119201	0.0566603	0.033	-0.0584346	0.0229268	0.0091	-0.00161177	0.0027177	-0.0343545	0.0579271	0.48
Moderate Impact (MAF<0.5%)	MFSD2B	2	24010081	24063321	0.00432685	712	1	0.0367771	0.0183858	0.070374	0.0351817	0.033	0.026038	0.0142358	0.042	-0.00312209	0.00168367	-0.0665466	0.035887	0.055
Moderate Impact (MAF<0.5%)	PRSS27	16	2712419	2720551	0.00408984	673	1	0.0388564	0.0189133	0.0743528	0.0361911	0.033	0.0301963	0.0146442	0.031	-0.00103419	0.0017347	-0.0220435	0.0369747	0.53
Moderate Impact (MAF<0.5%)	RNF166	16	88696499	88706408	0.00208442	343	1	-0.0578099	0.0264255	-0.110621	0.0505659	0.033	-0.0352174	0.0204608	0.13	0.00339928	0.00241652	0.0724548	0.0515075	0.14
Moderate Impact (MAF<0.5%)	SLC1A3	5	36606355	36688334	0.00274682	452	1	-0.045236	0.0230385	-0.0865603	0.0440848	0.033	-0.035013	0.0178383	0.036	-0.00152517	0.00210912	-0.0325086	0.0449554	0.76
Moderate Impact (MAF<0.5%)	TMED1	19	10832067	10836318	0.00217558	358	1	-0.0532846	0.0258693	-0.101962	0.0495016	0.033	-0.0521444	0.0200301	0.0082	2.75927e-05	0.00237559	0.000588132	0.0506351	0.89
Moderate Impact (MAF<0.5%)	TMEM150C	4	82483170	82562357	0.00199327	328.001	1	-0.0598601	0.0270218	-0.114544	0.051707	0.033	-0.036178	0.0209225	0.11	0.0046018	0.00247105	0.0980862	0.0526698	0.055
Moderate Impact (MAF<0.5%)	UGT3A2	5	36035021	36071358	0.00437546	719.999	1	-0.037471	0.018282	-0.0717018	0.0349831	0.033	-0.0193484	0.0141554	0.16	0.00473163	0.0016788	0.100854	0.0357832	0.0095
LoF (MAF<0.5%)	CLDN7	17	7259903	7263983	0.000212696	35	1	0.161976	0.0825797	0.309946	0.158019	0.034	0.0995772	0.0639401	0.094	-0.0190236	0.00766175	-0.405483	0.163308	0.0078
LoF (MAF<0.5%)	CPN1	10	100042193	100081869	0.000182311	30	1	0.181997	0.0891866	0.348256	0.170661	0.034	0.105654	0.0690557	0.11	-0.019173	0.00815572	-0.408668	0.173837	0.018
LoF (MAF<0.5%)	EPB41L5	2	120013077	120179119	0.000151926	25	1	-0.194635	0.097693	-0.372439	0.186938	0.034	-0.16141	0.075642	0.024	0.00647751	0.00893359	0.138067	0.190417	0.43
LoF (MAF<0.5%)	GDF3	12	7689784	7695775	0.000218773	36	1	0.168031	0.0814134	0.321532	0.155787	0.034	0.187279	0.063037	0.002	0.00390547	0.0074449	0.0832441	0.158686	0.52
LoF (MAF<0.5%)	LIPT2	11	74490519	74493724	0.000316006	52.0001	1	0.139427	0.0677521	0.266797	0.129646	0.034	0.0911624	0.0524593	0.096	-0.00356016	0.00619563	-0.0758839	0.132058	0.47
LoF (MAF<0.5%)	PITRM1	10	3137728	3172841	0.000911555	150	1	0.0861142	0.0399153	0.164782	0.076379	0.034	0.0336184	0.0309057	0.28	-0.00872911	0.00368709	-0.186059	0.0785894	0.031
LoF (MAF<0.5%)	RNF139	8	124474880	124488618	0.000170157	28	1	-0.196601	0.0923139	-0.376201	0.176645	0.034	-0.157357	0.071477	0.025	0.00724801	0.0084417	0.15449	0.179933	0.32
LoF (MAF<0.5%)	RTL3	X	78656068	78659328	0.000139772	23	1	0.187639	0.10185	0.359052	0.194893	0.034	0.100534	0.0788609	0.12	-0.0080812	0.00952315	-0.172249	0.202984	0.25
LoF (MAF<0.5%)	SGCZ	8	14084845	15238431	0.000243081	40	1	0.158822	0.0772481	0.30391	0.147816	0.034	0.099202	0.0598119	0.073	-0.00913825	0.00706401	-0.19478	0.150568	0.23
LoF (MAF<0.5%)	SLC22A10	11	63137867	63369718	0.00150103	247	1	0.0493399	0.0311318	0.0944133	0.0595716	0.034	0.0369953	0.0241048	0.043	-0.000654362	0.00285267	-0.0139476	0.060804	0.82
LoF (MAF<0.5%)	STK32B	4	5051480	5500994	0.000182311	30	1	0.179909	0.0891888	0.344261	0.170665	0.034	0.142985	0.0690574	0.028	-0.0206891	0.00815593	-0.440983	0.173842	0.0087
LoF (MAF<0.5%)	VAC14	16	70687439	70801160	0.000121541	20.0001	1	0.220897	0.109236	0.422693	0.209026	0.034	0.151523	0.0845797	0.077	-0.0117915	0.00998917	-0.251333	0.212917	0.44
LoF (MAF<0.5%)	ZNF485	10	43606419	43617904	0.000243081	40	1	0.152872	0.0772399	0.292525	0.147801	0.034	0.103034	0.0598055	0.061	-0.00614535	0.00715317	-0.130987	0.152468	0.44
Moderate Impact (MAF<0.5%)	ACOT12	5	81329996	81394179	0.00517763	852	1	-0.0337197	0.0168208	-0.0645236	0.0321871	0.034	-0.0217442	0.013024	0.096	0.00330669	0.00154091	0.0704813	0.0328441	0.029
Moderate Impact (MAF<0.5%)	ADAMTS15	11	130448974	130476641	0.00646596	1064	1	-0.0298136	0.0150718	-0.0570491	0.0288403	0.034	-0.0186039	0.0116698	0.1	0.00141746	0.00138085	0.0302128	0.0294325	0.15
Moderate Impact (MAF<0.5%)	ALKBH2	12	109088188	109093631	0.00162864	267.999	1	0.0569766	0.0298869	0.109026	0.0571894	0.034	0.0380643	0.0231409	0.065	-0.00651934	0.00274327	-0.138958	0.0584721	0.019
Moderate Impact (MAF<0.5%)	ALPI	2	232456125	232460753	0.00362799	597	1	-0.0336538	0.0200643	-0.0643975	0.0383936	0.034	-0.0248642	0.0155355	0.054	0.00365025	0.00184249	0.0778042	0.0392722	0.02
Moderate Impact (MAF<0.5%)	BLID	11	122115340	122116215	0.00101486	166.999	1	-0.0957327	0.0378354	-0.183187	0.0723991	0.034	-0.063043	0.0292953	0.068	0.00658399	0.0034599	0.140336	0.0737469	0.055
Moderate Impact (MAF<0.5%)	BLOC1S6	15	45587214	45615945	0.00038893	64	1	0.128379	0.0610748	0.245657	0.116868	0.034	0.12315	0.0472892	0.013	0.000515695	0.00558503	0.0109919	0.119044	0.76
Moderate Impact (MAF<0.5%)	CABIN1	22	24065455	24065991	0.0136186	2241	1	0.0206592	0.0104624	0.039532	0.0200201	0.034	0.0159604	0.00810086	0.037	-0.00057491	0.000958897	-0.0122541	0.0204387	0.46
Moderate Impact (MAF<0.5%)	CCNG1	5	163437569	163446151	0.00158611	261.001	1	0.0653111	0.0302796	0.124975	0.0579409	0.034	0.0346349	0.023445	0.13	-0.00418112	0.00279578	-0.0891195	0.0595914	0.11
Moderate Impact (MAF<0.5%)	FFAR1	19	35351552	35353862	0.00135518	223	1	-0.081802	0.0327565	-0.15653	0.0626805	0.034	-0.0607512	0.0253628	0.042	0.00725698	0.00300219	0.154681	0.0639909	0.034
Moderate Impact (MAF<0.5%)	GOLGA8M	15	28701954	28738384	0.0600289	9878	1	-0.00924406	0.00523868	-0.0176888	0.0100244	0.034	-0.00765347	0.00405622	0.023	0.000206177	0.000480565	0.00439461	0.0102431	0.59
Moderate Impact (MAF<0.5%)	GRINA	8	143990056	143993415	0.00361583	594.999	1	0.045199	0.0200948	0.0864895	0.038452	0.034	0.0388444	0.015559	0.016	-0.000942115	0.00184069	-0.0200809	0.0392339	0.34
Moderate Impact (MAF<0.5%)	H2AC1	6	25726063	25726562	0.00120933	199	1	-0.075058	0.0346638	-0.143626	0.0663301	0.034	-0.0531901	0.0268396	0.053	0.00513984	0.00318589	0.109554	0.0679065	0.11
Moderate Impact (MAF<0.5%)	ITGB8	7	20330702	20415754	0.00332414	547.001	1	0.0453063	0.0209537	0.0866949	0.0400955	0.034	0.0305587	0.0162241	0.069	-0.00278299	0.00192668	-0.0593187	0.0410667	0.12
Moderate Impact (MAF<0.5%)	KCNQ3	8	132120859	132481095	0.00605272	995.999	1	-0.0329552	0.0155701	-0.0630607	0.0297938	0.034	-0.0196043	0.0120557	0.1	0.00238382	0.00143026	0.0508105	0.0304856	0.13
Moderate Impact (MAF<0.5%)	LSM14B	20	62122461	62135374	0.00162257	267	1	-0.0746285	0.0299384	-0.142804	0.057288	0.034	-0.0642801	0.0231808	0.011	0.00313069	0.00275323	0.0667299	0.0586844	0.31
Moderate Impact (MAF<0.5%)	MKI67	10	128096659	128126423	0.0263986	4344	1	-0.0165412	0.007615	-0.031652	0.0145715	0.034	-0.00829969	0.00589616	0.18	0.00248379	0.000697841	0.0529414	0.0148743	0.0012
Moderate Impact (MAF<0.5%)	PAPPA2	1	176463171	176845601	0.0114795	1889	1	0.0247519	0.0113691	0.0473634	0.0217551	0.034	0.0169497	0.00880289	0.075	-0.00132665	0.00104187	-0.0282772	0.0222072	0.14
Moderate Impact (MAF<0.5%)	PRKD1	14	29576479	30191898	0.00587649	967	1	-0.0318605	0.0157998	-0.0609659	0.0302334	0.034	-0.0241417	0.0122335	0.041	0.00136743	0.00144783	0.0291464	0.0308601	0.42
Moderate Impact (MAF<0.5%)	R3HDML	20	44337043	44351238	0.00180488	297	1	0.062425	0.0283943	0.119452	0.0543333	0.034	0.0475619	0.0219852	0.03	-0.00433575	0.0026053	-0.0924154	0.0555313	0.073
Moderate Impact (MAF<0.5%)	RBM6	3	49940007	50100045	0.00577926	951	1	0.0353064	0.015929	0.0675598	0.0304806	0.034	0.0329394	0.0123335	0.01	0.000287339	0.00145896	0.00612456	0.0310974	0.83
Moderate Impact (MAF<0.5%)	TASP1	20	13389392	13638932	0.000887247	146	1	-0.0900152	0.0404561	-0.172247	0.0774139	0.034	-0.0548735	0.0313245	0.11	0.00283578	0.00369955	0.060444	0.078855	0.55
Moderate Impact (MAF<0.5%)	TP53TG5	20	45372557	45407889	0.0023275	382.999	1	0.0472217	0.0250148	0.09036	0.0478665	0.034	0.0290167	0.0193686	0.084	-0.00368157	0.00229049	-0.0784718	0.0488212	0.077
LoF (MAF<0.5%)	ADAMTS8	11	130404923	130428609	0.000607703	100	1	-0.0943819	0.0488693	-0.180602	0.0935128	0.035	-0.0542647	0.0378387	0.13	0.0104273	0.00446889	0.222255	0.0952533	0.009
LoF (MAF<0.5%)	AIMP1	4	106315544	106349456	0.000297775	49.0001	1	-0.135564	0.069791	-0.259405	0.133547	0.035	-0.128794	0.054038	0.011	0.00302054	0.00638209	0.0643821	0.136033	0.5
LoF (MAF<0.5%)	ECM2	9	92493554	92536655	0.00049224	81.0001	1	-0.109936	0.0542931	-0.210366	0.103891	0.035	-0.0639405	0.0420382	0.12	0.011258	0.00496487	0.239961	0.105825	0.041
LoF (MAF<0.5%)	FUT4	11	94543840	94549898	0.000577318	95	1	0.10868	0.0501367	0.207962	0.095938	0.035	0.0850386	0.03882	0.038	-0.00197128	0.00458479	-0.0420173	0.0977237	0.61
LoF (MAF<0.5%)	LRRC71	1	156920632	156933094	0.000711013	117	1	-0.0913492	0.0451872	-0.174799	0.086467	0.035	-0.0732738	0.0349876	0.024	0.00844596	0.00413218	0.180024	0.0880764	0.036
LoF (MAF<0.5%)	MCOLN2	1	84925583	84997113	0.000309929	51.0001	1	-0.12088	0.0684189	-0.231307	0.130921	0.035	-0.0940084	0.0529756	0.07	0.0100898	0.00625661	0.215062	0.133358	0.095
LoF (MAF<0.5%)	MFSD10	4	2930561	2934834	0.00114856	189	1	-0.0770892	0.0355679	-0.147512	0.0680602	0.035	-0.0678211	0.0275396	0.019	0.00319562	0.00327862	0.0681139	0.069883	0.39
LoF (MAF<0.5%)	OR6K3	1	158716327	158720720	0.000212696	35	1	0.178102	0.0825691	0.340803	0.157998	0.035	0.159366	0.0639318	0.014	-0.00670547	0.00766076	-0.142925	0.163287	0.32
LoF (MAF<0.5%)	PGPEP1	19	18340598	18369950	0.000176234	29	1	0.16619	0.0907103	0.318009	0.173577	0.035	0.0924652	0.0702354	0.11	-0.0179387	0.00829506	-0.382359	0.176807	0.023
LoF (MAF<0.5%)	PHF20L1	8	132775358	132848807	0.000212696	35	1	-0.150914	0.0825708	-0.288778	0.158002	0.035	-0.125047	0.0639331	0.023	0.00788874	0.00755073	0.168147	0.160942	0.2
LoF (MAF<0.5%)	PPP1CB	2	28751640	28802940	0.000486163	80.0001	1	-0.121621	0.0546293	-0.232725	0.104535	0.035	-0.0859951	0.0422985	0.052	0.00374893	0.00499562	0.0799075	0.10648	0.46
LoF (MAF<0.5%)	TMEM132A	11	60924460	60937159	0.000218773	36	1	-0.153257	0.0814151	-0.293262	0.15579	0.035	-0.0967767	0.0630383	0.087	0.0160672	0.00744505	0.342468	0.158689	0.011
LoF (MAF<0.5%)	TMEM30A	6	75252924	75284948	0.000230927	38	1	-0.149875	0.079249	-0.28679	0.151645	0.035	-0.0922038	0.0613611	0.095	0.0168056	0.00724697	0.358207	0.154467	0.013
LoF (MAF<0.5%)	ZNF443	19	12429706	12441021	0.000972325	160	1	-0.0867957	0.0386487	-0.166086	0.0739554	0.035	-0.0613718	0.029925	0.049	0.00563051	0.00354534	0.120013	0.075568	0.063
LoF (MAF<0.5%)	ZNF816	19	52949379	52962911	0.000735321	121	1	-0.0939864	0.0444347	-0.179846	0.085027	0.035	-0.0644233	0.034405	0.063	0.0050283	0.00406337	0.107177	0.0866097	0.15
Moderate Impact (MAF<0.5%)	AC010422	19	12525373	12551542	0.000145849	24	1	-0.211441	0.0997062	-0.404598	0.190791	0.035	-0.155548	0.0772008	0.046	0.00996242	0.0091177	0.212347	0.194342	0.39
Moderate Impact (MAF<0.5%)	ALG14	1	94974405	95072951	0.00227281	374	1	-0.0511627	0.0253129	-0.0979012	0.0484369	0.035	-0.0388	0.0195993	0.043	0.00472522	0.0023272	0.100717	0.0496037	0.018
Moderate Impact (MAF<0.5%)	ATP5PF	21	25716503	25735673	0.000686705	113	1	0.0909609	0.0459788	0.174056	0.0879817	0.035	0.073225	0.0356006	0.031	-0.0037922	0.00422325	-0.0808298	0.0900175	0.33
Moderate Impact (MAF<0.5%)	AWAT2	X	70040542	70049938	0.00071709	118	1	0.089947	0.0449922	0.172116	0.0860938	0.035	0.07517	0.0348367	0.027	0.000780633	0.00414962	0.016639	0.0884481	0.93
Moderate Impact (MAF<0.5%)	CCDC155	19	49388218	49418002	0.00495278	815	1	0.0382632	0.0171961	0.0732177	0.0329052	0.035	0.0265908	0.0133146	0.056	-0.00260495	0.00157832	-0.0555239	0.0336415	0.077
Moderate Impact (MAF<0.5%)	CDH13	16	82626965	83800640	0.00804599	1324	1	-0.029671	0.0135315	-0.0567763	0.0258929	0.035	-0.0203583	0.0104772	0.066	0.00243815	0.00124208	0.0519686	0.0264746	0.024
Moderate Impact (MAF<0.5%)	CLEC4E	12	8533305	8540905	0.000862939	142	1	-0.0843663	0.0410199	-0.161437	0.0784927	0.035	-0.060121	0.031761	0.044	0.00416462	0.0037511	0.0887678	0.0799538	0.27
Moderate Impact (MAF<0.5%)	COPS9	2	240126563	240136807	0.0022485	370	1	0.0522257	0.0254488	0.0999353	0.048697	0.035	0.0257654	0.0197046	0.16	-0.00307476	0.00233984	-0.0655378	0.0498731	0.17
Moderate Impact (MAF<0.5%)	CUTA	6	33556632	33558507	0.00167118	274.999	1	0.061315	0.0295018	0.117328	0.0564525	0.035	0.0401596	0.0228427	0.07	-0.000946095	0.00271764	-0.0201658	0.0579258	0.78
Moderate Impact (MAF<0.5%)	KIFC2	8	144466043	144474202	0.00853823	1405	1	0.0288579	0.0131428	0.0552204	0.0251491	0.035	0.0224309	0.0101762	0.032	-0.0014577	0.00120486	-0.0310705	0.0256813	0.19
Moderate Impact (MAF<0.5%)	SLC45A1	1	8318114	8344167	0.00628365	1034	1	-0.0296074	0.0152875	-0.0566546	0.0292531	0.035	-0.0266574	0.0118369	0.014	0.00329975	0.00140204	0.0703334	0.0298841	0.011
Moderate Impact (MAF<0.5%)	TMEM269	1	42785007	42816619	0.000844708	139	1	-0.0926082	0.0414628	-0.177208	0.0793402	0.035	-0.0845616	0.032104	0.012	0.00492409	0.00380533	0.104956	0.0811097	0.17
Moderate Impact (MAF<0.5%)	ZNF655	7	99558406	99576453	0.0033606	553	1	0.0480545	0.0208403	0.0919536	0.0398785	0.035	0.02867	0.0161362	0.11	-0.0033571	0.00190919	-0.0715558	0.0406939	0.1
Moderate Impact (MAF<0.5%)	ZNF665	19	53159213	53193386	0.00551795	908.001	1	-0.0319035	0.0163014	-0.0610482	0.0311932	0.035	-0.0241942	0.0126219	0.045	0.00131251	0.00149728	0.0279758	0.0319142	0.26
LoF (MAF<0.5%)	CORO2B	15	68578993	68727806	0.000249158	40.9999	1	-0.150693	0.0762957	-0.288355	0.145994	0.036	-0.122689	0.0590744	0.026	-0.0047699	0.00697691	-0.101669	0.148711	0.37
LoF (MAF<0.5%)	EIF4G2	11	10797050	10808940	0.000176234	29	1	0.223513	0.0907065	0.427698	0.173569	0.036	0.200222	0.0702325	0.011	0.00542195	0.00829471	0.115568	0.1768	0.53
LoF (MAF<0.5%)	EPHA5	4	65319563	65670495	0.00016408	27	1	0.203158	0.0940076	0.388748	0.179886	0.036	0.158998	0.0727884	0.031	-0.0101084	0.00859658	-0.215458	0.183234	0.27
LoF (MAF<0.5%)	EYA3	1	27970344	28088637	0.000127618	21.0001	1	0.224712	0.106594	0.429993	0.203971	0.036	0.180192	0.0825336	0.03	-0.0121903	0.00974752	-0.259833	0.207766	0.17
LoF (MAF<0.5%)	FFAR4	10	93566665	93604480	0.000212696	35	1	-0.186843	0.0825674	-0.357529	0.157995	0.036	-0.13166	0.0639305	0.042	0.0179653	0.00755042	0.382926	0.160935	0.017
LoF (MAF<0.5%)	KCNV2	9	2717510	2730037	0.000437546	71.9999	1	0.119111	0.0575817	0.227922	0.110184	0.036	0.087103	0.0445845	0.042	-0.00714711	0.00530253	-0.152339	0.113022	0.14
LoF (MAF<0.5%)	MYADML2	17	81939645	81947233	0.000139772	23	1	-0.213507	0.101856	-0.408552	0.194904	0.036	-0.148258	0.0788655	0.052	0.00884809	0.00931431	0.188595	0.198532	0.48
LoF (MAF<0.5%)	NFYC	1	40691648	40771603	0.000145849	24	1	0.214389	0.0997048	0.410239	0.190788	0.036	0.16908	0.0771997	0.036	-0.00829212	0.00911756	-0.176744	0.194339	0.31
LoF (MAF<0.5%)	ZNF491	19	11797667	11809622	0.000401084	66	1	0.126093	0.0601431	0.241282	0.115085	0.036	0.117019	0.0465678	0.011	-0.00944553	0.00549983	-0.201329	0.117228	0.1
Moderate Impact (MAF<0.5%)	ACOT13	6	24667035	24705065	0.00141595	233	1	0.0672472	0.032045	0.128679	0.061319	0.036	0.0444913	0.0248119	0.068	-0.0031955	0.00294305	-0.0681113	0.0627304	0.28
Moderate Impact (MAF<0.5%)	CCNH	5	87318416	87412930	0.00168942	278.001	1	-0.0625766	0.029342	-0.119742	0.0561467	0.036	-0.0430603	0.022719	0.065	0.00368716	0.00268803	0.0785909	0.0572947	0.2
Moderate Impact (MAF<0.5%)	CLDN2	X	106900164	106930861	0.000431469	70.9999	1	0.115334	0.0579882	0.220695	0.110962	0.036	0.132357	0.0448993	0.0022	0.00471706	0.00534051	0.100543	0.113832	0.22
Moderate Impact (MAF<0.5%)	CLEC4G	19	7728958	7733906	0.00166511	274.001	1	0.0766441	0.0295549	0.146661	0.0565541	0.036	0.0609712	0.0228838	0.029	-0.00304326	0.00271257	-0.0648663	0.0578178	0.29
Moderate Impact (MAF<0.5%)	COLQ	3	15450133	15521751	0.00477655	786	1	-0.0340554	0.0175079	-0.0651659	0.0335019	0.036	-0.0235159	0.0135561	0.057	0.00337617	0.00160308	0.0719622	0.0341693	0.03
Moderate Impact (MAF<0.5%)	DDX25	11	125903348	125943702	0.00324514	534.001	1	-0.0467184	0.0212033	-0.0893969	0.0405731	0.036	-0.0270941	0.0164174	0.11	0.00500548	0.00194624	0.106691	0.0414836	0.0069
Moderate Impact (MAF<0.5%)	DHRS1	19	12675717	12681880	0.00188388	310	1	-0.0577816	0.0277919	-0.110567	0.0531806	0.036	-0.0443043	0.0215188	0.045	0.00215778	0.00254557	0.0459925	0.0542582	0.5
Moderate Impact (MAF<0.5%)	EIF2AK1	7	6022247	6059175	0.00470362	773.999	1	0.0345006	0.017638	0.0660179	0.0337508	0.036	0.0133806	0.0136568	0.3	-0.0020899	0.00162023	-0.0445457	0.0345348	0.22
Moderate Impact (MAF<0.5%)	FAM184B	4	17629306	17781621	0.00644773	1061	1	-0.0315536	0.015097	-0.0603787	0.0288885	0.036	-0.0272668	0.0116894	0.018	0.000864498	0.00138513	0.0184266	0.0295237	0.45
Moderate Impact (MAF<0.5%)	FXYD1	19	35138824	35143109	0.000419315	69	1	0.125587	0.0588217	0.240314	0.112557	0.036	0.0703483	0.0455447	0.12	-0.0100382	0.00541839	-0.213962	0.115492	0.039
Moderate Impact (MAF<0.5%)	HEXD	17	82418318	82442645	0.010094	1661.01	1	0.0249173	0.0121065	0.0476799	0.0231661	0.036	0.0196596	0.00937382	0.034	-0.0017283	0.00111043	-0.0368383	0.0236685	0.059
Moderate Impact (MAF<0.5%)	LY6G6F-LY6G6D	6	31706904	31717918	0.00241258	397	1	-0.0552827	0.0245717	-0.105785	0.0470186	0.036	-0.0340596	0.0190255	0.084	0.00452223	0.00224983	0.0963902	0.0479546	0.022
Moderate Impact (MAF<0.5%)	LYAR	4	4267701	4290154	0.00232143	382.001	1	0.0506693	0.0250476	0.0969571	0.0479293	0.036	0.0468289	0.0193939	0.013	0.0017296	0.00230864	0.036866	0.0492081	0.63
Moderate Impact (MAF<0.5%)	MFNG	22	37469063	37486393	0.0032816	540	1	-0.0434808	0.0210885	-0.0832017	0.0403534	0.036	-0.0333256	0.0163285	0.038	0.00136863	0.00193742	0.029172	0.0412956	0.46
Moderate Impact (MAF<0.5%)	MTFR1	8	65644734	65771261	0.00215127	354	1	-0.0572062	0.026017	-0.109466	0.0497842	0.036	-0.0363251	0.0201445	0.073	-0.000429969	0.00238252	-0.00916468	0.0507828	0.65
Moderate Impact (MAF<0.5%)	NOTO	2	73202574	73212513	0.00171372	281.999	1	0.0692887	0.0291344	0.132586	0.0557495	0.036	0.0481214	0.0225583	0.059	-0.0047589	0.00267847	-0.101435	0.0570909	0.064
Moderate Impact (MAF<0.5%)	NUDT22	11	64225941	64230686	0.00201757	331.999	1	0.0486756	0.026858	0.0931421	0.0513935	0.036	0.040557	0.0207957	0.022	3.69317e-05	0.00246348	0.00078719	0.0525085	0.88
Moderate Impact (MAF<0.5%)	PHTF1	1	113696831	113759489	0.00408984	673	1	0.0389244	0.0189077	0.0744829	0.0361804	0.036	0.0308178	0.0146399	0.038	-0.00411688	0.0017342	-0.0877503	0.036964	0.0045
Moderate Impact (MAF<0.5%)	PPP1R13B	14	103733195	103847575	0.00777252	1279	1	-0.0333625	0.0137638	-0.0638401	0.0263374	0.036	-0.024753	0.0106571	0.036	0.00164947	0.00126161	0.035158	0.0268909	0.25
Moderate Impact (MAF<0.5%)	SFPQ	1	35176378	35193145	0.00484339	796.999	1	-0.0343256	0.0173847	-0.065683	0.0332661	0.036	-0.0240236	0.0134607	0.066	-0.000190639	0.00159376	-0.00406342	0.0339706	0.76
Moderate Impact (MAF<0.5%)	SI	3	164978898	165078496	0.0141534	2329	1	-0.0208275	0.0102678	-0.039854	0.0196477	0.036	-0.0165675	0.00795016	0.034	0.00134192	0.000941774	0.0286027	0.0200737	0.2
Moderate Impact (MAF<0.5%)	THAP7	22	20999104	21002196	0.00356722	587	1	0.0427036	0.0202326	0.0817145	0.0387156	0.036	0.0284332	0.0156658	0.061	-0.00224339	0.00185651	-0.0478173	0.0395711	0.23
Moderate Impact (MAF<0.5%)	TSSC4	11	2400488	2403878	0.00452739	745	1	-0.0365517	0.0179757	-0.0699427	0.034397	0.036	-0.0289967	0.0139183	0.032	0.00232419	0.00164603	0.0495395	0.0350847	0.25
Moderate Impact (MAF<0.5%)	TULP2	19	48880967	48898744	0.00517763	852	1	-0.0364945	0.0168211	-0.0698332	0.0321876	0.036	-0.0224109	0.0130243	0.12	0.00266263	0.00154095	0.0567533	0.032845	0.11
Moderate Impact (MAF<0.5%)	ZNF530	19	57599885	57612722	0.00251589	414	1	-0.0488893	0.0240646	-0.093551	0.0460483	0.036	-0.0350553	0.0186328	0.057	0.00260259	0.00220861	0.0554736	0.047076	0.31
LoF (MAF<0.5%)	ALDH7A1	5	126531200	126595362	0.000322083	53	1	-0.151219	0.067112	-0.289362	0.128421	0.037	-0.124796	0.0519637	0.027	0.00647938	0.00619565	0.138106	0.132059	0.35
LoF (MAF<0.5%)	C8orf74	8	9251333	9279211	0.000559087	92	1	0.109874	0.0509484	0.210247	0.0974912	0.037	0.0761183	0.0394484	0.055	0.00352918	0.00471038	0.0752236	0.100401	0.55
LoF (MAF<0.5%)	ETS2	21	38805183	38824955	0.000206619	34	1	-0.172368	0.0837942	-0.329831	0.160343	0.037	-0.146229	0.0648804	0.02	0.00213392	0.00766262	0.045484	0.163327	0.57
LoF (MAF<0.5%)	GLIPR2	9	36136536	36163913	0.000261312	42.9999	1	0.145935	0.074499	0.279251	0.142556	0.037	0.110891	0.0576833	0.045	-0.00665382	0.0068126	-0.141825	0.145209	0.34
LoF (MAF<0.5%)	HEPHL1	11	94021354	94114208	0.00151318	249	1	0.05994	0.0309982	0.114697	0.0593159	0.037	0.0431626	0.0240013	0.057	-0.00172512	0.00285186	-0.0367705	0.0607867	0.66
LoF (MAF<0.5%)	HSD11B1L	19	5680604	5688523	0.000589472	97	1	0.0973995	0.0496206	0.186377	0.0949504	0.037	0.0807561	0.0384203	0.026	-0.00359423	0.00456119	-0.0766101	0.0972206	0.55
LoF (MAF<0.5%)	ITGA4	2	181457202	181538940	0.000182311	30	1	-0.171159	0.0891897	-0.327517	0.170667	0.037	-0.120245	0.069058	0.046	0.007232	0.008156	0.154148	0.173843	0.42
LoF (MAF<0.5%)	NDST1	5	150485818	150558211	0.000182311	30	1	-0.156287	0.0891811	-0.299059	0.17065	0.037	-0.120011	0.0690514	0.034	0.0053588	0.00815522	0.114221	0.173827	0.44
LoF (MAF<0.5%)	PCDHB4	5	141121818	141125623	0.000692782	114	1	0.0971096	0.0457736	0.185822	0.087589	0.037	0.0892512	0.0354417	0.011	-0.00245435	0.00418581	-0.0523139	0.0892195	0.8
LoF (MAF<0.5%)	RAN	12	130872037	130877678	0.000145849	24	1	-0.179676	0.0997056	-0.343815	0.190789	0.037	-0.127694	0.0772003	0.061	0.00402555	0.00911763	0.0858036	0.19434	0.63
Moderate Impact (MAF<0.5%)	ASPHD1	16	29900375	29919864	0.00247335	407	1	-0.0563764	0.0242942	-0.107878	0.0464876	0.037	-0.0451118	0.0188106	0.027	0.00212621	0.00222163	0.0453196	0.0473535	0.32
Moderate Impact (MAF<0.5%)	BAX	19	48954815	48961798	0.0019568	321.999	1	0.0583117	0.0272719	0.111581	0.0521855	0.037	0.0318052	0.0211162	0.16	-0.00536079	0.00250557	-0.114264	0.0534056	0.023
Moderate Impact (MAF<0.5%)	C12orf76	12	110027028	110073634	0.00115464	190.001	1	-0.0652879	0.035472	-0.12493	0.0678767	0.037	-0.0416188	0.0274653	0.071	0.00240894	0.00324377	0.051346	0.0691402	0.6
Moderate Impact (MAF<0.5%)	C19orf47	19	40319536	40348527	0.00697036	1147	1	0.0252433	0.0145227	0.0483038	0.0277896	0.037	0.0201271	0.0112447	0.044	-0.0014363	0.00133268	-0.0306144	0.0284057	0.19
Moderate Impact (MAF<0.5%)	CCDC114	19	48296457	48321971	0.00697036	1147	1	-0.0277929	0.0145238	-0.0531825	0.0277917	0.037	-0.0226144	0.0112456	0.031	0.00114633	0.00133164	0.0244337	0.0283836	0.36
Moderate Impact (MAF<0.5%)	CCDC38	12	95867048	95942635	0.00426608	702.001	1	0.0391185	0.0185188	0.0748543	0.0354362	0.037	0.0299025	0.0143388	0.028	-0.00419666	0.00169591	-0.0894508	0.0361479	0.017
Moderate Impact (MAF<0.5%)	CSGALNACT1	8	19404161	19758029	0.00729244	1200	1	0.0325597	0.0142047	0.0623039	0.0271811	0.037	0.0211299	0.0109984	0.094	-0.00157814	0.00130384	-0.0336377	0.027791	0.28
Moderate Impact (MAF<0.5%)	CUX2	12	111034165	111350554	0.0102216	1682.01	1	-0.0231153	0.0120321	-0.0442318	0.0230238	0.037	-0.0183875	0.00931623	0.031	-8.94948e-05	0.00110291	-0.00190756	0.0235083	0.7
Moderate Impact (MAF<0.5%)	DNAAF4	15	55410525	55508234	0.00280151	461	1	0.0466963	0.02281	0.0893547	0.0436476	0.037	0.0367723	0.0176614	0.035	-0.00202336	0.00209497	-0.0431274	0.0446538	0.21
Moderate Impact (MAF<0.5%)	FAM43B	1	20552573	20555020	0.00219989	362.001	1	-0.0558613	0.0257278	-0.106892	0.0492309	0.037	-0.0350362	0.0199206	0.086	0.00592979	0.00236578	0.126392	0.050426	0.013
Moderate Impact (MAF<0.5%)	GREM1	15	32798311	32814964	0.00071709	118	1	0.0960317	0.0450065	0.183759	0.0861212	0.037	0.0515445	0.0348477	0.14	-0.00374526	0.00415099	-0.0798293	0.0884773	0.36
Moderate Impact (MAF<0.5%)	HACE1	6	104728094	104859919	0.00292305	481	1	-0.046863	0.0223365	-0.0896736	0.0427415	0.037	-0.0363195	0.0172948	0.042	0.00258837	0.00204687	0.0551705	0.0436285	0.11
Moderate Impact (MAF<0.5%)	ITM2B	13	48232612	48270357	0.00196288	323	1	0.0496667	0.0272296	0.0950386	0.0521046	0.037	0.033944	0.0210834	0.055	-0.00423984	0.00249777	-0.0903711	0.0532394	0.083
Moderate Impact (MAF<0.5%)	KCNV2	9	2717510	2730037	0.00624111	1027	1	0.0284844	0.0153375	0.0545057	0.0293487	0.037	0.0207537	0.0118756	0.055	-0.00199717	0.00140598	-0.0425692	0.0299681	0.078
Moderate Impact (MAF<0.5%)	KRR1	12	75490863	75511636	0.00144026	237.001	1	0.0672693	0.0317717	0.128722	0.060796	0.037	0.0473997	0.0246003	0.069	-0.00104136	0.00294916	-0.0221963	0.0628606	0.68
Moderate Impact (MAF<0.5%)	MNT	17	2384073	2401104	0.00345175	567.999	1	-0.0419463	0.0205682	-0.0802654	0.0393578	0.037	-0.0343226	0.0159256	0.026	0.00102969	0.00188585	0.0219476	0.0401964	0.65
Moderate Impact (MAF<0.5%)	NEDD4L	18	58044226	58401540	0.00779076	1282	1	-0.0293641	0.01375	-0.056189	0.026311	0.037	-0.0234847	0.0106464	0.021	0.000794677	0.00125985	0.0169383	0.0268534	0.6
Moderate Impact (MAF<0.5%)	OR2G6	1	248508073	248527337	0.00267389	439.999	1	0.0461933	0.0233467	0.0883922	0.0446746	0.037	0.0384861	0.018077	0.023	-0.00121035	0.00214226	-0.0257983	0.0456617	0.6
Moderate Impact (MAF<0.5%)	PAX8	2	113215997	113278921	0.00522017	859	1	-0.0337763	0.016755	-0.0646319	0.0320612	0.037	-0.0212199	0.0129731	0.094	0.00236351	0.00153665	0.0503776	0.0327533	0.12
Moderate Impact (MAF<0.5%)	PDCD2	6	170575295	170584692	0.00238827	392.999	1	-0.0471076	0.0246991	-0.0901417	0.0472624	0.037	-0.0354924	0.0191241	0.035	0.00330928	0.00226153	0.0705365	0.048204	0.19
Moderate Impact (MAF<0.5%)	PTK2	8	140657900	141002216	0.00525056	864.001	1	-0.0317784	0.0167041	-0.0608088	0.0319638	0.037	-0.0221817	0.0129337	0.069	0.00162365	0.00152932	0.0346077	0.0325971	0.24
Moderate Impact (MAF<0.5%)	S100A12	1	153373711	153375621	0.000358545	59	1	-0.138416	0.0636062	-0.264863	0.121712	0.037	-0.109504	0.0492492	0.039	0.00604011	0.00581651	0.128743	0.123977	0.29
Moderate Impact (MAF<0.5%)	SP110	2	230165186	230225729	0.00472793	778	1	0.0344441	0.0175934	0.0659097	0.0336655	0.037	0.0255477	0.0136223	0.049	-0.00182824	0.00161093	-0.0389685	0.0343366	0.18
Moderate Impact (MAF<0.5%)	TRAF5	1	211326615	211374946	0.00250981	412.999	1	-0.0480056	0.0240953	-0.09186	0.046107	0.037	-0.0238138	0.0186566	0.19	0.00451265	0.00220344	0.096186	0.0469658	0.036
Moderate Impact (MAF<0.5%)	TSHZ2	20	52972358	53495330	0.0101669	1673	1	0.0216543	0.0120656	0.0414361	0.0230879	0.037	0.0152754	0.00934222	0.047	0.000357454	0.00110601	0.00761904	0.0235743	0.99
Moderate Impact (MAF<0.5%)	VPS26A	10	69123512	69174412	0.00137341	226	1	0.0745492	0.0325417	0.142652	0.0622694	0.037	0.0595779	0.0251965	0.032	-0.00101188	0.00299573	-0.021568	0.0638532	0.86
Moderate Impact (MAF<0.5%)	WDR37	10	1049538	1132384	0.00370699	610	1	0.0411201	0.0198487	0.0786844	0.037981	0.037	0.0324174	0.0153685	0.032	-0.00189275	0.00181807	-0.0403435	0.0387517	0.23
LoF (MAF<0.5%)	ABRAXAS1	4	83459517	83523348	0.000303852	50.0001	1	-0.155779	0.06909	-0.298087	0.132206	0.038	-0.117524	0.0534952	0.043	0.0104482	0.00631798	0.222701	0.134666	0.11
LoF (MAF<0.5%)	AC245033	15	82615842	82619653	0.000200542	33	1	-0.165935	0.0850363	-0.317521	0.162719	0.038	-0.119465	0.0658422	0.052	0.00693811	0.0077762	0.147884	0.165748	0.32
LoF (MAF<0.5%)	BMPER	7	33904308	34156427	0.000127618	21.0001	1	0.205146	0.106589	0.392553	0.203961	0.038	0.141745	0.0825301	0.07	-0.00619347	0.0097471	-0.132012	0.207757	0.29
LoF (MAF<0.5%)	CCDC105	19	15010726	15023276	0.000139772	23	1	0.208326	0.101849	0.398638	0.194891	0.038	0.0956479	0.0788603	0.22	-0.0116282	0.00952292	-0.247852	0.202979	0.11
LoF (MAF<0.5%)	CCDC153	11	119189638	119196769	0.000540856	89	1	0.103221	0.0517989	0.197516	0.0991186	0.038	0.0722576	0.040107	0.071	-0.00347507	0.00479078	-0.0740703	0.102114	0.32
LoF (MAF<0.5%)	CCDC78	16	722582	726954	0.000577318	95	1	0.102919	0.0501374	0.196938	0.0959393	0.038	0.0666452	0.0388205	0.078	-0.0107886	0.00460916	-0.229956	0.0982431	0.022
LoF (MAF<0.5%)	DDX27	20	49219295	49244077	0.000285621	47.0001	1	-0.141103	0.0712716	-0.270004	0.13638	0.038	-0.116969	0.0551844	0.025	0.00322892	0.00651748	0.0688236	0.138918	0.63
LoF (MAF<0.5%)	HERC2	15	28320122	28322152	0.000206619	34	1	-0.170638	0.0837764	-0.326521	0.160308	0.038	-0.145704	0.0648666	0.028	0.00525692	0.00766098	0.11205	0.163292	0.39
LoF (MAF<0.5%)	IGSF23	19	44613563	44636781	0.000145849	24	1	-0.193596	0.0997116	-0.370451	0.190801	0.038	-0.146698	0.077205	0.034	0.0157698	0.00911818	0.336129	0.194352	0.035
LoF (MAF<0.5%)	KAZALD1	10	101061989	101068131	0.000303852	50.0001	1	0.135505	0.0690918	0.259293	0.132209	0.038	0.0786576	0.0534966	0.12	-0.0109553	0.00631815	-0.23351	0.13467	0.029
LoF (MAF<0.5%)	KLHL31	6	53647916	53665756	0.000121541	20.0001	1	0.242833	0.109227	0.464668	0.209009	0.038	0.211371	0.0845723	0.02	-0.00981335	0.00998829	-0.209169	0.212898	0.28
LoF (MAF<0.5%)	NAA60	16	3443649	3486953	0.00016408	27	1	-0.199572	0.0940068	-0.381887	0.179885	0.038	-0.152137	0.0727879	0.042	-0.00023147	0.00859651	-0.00493373	0.183232	0.84
LoF (MAF<0.5%)	OR51V1	11	5199735	5200682	0.000188388	31	1	0.173451	0.0877312	0.331903	0.167876	0.038	0.163916	0.0679288	0.012	-0.00062504	0.00802263	-0.0133226	0.171	0.93
LoF (MAF<0.5%)	PMVK	1	154924740	154936719	0.000297775	49.0001	1	0.158353	0.0697907	0.303013	0.133546	0.038	0.155055	0.0540377	0.0061	-0.00358373	0.00638205	-0.0763863	0.136032	0.63
LoF (MAF<0.5%)	RPF1	1	84479259	84498352	0.000401084	66	1	-0.113538	0.0601501	-0.217258	0.115099	0.038	-0.0883561	0.0465732	0.043	0.00562787	0.00550047	0.119957	0.117241	0.21
LoF (MAF<0.5%)	SLC5A4	22	32218464	32255347	0.000346391	57	1	0.125631	0.0647159	0.240398	0.123836	0.038	0.124395	0.0501084	0.0081	-0.00428308	0.00591799	-0.0912928	0.12614	0.28
LoF (MAF<0.5%)	TCF25	8	66946501	66962591	0.00161649	266	1	0.0671849	0.0299975	0.12856	0.057401	0.038	0.0389492	0.0232266	0.1	-0.00544158	0.00274833	-0.115986	0.05858	0.055
LoF (MAF<0.5%)	TMEM94	17	75441159	75500452	0.000516548	85	1	0.108139	0.0530034	0.206927	0.101423	0.038	0.0769591	0.0410396	0.059	-0.00696576	0.00484693	-0.148473	0.103311	0.13
Moderate Impact (MAF<0.5%)	E2F6	2	11444375	11466177	0.00180488	297	1	-0.0581729	0.028397	-0.111315	0.0543384	0.038	-0.0389161	0.0219873	0.075	0.0050004	0.00260119	0.106582	0.0554437	0.031
Moderate Impact (MAF<0.5%)	EAF2	3	121835183	121886526	0.000783937	129	1	0.089388	0.0430339	0.171046	0.0823466	0.038	0.0547278	0.0333204	0.093	-0.0145621	0.00393528	-0.310388	0.0838795	0.00017
Moderate Impact (MAF<0.5%)	GTPBP8	3	112990984	113015060	0.00205404	338	1	0.05462	0.0266232	0.104517	0.0509442	0.038	0.0362734	0.0206139	0.072	-0.00171388	0.00244543	-0.0365309	0.0521237	0.52
Moderate Impact (MAF<0.5%)	KRTAP2-4	21	30348399	30348606	0.0196227	3228.99	1	0.0186721	0.00876918	0.0357296	0.0167801	0.038	0.0154422	0.00678982	0.031	-0.00136054	0.000804509	-0.0289996	0.0171479	0.055
Moderate Impact (MAF<0.5%)	LIPH	3	185506262	185552588	0.00184742	304	1	0.055374	0.028068	0.10596	0.0537089	0.038	0.0362639	0.0217326	0.079	-0.00259314	0.00257945	-0.0552721	0.0549803	0.35
Moderate Impact (MAF<0.5%)	LONP1	19	5691834	5720572	0.0103735	1707	1	-0.0242448	0.011946	-0.0463931	0.022859	0.038	-0.0159108	0.00924956	0.077	0.00220862	0.00109594	0.0470762	0.0233597	0.074
Moderate Impact (MAF<0.5%)	NDEL1	17	8413131	8490411	0.00242474	399.001	1	0.0401737	0.0245136	0.0768735	0.0469075	0.038	0.0356824	0.0189805	0.025	-0.00020061	0.0022445	-0.00427595	0.047841	0.81
Moderate Impact (MAF<0.5%)	NKTR	3	42600655	42648735	0.008441	1389	1	-0.0231921	0.0132206	-0.0443787	0.025298	0.038	-0.0169473	0.0102365	0.041	-0.000780471	0.00120988	-0.0166355	0.0257883	0.45
Moderate Impact (MAF<0.5%)	PAIP2B	2	71182738	71227103	0.000243081	40	1	0.144714	0.0772467	0.276914	0.147814	0.038	0.026021	0.0598108	0.57	-0.0125092	0.00724725	-0.266631	0.154473	0.078
Moderate Impact (MAF<0.5%)	PDE10A	6	165327287	165988078	0.00371307	611.001	1	0.0427676	0.0198428	0.081837	0.0379697	0.038	0.0327276	0.0153639	0.029	-0.00328102	0.00181901	-0.0699341	0.0387717	0.066
Moderate Impact (MAF<0.5%)	PPIAL4A	1	120889746	120890405	0.00221204	364	1	0.045475	0.0256577	0.0870177	0.0490967	0.038	0.035984	0.0198664	0.045	6.6346e-05	0.00235275	0.00141415	0.0501483	0.9
Moderate Impact (MAF<0.5%)	RNF122	8	33547754	33567128	0.00155572	256	1	0.0579989	0.0305741	0.110982	0.0585044	0.038	0.0355454	0.023673	0.1	-0.00832096	0.00280136	-0.177359	0.0597103	0.0019
Moderate Impact (MAF<0.5%)	SORL1	11	121452314	121633763	0.017277	2843	1	-0.0189494	0.00932314	-0.0362602	0.0178401	0.038	-0.0131278	0.00721875	0.06	0.00193433	0.000855403	0.0412298	0.0182327	0.029
Moderate Impact (MAF<0.5%)	TEX9	15	56244009	56445997	0.00263743	434	1	0.04479	0.0235228	0.0857069	0.0450115	0.038	0.046344	0.0182133	0.007	0.00109028	0.00215605	0.023239	0.0459557	0.67
Moderate Impact (MAF<0.5%)	THNSL1	10	25016612	25026664	0.00376776	620	1	-0.0421815	0.0196925	-0.0807155	0.0376821	0.038	-0.0283849	0.0152476	0.068	0.00180073	0.00180371	0.0383821	0.0384456	0.39
Moderate Impact (MAF<0.5%)	TMEM25	11	118531041	118547280	0.00213304	351	1	0.0499107	0.0261309	0.0955055	0.0500022	0.038	0.0218875	0.0202327	0.25	-0.00643229	0.0023964	-0.137103	0.0510787	0.0014
Moderate Impact (MAF<0.5%)	UROD	1	45010950	45015575	0.00192034	316	1	-0.064114	0.0275282	-0.122684	0.052676	0.038	-0.0471096	0.0213146	0.049	0.00311903	0.00252134	0.0664814	0.0537417	0.35
Moderate Impact (MAF<0.5%)	ZNF518B	4	10439880	10457426	0.00997849	1642	1	0.0255918	0.0121813	0.0489706	0.0233093	0.038	0.0216134	0.00943176	0.022	-0.000439874	0.001118	-0.00937581	0.0238299	0.81
LoF (MAF<0.5%)	AKAP3	12	4615508	4649051	0.000498317	82.0001	1	-0.101636	0.0539619	-0.194483	0.103258	0.039	-0.0728281	0.0417818	0.066	0.00226663	0.0049346	0.0483127	0.10518	0.37
LoF (MAF<0.5%)	AL512506	13	43823909	43879740	0.000121541	20.0001	1	-0.235858	0.109249	-0.451321	0.209051	0.039	-0.165759	0.0845893	0.07	0.0117731	0.00999031	0.250941	0.212941	0.33
LoF (MAF<0.5%)	CBFA2T2	20	33490075	33650036	0.000127618	21.0001	1	-0.222129	0.106596	-0.42505	0.203974	0.039	-0.18336	0.0825358	0.028	0.00899243	0.00974778	0.191671	0.207772	0.3
LoF (MAF<0.5%)	CCDC113	16	58231157	58283836	0.00167118	274.999	1	-0.0551249	0.0295024	-0.105483	0.0564537	0.039	-0.0487869	0.0228432	0.028	0.000891349	0.00270279	0.0189989	0.0576093	0.61
LoF (MAF<0.5%)	FLNB	3	58008400	58172251	0.000498317	82.0001	1	0.112677	0.0539605	0.215611	0.103255	0.039	0.0779257	0.0417807	0.066	-0.008638	0.00493446	-0.184117	0.105177	0.089
LoF (MAF<0.5%)	FTCD	21	46142109	46155567	0.000571241	94	1	0.099828	0.0504039	0.191024	0.0964493	0.039	0.0734277	0.0390268	0.058	-0.0077917	0.00460923	-0.166078	0.0982446	0.073
LoF (MAF<0.5%)	GDE1	16	19501693	19522123	0.000765706	126	1	0.077626	0.0435433	0.148539	0.0833213	0.039	0.0407333	0.0337149	0.16	-0.00660669	0.00398186	-0.14082	0.0848724	0.041
LoF (MAF<0.5%)	GFAP	17	44903159	44916937	0.000382853	63	1	-0.147195	0.0615575	-0.281662	0.117792	0.039	-0.101068	0.0476629	0.061	0.0128863	0.00562917	0.274668	0.119984	0.015
LoF (MAF<0.5%)	GPATCH4	1	156594301	156601496	0.000443623	72.9999	1	0.115348	0.0571926	0.220722	0.10944	0.039	0.0607192	0.0442832	0.16	-0.0075994	0.00526618	-0.161979	0.112247	0.2
LoF (MAF<0.5%)	LIMK2	22	31212239	31280080	0.000267389	43.9999	1	0.165928	0.0736586	0.317508	0.140948	0.039	0.126617	0.0570326	0.039	-0.00679863	0.00681367	-0.144911	0.145232	0.3
LoF (MAF<0.5%)	OR2Y1	5	180739042	180740099	0.000212696	35	1	-0.163168	0.0825754	-0.312226	0.15801	0.039	-0.135511	0.0639367	0.031	0.00767858	0.00755117	0.163667	0.160951	0.27
LoF (MAF<0.5%)	OR4A47	11	48488717	48489780	0.000297775	49.0001	1	0.153471	0.0697903	0.293671	0.133546	0.039	0.116123	0.0540374	0.046	-0.000589292	0.00644812	-0.0125606	0.13744	0.96
LoF (MAF<0.5%)	PLEKHS1	10	113751262	113783429	0.000303852	50.0001	1	0.137265	0.0690886	0.26266	0.132203	0.039	0.0996817	0.0534941	0.056	-0.000139888	0.00638194	-0.00298168	0.136029	0.98
LoF (MAF<0.5%)	RPAP3	12	47661249	47706030	0.000267389	43.9999	1	-0.167037	0.0736476	-0.31963	0.140927	0.039	-0.120269	0.0570241	0.052	0.00797539	0.00673476	0.169993	0.14355	0.23
LoF (MAF<0.5%)	SH2D3C	9	127738317	127778710	0.000303852	50.0001	1	-0.132371	0.0690938	-0.253296	0.132213	0.039	-0.0914504	0.0534981	0.071	0.00724702	0.00631833	0.154468	0.134674	0.25
LoF (MAF<0.5%)	SLC35B3	6	8411435	8435561	0.000267389	43.9999	1	0.157711	0.0736445	0.301784	0.140921	0.039	0.095154	0.0570217	0.13	-0.00955304	0.00681226	-0.203621	0.145202	0.22
LoF (MAF<0.5%)	TAS2R14	12	10937406	11203521	0.000589472	97	1	0.10859	0.0496201	0.20779	0.0949494	0.039	0.0457949	0.03842	0.29	-0.0124895	0.00456107	-0.266211	0.0972181	0.007
LoF (MAF<0.5%)	UGT3A1	5	35951006	36001028	0.000382853	63	1	0.129705	0.0615543	0.248194	0.117786	0.039	0.0910629	0.0476605	0.064	-0.00531766	0.00567405	-0.113345	0.120941	0.36
LoF (MAF<0.5%)	UPK3B	7	76510496	76515744	0.00116071	190.999	1	0.071906	0.0353824	0.137594	0.0677052	0.039	0.0458078	0.027396	0.1	-0.00160353	0.00326993	-0.0341788	0.0696978	0.56
LoF (MAF<0.5%)	VPS37B	12	122865330	122896127	0.000218773	36	1	-0.172793	0.0814166	-0.330644	0.155793	0.039	-0.129708	0.0630395	0.059	0.0200635	0.00744519	0.427649	0.158692	0.0088
Moderate Impact (MAF<0.5%)	ABHD17A	19	1876810	1885496	0.00218773	360	1	-0.0467042	0.0257989	-0.0893698	0.0493669	0.039	-0.0252651	0.0199756	0.15	0.0039845	0.00236904	0.0849286	0.0504955	0.05
Moderate Impact (MAF<0.5%)	ACTN4	19	38647649	38731589	0.00492847	810.999	1	-0.0358086	0.0172364	-0.0685207	0.0329823	0.039	-0.0222276	0.0133459	0.09	0.00190317	0.0015772	0.0405656	0.0336176	0.14
Moderate Impact (MAF<0.5%)	ARHGAP28	18	6729716	6915716	0.00492847	810.999	1	-0.0352521	0.0172368	-0.0674559	0.0329831	0.039	-0.0309729	0.0133462	0.015	0.00131508	0.00158207	0.0280306	0.0337214	0.27
Moderate Impact (MAF<0.5%)	ATP8B2	1	154325525	154351304	0.00776037	1277	1	0.0311239	0.0137756	0.0595564	0.02636	0.039	0.0249499	0.0106662	0.027	-0.00131838	0.00126318	-0.0281009	0.0269244	0.38
Moderate Impact (MAF<0.5%)	B3GNT7	2	231395710	231401164	0.00302029	497.001	1	-0.0372396	0.0219746	-0.071259	0.042049	0.039	-0.0235103	0.0170146	0.086	-0.000312935	0.00201355	-0.00667013	0.0429183	0.83
Moderate Impact (MAF<0.5%)	BAZ2B	2	159318979	159616569	0.0128651	2117	1	-0.025425	0.0107556	-0.0486514	0.0205811	0.039	-0.0174641	0.00832788	0.074	0.000789958	0.000985673	0.0168378	0.0210094	0.4
Moderate Impact (MAF<0.5%)	DAPK3	19	3958453	3971123	0.00310536	510.999	1	0.0407783	0.0216741	0.0780304	0.041474	0.039	0.0259201	0.0167819	0.1	0.000720415	0.00199568	0.0153555	0.0425374	0.64
Moderate Impact (MAF<0.5%)	DCUN1D3	16	20854925	20900358	0.00135518	223	1	0.0612371	0.0327519	0.117179	0.0626717	0.039	0.0612335	0.0253592	0.01	-0.000559535	0.00300175	-0.0119264	0.0639816	0.67
Moderate Impact (MAF<0.5%)	ERI2	16	20780193	20900349	0.00464893	765	1	0.0374163	0.0177415	0.0715971	0.0339489	0.039	0.0231321	0.013737	0.089	-0.00192117	0.00162664	-0.0409493	0.0346714	0.24
Moderate Impact (MAF<0.5%)	GALNT11	7	152025674	152122340	0.00437546	719.999	1	0.0388132	0.0182855	0.0742701	0.0349898	0.039	0.024267	0.0141581	0.1	-0.0017731	0.00167913	-0.0377932	0.0357902	0.26
Moderate Impact (MAF<0.5%)	MAPKAPK3	3	50611520	50649291	0.00140379	230.999	1	-0.0679924	0.0321804	-0.130105	0.0615781	0.039	-0.0455278	0.0249167	0.074	0.004917	0.00294277	0.104805	0.0627244	0.11
Moderate Impact (MAF<0.5%)	PRAMEF7	1	12916610	12920482	0.0126038	2074.01	1	-0.0203731	0.0108616	-0.0389845	0.020784	0.039	-0.014011	0.00840998	0.063	0.000528888	0.000995428	0.0112731	0.0212173	0.29
Moderate Impact (MAF<0.5%)	PSMD9	12	121888732	121918297	0.00285013	469	1	0.0406127	0.0226187	0.0777135	0.0432815	0.039	0.028932	0.0175133	0.061	-0.00239634	0.00207061	-0.0510774	0.0441345	0.32
Moderate Impact (MAF<0.5%)	RAB1A	2	65070696	65130331	0.000279543	45.9999	1	-0.138288	0.0720352	-0.264618	0.137841	0.039	-0.0876124	0.0557756	0.075	0.0135611	0.00658731	0.289052	0.140407	0.053
Moderate Impact (MAF<0.5%)	RBBP8	18	22798261	23026488	0.0067212	1106	1	0.0302255	0.0147855	0.0578373	0.0282925	0.039	0.0240109	0.0114481	0.043	-0.00165705	0.00135393	-0.0353196	0.0288587	0.15
Moderate Impact (MAF<0.5%)	RNF169	11	74748849	74842413	0.00568203	935.001	1	0.0324087	0.0160664	0.0620149	0.0307435	0.039	0.0245542	0.0124399	0.048	-0.00257085	0.00147315	-0.054797	0.0313998	0.12
Moderate Impact (MAF<0.5%)	SLC2A11	22	23856703	23886309	0.00408377	672.001	1	0.0399643	0.0189198	0.0764728	0.0362036	0.039	0.0197026	0.0146493	0.19	-0.00586006	0.00173657	-0.124906	0.0370146	0.0005
Moderate Impact (MAF<0.5%)	SLC7A1	13	29509414	29595688	0.00299598	493	1	-0.0499352	0.0220625	-0.0955524	0.0422172	0.039	-0.0349317	0.0170826	0.053	0.00239471	0.00202163	0.0510427	0.0430905	0.32
Moderate Impact (MAF<0.5%)	ST7L	1	112523514	112620825	0.00384068	631.999	1	0.0381124	0.0195031	0.0729291	0.0373197	0.039	0.0291802	0.0151009	0.057	-0.00114413	0.00178915	-0.0243868	0.0381353	0.85
Moderate Impact (MAF<0.5%)	SVBP	1	42807052	42817397	0.000158003	26	1	0.203264	0.0957967	0.388951	0.18331	0.039	0.134611	0.0741737	0.075	-0.0119103	0.00876018	-0.253865	0.186721	0.19
Moderate Impact (MAF<0.5%)	TTC6	14	37595847	38041442	0.0138192	2274	1	0.0163481	0.0103864	0.0312825	0.0198747	0.039	0.00960982	0.00804201	0.11	-0.000412229	0.000952925	-0.00878656	0.0203114	0.49
Moderate Impact (MAF<0.5%)	UBE2V1	20	50081124	50115959	0.000279543	45.9999	1	0.156058	0.0720363	0.298621	0.137843	0.039	0.12567	0.0557765	0.028	-0.0121066	0.00666012	-0.258049	0.141959	0.023
Moderate Impact (MAF<0.5%)	VPS39	15	42158701	42208307	0.00453347	746.001	1	0.0378201	0.0179667	0.0723698	0.0343798	0.039	0.0241045	0.0139113	0.078	-0.00147987	0.00164962	-0.0315431	0.0351612	0.36
LoF (MAF<0.5%)	C4orf51	4	145680146	145771032	0.00105133	173.001	1	-0.0798493	0.0371711	-0.152794	0.0711279	0.04	-0.0584623	0.0287809	0.044	0.00123304	0.00339915	0.0262819	0.072452	0.65
LoF (MAF<0.5%)	CRYGN	7	151428832	151440813	0.00135518	223	1	0.0707982	0.0327532	0.135474	0.0626742	0.04	0.0378293	0.0253602	0.18	-0.00478392	0.0030086	-0.101968	0.0641276	0.11
LoF (MAF<0.5%)	INVS	9	100099243	100302175	0.000723167	119	1	-0.0987903	0.0448028	-0.189038	0.0857314	0.04	-0.059421	0.03469	0.1	0.00867038	0.00409703	0.184807	0.0873272	0.017
LoF (MAF<0.5%)	MYH2	17	10521148	10549700	0.00055301	91	1	-0.118303	0.0512261	-0.226376	0.0980226	0.04	-0.0986687	0.0396635	0.026	0.00209431	0.0046844	0.0446397	0.0998468	0.53
LoF (MAF<0.5%)	PRODH2	19	35799988	35813299	0.00136126	224.001	1	-0.0667857	0.0326793	-0.127796	0.0625327	0.04	-0.0478458	0.025303	0.054	0.00473638	0.00298839	0.100955	0.0636968	0.2
LoF (MAF<0.5%)	RHPN1	8	143368876	143384221	0.000826476	136	1	0.0918685	0.0419126	0.175793	0.0802009	0.04	0.0685622	0.0324522	0.051	0.00295428	0.00384688	0.0629697	0.0819953	0.39
LoF (MAF<0.5%)	SCAF11	12	45919131	45992120	0.000218773	36	1	-0.159856	0.0814147	-0.305889	0.155789	0.04	-0.119586	0.063038	0.041	0.00720073	0.00744502	0.153482	0.158689	0.27
LoF (MAF<0.5%)	SSTR4	20	23035312	23039237	0.000322083	53	1	-0.126066	0.067117	-0.241231	0.12843	0.04	-0.0675651	0.0519675	0.12	0.0116643	0.00613757	0.248622	0.130821	0.03
LoF (MAF<0.5%)	TUBGCP2	10	133278630	133312337	0.000419315	69	1	-0.123641	0.0588195	-0.23659	0.112553	0.04	-0.0894891	0.045543	0.054	0.00736343	0.0053788	0.15695	0.114648	0.2
Moderate Impact (MAF<0.5%)	ARHGAP33	19	35774532	35788822	0.0111088	1828	1	-0.0232609	0.0115532	-0.0445104	0.0221074	0.04	-0.012779	0.00894546	0.18	0.00252572	0.00105883	0.0538351	0.0225687	0.022
Moderate Impact (MAF<0.5%)	CA12	15	63321378	63381846	0.00250981	412.999	1	-0.0511323	0.0240948	-0.0978431	0.0461061	0.04	-0.036812	0.0186562	0.046	0.003707	0.00220604	0.0790138	0.0470212	0.1
Moderate Impact (MAF<0.5%)	COA4	11	73872667	73876901	0.000759629	125	1	-0.0891884	0.0437208	-0.170664	0.083661	0.04	-0.0731899	0.0338523	0.026	0.0020709	0.00401415	0.0441407	0.0855606	0.6
Moderate Impact (MAF<0.5%)	FAAP100	17	81539885	81553961	0.00944371	1554	1	0.0266056	0.0125105	0.0509106	0.0239392	0.04	0.0155447	0.00968664	0.11	-0.00171844	0.00114916	-0.0366281	0.0244941	0.3
Moderate Impact (MAF<0.5%)	FOXR2	X	55623400	55626192	0.0010331	170.001	1	0.0683036	0.0375026	0.130701	0.0717623	0.04	0.0480326	0.0290376	0.049	-0.00186189	0.00342947	-0.0396857	0.0730983	0.56
Moderate Impact (MAF<0.5%)	KIDINS220	2	8721081	8837630	0.0116436	1916	1	0.0208651	0.0112916	0.0399259	0.0216068	0.04	0.0195023	0.00874289	0.015	0.000753483	0.00103634	0.0160603	0.0220893	0.25
Moderate Impact (MAF<0.5%)	MUC22	6	31010474	31035402	0.0371489	6113	1	-0.00935462	0.00649415	-0.0179003	0.0124267	0.04	-0.00820961	0.00502831	0.025	3.89721e-05	0.000595656	0.000830681	0.0126963	0.77
Moderate Impact (MAF<0.5%)	PLEKHG6	12	6310436	6328506	0.0102216	1682.01	1	-0.0243511	0.0120335	-0.0465965	0.0230264	0.04	-0.0169972	0.00931736	0.065	0.00249449	0.00110434	0.0531694	0.0235387	0.018
Moderate Impact (MAF<0.5%)	RPL5	1	92832013	92841924	0.00065632	108	1	0.0991319	0.0470299	0.189692	0.089993	0.04	0.054545	0.0364144	0.12	-0.0105613	0.00432071	-0.225112	0.0920949	0.0092
Moderate Impact (MAF<0.5%)	SOX2	3	181711925	181714436	0.000802168	132	1	0.088279	0.0425481	0.168924	0.081417	0.04	0.0489982	0.0329442	0.15	-0.0130789	0.00389085	-0.278774	0.0829325	0.00078
Moderate Impact (MAF<0.5%)	TCHH	20	62841005	62861822	0.0199509	3283	1	-0.0176184	0.00870076	-0.0337133	0.0166491	0.04	-0.0101131	0.00673685	0.12	0.00120606	0.000797482	0.0257069	0.0169981	0.14
Moderate Impact (MAF<0.5%)	TTC21B	2	165857475	165953816	0.00678805	1117	1	0.0297366	0.0147165	0.0569018	0.0281604	0.04	0.0247412	0.0113948	0.022	-0.000893708	0.00134939	-0.0190492	0.0287619	0.45
Moderate Impact (MAF<0.5%)	XPR1	1	180632022	180890279	0.0026982	444	1	0.048606	0.023242	0.0930089	0.0444742	0.04	0.037835	0.0179959	0.036	-6.85603e-05	0.00213499	-0.00146135	0.0455068	0.73
Moderate Impact (MAF<0.5%)	ZNF302	19	34677639	34686397	0.00464285	764	1	0.0363934	0.0177548	0.0696398	0.0339743	0.04	0.0243199	0.0137473	0.1	-0.00113105	0.00162893	-0.0241081	0.0347202	0.48
LoF (MAF<0.5%)	BBS7	4	121824329	121870487	0.000431469	70.9999	1	0.12025	0.0579885	0.230102	0.110963	0.041	0.0951225	0.0448995	0.044	-0.00387217	0.00530281	-0.0825343	0.113028	0.39
LoF (MAF<0.5%)	CAT	11	34438934	34472060	0.000273466	44.9999	1	-0.156029	0.0728246	-0.298566	0.139352	0.041	-0.128932	0.0563869	0.028	0.00483709	0.0066595	0.103101	0.141946	0.57
LoF (MAF<0.5%)	CDKL1	14	50329404	50416461	0.000443623	72.9999	1	-0.104992	0.0571888	-0.200905	0.109432	0.041	-0.0834638	0.0442803	0.033	0.00438581	0.00522968	0.0934825	0.111469	0.38
LoF (MAF<0.5%)	DNAJC19	3	180983709	180989774	0.000170157	28	1	0.192325	0.092314	0.368019	0.176645	0.041	0.160773	0.0714772	0.029	0.00020383	0.00859655	0.00434459	0.183233	0.95
LoF (MAF<0.5%)	DSN1	20	36751791	36773818	0.000650242	107	1	-0.0891747	0.0472466	-0.170638	0.0904077	0.041	-0.0589231	0.0365822	0.066	0.010485	0.0043205	0.223485	0.0920904	0.011
LoF (MAF<0.5%)	EDEM2	20	35115364	35147336	0.000218773	36	1	-0.140366	0.0814149	-0.268594	0.15579	0.041	-0.109365	0.0630382	0.045	0.014958	0.0075506	0.318826	0.160939	0.032
LoF (MAF<0.5%)	GOLPH3L	1	150646230	150697154	0.000145849	24	1	-0.189878	0.0997078	-0.363337	0.190794	0.041	-0.139794	0.0772021	0.043	0.00676441	0.00911784	0.144182	0.194345	0.45
LoF (MAF<0.5%)	HOXC11	12	53973126	53977643	0.000395007	65	1	-0.128363	0.0606051	-0.245626	0.11597	0.041	-0.11692	0.0469255	0.019	0.0035063	0.00554208	0.0747359	0.118128	0.48
LoF (MAF<0.5%)	LGALS4	19	38801718	38812981	0.000619857	102	1	-0.0878923	0.0483866	-0.168184	0.0925891	0.041	-0.0633638	0.0374649	0.065	-0.00367236	0.00442476	-0.0782754	0.0943127	0.55
LoF (MAF<0.5%)	MAN2A1	5	109689366	109869625	0.000170157	28	1	0.170817	0.0923098	0.326863	0.176637	0.041	0.148176	0.0714739	0.025	-0.00914791	0.00844132	-0.194985	0.179925	0.29
LoF (MAF<0.5%)	MKS1	17	58205441	58219605	0.000437546	71.9999	1	-0.115866	0.0575855	-0.221713	0.110191	0.041	-0.102947	0.0445875	0.018	0.00118768	0.00530288	0.0253151	0.11303	0.7
LoF (MAF<0.5%)	PANK2	20	3888839	3929882	0.000358545	59	1	0.129468	0.0636058	0.247741	0.121711	0.041	0.105215	0.0492489	0.03	-0.0087406	0.00591761	-0.186304	0.126132	0.15
LoF (MAF<0.5%)	PCSK1	5	96390333	96434143	0.000176234	29	1	-0.172108	0.0907074	-0.329333	0.173571	0.041	-0.135525	0.0702331	0.04	0.00992063	0.00829478	0.211456	0.176801	0.17
LoF (MAF<0.5%)	PRR5	22	44668547	44737681	0.0004497	73.9999	1	-0.123461	0.0568007	-0.236246	0.10869	0.041	-0.0999992	0.0439798	0.029	0.00261048	0.00519418	0.0556417	0.110713	0.63
LoF (MAF<0.5%)	REG3G	2	79025686	79028505	0.000480086	79.0001	1	-0.110874	0.0549807	-0.21216	0.105207	0.041	-0.0978978	0.0425706	0.018	5.51929e-05	0.00505986	0.00117642	0.10785	0.87
LoF (MAF<0.5%)	SLC34A3	9	137230757	137236555	0.00101486	166.999	1	0.0669409	0.0378333	0.128093	0.0723951	0.041	0.0579831	0.0292937	0.025	-0.000657212	0.0034597	-0.0140083	0.0737427	0.63
LoF (MAF<0.5%)	STK17A	7	43582758	43650713	0.00016408	27	1	0.16552	0.094005	0.316727	0.179881	0.041	0.113391	0.0727864	0.095	-0.000981009	0.00876005	-0.02091	0.186718	0.94
LoF (MAF<0.5%)	WDR64	1	241652278	241802133	0.00178057	293	1	0.0594943	0.0285821	0.113844	0.0546926	0.041	0.0451761	0.0221306	0.04	-0.00147684	0.00263624	-0.0314785	0.0561908	0.49
Moderate Impact (MAF<0.5%)	AMPD2	1	109616104	109632053	0.00381638	628.001	1	0.0347316	0.0195645	0.0664599	0.0374372	0.041	0.0196552	0.0151484	0.14	-0.00366538	0.00179623	-0.0781267	0.0382862	0.015
Moderate Impact (MAF<0.5%)	AP002495	11	71814045	71821548	0.000212696	35	1	-0.171137	0.0825754	-0.327475	0.15801	0.041	-0.136516	0.0639368	0.037	0.00112021	0.00755117	0.023877	0.160951	0.72
Moderate Impact (MAF<0.5%)	ARV1	1	230978981	231000733	0.0014281	235	1	-0.0626778	0.0319151	-0.119936	0.0610704	0.041	-0.0476552	0.0247113	0.041	0.00175565	0.00291852	0.0374212	0.0622075	0.36
Moderate Impact (MAF<0.5%)	GJA9	1	38874069	38881587	0.00278328	458	1	0.0525775	0.0228856	0.100608	0.0437922	0.041	0.0370341	0.0177199	0.059	-0.00250843	0.00210197	-0.0534666	0.044803	0.17
Moderate Impact (MAF<0.5%)	HELT	4	185018841	185020804	0.00219381	361	1	-0.0476056	0.0257628	-0.0910946	0.0492978	0.041	-0.0371719	0.0199477	0.047	0.00349238	0.00236902	0.0744392	0.0504951	0.14
Moderate Impact (MAF<0.5%)	NDUFS2	1	161197104	161214723	0.00211481	348	1	-0.0479128	0.0262376	-0.0916825	0.0502064	0.041	-0.0411899	0.0203153	0.024	0.00388641	0.00240972	0.0828379	0.0513626	0.075
Moderate Impact (MAF<0.5%)	PARD6G	18	80157232	80247514	0.00299598	493	1	0.0432398	0.0220621	0.0827406	0.0422164	0.041	0.0283005	0.0170823	0.094	-0.00285922	0.00201955	-0.0609436	0.0430462	0.15
Moderate Impact (MAF<0.5%)	PJA2	5	109334713	109409974	0.00467931	769.999	1	-0.0329997	0.0176835	-0.0631458	0.0338379	0.041	-0.0208251	0.013692	0.11	0.00387772	0.00162234	0.0826526	0.0345798	0.017
Moderate Impact (MAF<0.5%)	RETREG2	2	219176225	219185475	0.00261312	429.999	1	-0.0420078	0.0236163	-0.0803831	0.0451904	0.041	-0.0200842	0.0182857	0.19	0.00660069	0.0021672	0.140692	0.0461933	0.0017
Moderate Impact (MAF<0.5%)	SLC41A1	1	205789094	205813748	0.00257666	424	1	-0.0492079	0.0237793	-0.0941607	0.0455023	0.041	-0.0293499	0.0184119	0.1	0.00281279	0.00217454	0.0599539	0.0463498	0.19
Moderate Impact (MAF<0.5%)	VAMP3	1	7771296	7781432	0.000632011	104	1	0.103518	0.0479218	0.198085	0.0916997	0.041	0.0893886	0.037105	0.017	-0.000219016	0.00440343	-0.00466827	0.093858	0.81
Moderate Impact (MAF<0.5%)	ZNF330	4	141220887	141234697	0.00140379	230.999	1	-0.0665239	0.0321805	-0.127295	0.0615783	0.041	-0.0526789	0.0249168	0.033	0.00112413	0.00294916	0.0239606	0.0628606	0.53
Moderate Impact (MAF<0.5%)	ZNF512	2	27582969	27623217	0.00285013	469	1	-0.0477327	0.0226162	-0.0913378	0.0432767	0.041	-0.0383957	0.0175113	0.036	0.00124505	0.00207259	0.0265379	0.0441767	0.7
LoF (MAF<0.5%)	BTN2A2	6	26383096	26394874	0.000395007	65	1	-0.113398	0.0606052	-0.21699	0.11597	0.042	-0.0862846	0.0469255	0.055	0.00137332	0.00554208	0.029272	0.118128	0.67
LoF (MAF<0.5%)	DOCK6	19	11199295	11262524	0.00168334	277	1	-0.0612195	0.0293963	-0.117145	0.0562506	0.042	-0.0430916	0.0227611	0.068	0.00450504	0.00269791	0.0960238	0.0575053	0.31
LoF (MAF<0.5%)	ENTPD3	3	40387184	40428744	0.000376776	62	1	0.124454	0.0620499	0.238146	0.118734	0.042	0.105822	0.0480442	0.031	-0.00484672	0.00576787	-0.103307	0.122941	0.53
LoF (MAF<0.5%)	GALK2	15	49155656	49367869	0.000467931	76.9999	1	-0.0982071	0.0556848	-0.187922	0.106554	0.042	-0.0742496	0.0431158	0.045	0.00631263	0.00509213	0.134552	0.108537	0.24
LoF (MAF<0.5%)	GPS2	17	7314361	7318601	0.000133695	22	1	-0.227308	0.104144	-0.43496	0.199282	0.042	-0.195681	0.0806372	0.02	-0.000668611	0.00952354	-0.0142513	0.202992	0.88
LoF (MAF<0.5%)	LMAN1L	15	74812716	74825757	0.000753552	124	1	-0.0813937	0.0438957	-0.155749	0.0839956	0.042	-0.0689239	0.0339877	0.028	0.00250183	0.00401408	0.0533259	0.0855591	0.52
LoF (MAF<0.5%)	RBPJL	20	45306840	45317824	0.00038893	64	1	0.139816	0.0610765	0.267542	0.116872	0.042	0.10822	0.0472905	0.037	-0.00502167	0.00558519	-0.107036	0.119047	0.53
LoF (MAF<0.5%)	SGSM2	17	2337498	2381058	0.00137949	227.001	1	0.0690042	0.0324709	0.132041	0.062134	0.042	0.0436663	0.0251417	0.083	-0.00449054	0.00298912	-0.0957148	0.0637124	0.082
LoF (MAF<0.5%)	TEX38	1	46668855	46673594	0.000504394	83.0001	1	0.10365	0.0536382	0.198337	0.102638	0.042	0.0950212	0.0415311	0.018	0.000365737	0.00490498	0.00779559	0.104548	0.96
LoF (MAF<0.5%)	ZNF705E	11	71814045	71821548	0.00016408	27	1	0.192569	0.0940181	0.368486	0.179906	0.042	0.129826	0.0727966	0.078	-0.0102313	0.00859754	-0.218078	0.183254	0.21
Moderate Impact (MAF<0.5%)	ACTN1	14	68874128	68979440	0.00404123	665.001	1	-0.0391258	0.0190182	-0.0748683	0.0363919	0.042	-0.0319546	0.0147255	0.027	0.00150051	0.00174307	0.031983	0.0371531	0.31
Moderate Impact (MAF<0.5%)	AKIRIN2	6	87674860	87702233	0.000711013	117	1	-0.0998655	0.0451855	-0.191095	0.0864637	0.042	-0.0701451	0.0349864	0.068	0.00687456	0.00413204	0.14653	0.0880734	0.11
Moderate Impact (MAF<0.5%)	APPL2	12	105173297	105236203	0.00489809	806	1	0.0347811	0.0172901	0.0665546	0.0330851	0.042	0.0273645	0.0133874	0.053	-0.00182797	0.00158698	-0.0389627	0.0338261	0.3
Moderate Impact (MAF<0.5%)	ATP12A	13	24680408	24712472	0.00833769	1372	1	-0.0227634	0.0132969	-0.0435584	0.025444	0.042	-0.0151582	0.0102956	0.11	0.00212614	0.00122038	0.0453181	0.0260121	0.15
Moderate Impact (MAF<0.5%)	C19orf73	19	49118402	49119143	0.000759629	125	1	0.0831797	0.0437195	0.159167	0.0836585	0.042	0.0532533	0.0338513	0.089	-0.00754694	0.00401401	-0.160861	0.0855576	0.045
Moderate Impact (MAF<0.5%)	C6orf62	6	24704861	24719998	0.000990556	163	1	-0.0755328	0.0382943	-0.144534	0.0732772	0.042	-0.0599628	0.0296507	0.036	0.00368526	0.00351263	0.0785504	0.0748708	0.23
Moderate Impact (MAF<0.5%)	CC2D1A	19	13906201	13930879	0.0114431	1883.01	1	0.0254829	0.0113881	0.0487622	0.0217914	0.042	0.0193083	0.00881761	0.043	-0.000678341	0.00104472	-0.0144587	0.0222679	0.56
Moderate Impact (MAF<0.5%)	FGG	4	154604134	154612967	0.0035186	579	1	-0.0424035	0.0203693	-0.0811403	0.0389772	0.042	-0.0314329	0.0157716	0.053	0.00279833	0.00187236	0.0596457	0.0399089	0.13
Moderate Impact (MAF<0.5%)	GREB1	2	11482341	11642788	0.0184985	3044	1	0.0171114	0.00902218	0.0327431	0.0172642	0.042	0.0125005	0.00698572	0.058	-0.000775037	0.000826818	-0.0165197	0.0176234	0.38
Moderate Impact (MAF<0.5%)	HTR6	1	19664875	19680966	0.00514725	847.001	1	-0.0333706	0.0168696	-0.0638556	0.0322804	0.042	-0.0205612	0.0130618	0.12	0.00156908	0.00154449	0.0334446	0.0329204	0.39
Moderate Impact (MAF<0.5%)	KCNF1	2	10911934	10914225	0.00116679	192	1	0.0778316	0.0352954	0.148933	0.0675387	0.042	0.0548549	0.0273287	0.065	-0.00207816	0.00325306	-0.0442955	0.0693382	0.64
Moderate Impact (MAF<0.5%)	LNX1	4	53459301	53701405	0.00825261	1358	1	0.02941	0.0133643	0.0562768	0.025573	0.042	0.0211857	0.0103478	0.07	-0.00176325	0.00122571	-0.0375832	0.0261257	0.19
Moderate Impact (MAF<0.5%)	MCL1	1	150560895	150579738	0.00370699	610	1	-0.0418726	0.0198503	-0.0801244	0.0379841	0.042	-0.0402579	0.0153697	0.0094	-0.000758653	0.00181821	-0.0161705	0.0387547	0.72
Moderate Impact (MAF<0.5%)	MPPE1	18	11882622	11908366	0.00476439	783.999	1	-0.0338898	0.0175276	-0.0648491	0.0335395	0.042	-0.0367196	0.0135713	0.0041	0.000831542	0.00160693	0.0177241	0.0342513	0.54
Moderate Impact (MAF<0.5%)	PTEN	10	87863440	87966341	0.000711013	117	1	0.0900782	0.0451859	0.172367	0.0864645	0.042	0.0619809	0.0349866	0.07	6.44969e-05	0.00414981	0.00137474	0.0884522	0.86
Moderate Impact (MAF<0.5%)	SGTA	19	2754715	2783362	0.00132479	217.999	1	-0.0563843	0.0331258	-0.107893	0.0633871	0.042	-0.0558182	0.0256487	0.014	-0.00210313	0.00305021	-0.0448277	0.0650145	0.58
Moderate Impact (MAF<0.5%)	SLC15A1	13	98683801	98752672	0.00671512	1105	1	-0.0312504	0.014792	-0.0597985	0.0283049	0.042	-0.0184566	0.0114532	0.13	0.00431732	0.00135636	0.0920226	0.0289105	0.0014
Moderate Impact (MAF<0.5%)	STUM	1	226548764	226609230	0.000522625	86	1	0.106881	0.0526964	0.20452	0.100836	0.042	0.0761453	0.0408019	0.061	-0.000861701	0.00487588	-0.0183669	0.103928	0.69
Moderate Impact (MAF<0.5%)	ZKSCAN2	16	25236001	25257845	0.00999672	1645	1	0.0257447	0.012166	0.0492632	0.02328	0.042	0.021649	0.00941995	0.027	-0.000970635	0.00111492	-0.0206888	0.0237642	0.37
Moderate Impact (MAF<0.5%)	ZNF34	8	144772224	144787345	0.00229712	378	1	0.0567452	0.025179	0.108584	0.0481807	0.042	0.0381479	0.0194957	0.089	-0.00176146	0.00231477	-0.0375451	0.0493388	0.5
LoF (MAF<0.5%)	AP000812	11	72080331	72110782	0.000151926	25	1	0.218599	0.0976939	0.418295	0.18694	0.043	0.172261	0.0756427	0.036	-0.0189022	0.00893367	-0.402896	0.190419	0.091
LoF (MAF<0.5%)	ATRIP	3	48446710	48467645	0.000273466	44.9999	1	-0.144248	0.0728342	-0.276023	0.13937	0.043	-0.0999613	0.0563942	0.09	0.00609534	0.00666037	0.129921	0.141964	0.36
LoF (MAF<0.5%)	C4orf36	4	86876205	86892422	0.000407161	67	1	-0.116456	0.0597076	-0.222842	0.114252	0.043	-0.0937516	0.0462306	0.03	-0.0019777	0.00546001	-0.0421542	0.116379	0.67
LoF (MAF<0.5%)	CTRB1	16	75221828	75224885	0.000401084	66	1	0.128492	0.0601389	0.245873	0.115077	0.043	0.0735436	0.0465645	0.13	-0.000421829	0.0055416	-0.00899118	0.118118	0.94
LoF (MAF<0.5%)	GGA2	16	23463542	23521995	0.000425392	70	1	-0.102629	0.0583967	-0.196383	0.111744	0.043	-0.0898057	0.0452156	0.032	0.004506	0.00537865	0.0960443	0.114645	0.28
LoF (MAF<0.5%)	KLHL26	19	18637025	18671721	0.000212696	35	1	0.178894	0.0825786	0.342319	0.158016	0.043	0.167899	0.0639392	0.0089	-0.00498216	0.00755145	-0.106194	0.160957	0.48
LoF (MAF<0.5%)	LGALS16	19	39655913	39660647	0.000279543	45.9999	1	-0.141141	0.0720355	-0.270077	0.137842	0.043	-0.0945681	0.0557758	0.092	0.00668869	0.00658733	0.142568	0.140407	0.37
LoF (MAF<0.5%)	MAP10	1	232804892	232808407	0.000862939	142	1	0.0718937	0.0410195	0.137571	0.0784919	0.043	0.0499564	0.0317607	0.066	-0.00890771	0.00377769	-0.189866	0.0805205	0.011
LoF (MAF<0.5%)	MOGAT3	7	101195007	101201038	0.000121541	20.0001	1	-0.22261	0.109236	-0.42597	0.209026	0.043	-0.168213	0.0845795	0.051	0.0104287	0.00998916	0.222285	0.212916	0.3
LoF (MAF<0.5%)	SFTPA1	10	79610939	79615455	0.000145849	24	1	0.192204	0.0997117	0.367788	0.190801	0.043	0.124544	0.077205	0.1	-0.00600401	0.00911819	-0.127974	0.194352	0.48
LoF (MAF<0.5%)	SHLD3	5	65625027	65630928	0.000176234	29	1	0.179278	0.0907078	0.343053	0.173572	0.043	0.16802	0.0702335	0.012	-0.00524679	0.00829483	-0.111834	0.176802	0.46
LoF (MAF<0.5%)	TIGD7	16	3298808	3305729	0.000297775	49.0001	1	0.125581	0.0697924	0.240303	0.13355	0.043	0.0881565	0.0540391	0.065	-0.000856376	0.00644828	-0.0182534	0.137443	0.57
LoF (MAF<0.5%)	UBXN10	1	20186096	20196050	0.000206619	34	1	0.173159	0.0837877	0.331345	0.16033	0.043	0.0758658	0.0648754	0.22	-0.00911029	0.00777716	-0.194184	0.165768	0.26
Moderate Impact (MAF<0.5%)	AMOT	X	112774503	112840889	0.00221204	364	1	0.0576286	0.0256566	0.110274	0.0490946	0.043	0.0338634	0.0198655	0.11	-0.00354769	0.00236238	-0.0756181	0.0503535	0.18
Moderate Impact (MAF<0.5%)	AP002884	11	112086903	112193805	0.000200542	33	1	-0.175696	0.0850375	-0.336199	0.162722	0.043	-0.123061	0.065843	0.075	0.0112687	0.0077763	0.24019	0.16575	0.23
Moderate Impact (MAF<0.5%)	CPT2	1	53196792	53214197	0.00877523	1444	1	-0.0249271	0.0129669	-0.0476987	0.0248125	0.043	-0.0213339	0.0100401	0.025	0.000110549	0.00118907	0.00235632	0.0253447	0.94
Moderate Impact (MAF<0.5%)	CRYBG1	6	106360717	106572017	0.0123728	2035.99	1	-0.0234153	0.0109615	-0.0448058	0.0209751	0.043	-0.0189851	0.00848732	0.025	0.000317519	0.00100511	0.00676784	0.0214237	0.67
Moderate Impact (MAF<0.5%)	CXCL3	4	74036589	74038807	0.0014281	235	1	0.0673314	0.0319164	0.12884	0.0610729	0.043	0.0565139	0.0247123	0.027	-0.00261991	0.00292485	-0.0558427	0.0623425	0.31
Moderate Impact (MAF<0.5%)	GDF11	12	55743122	55757264	0.0017988	296	1	-0.0503868	0.0284403	-0.0964165	0.0544213	0.043	-0.0350889	0.0220208	0.088	0.00590743	0.00260957	0.125915	0.0556223	0.017
Moderate Impact (MAF<0.5%)	GOLIM4	3	168008689	168095924	0.00587041	965.999	1	0.0324808	0.0158092	0.0621529	0.0302513	0.043	0.0268797	0.0122408	0.028	-0.00075819	0.00145093	-0.0161606	0.0309262	0.73
Moderate Impact (MAF<0.5%)	IQCH	15	67254786	67502260	0.00635658	1046	1	-0.0238139	0.0151974	-0.0455686	0.0290806	0.043	-0.0219176	0.0117671	0.024	-3.05489e-05	0.00139242	-0.000651142	0.0296791	0.67
Moderate Impact (MAF<0.5%)	MARCHF7	2	159712457	159771027	0.00419315	690	1	-0.0355219	0.0186717	-0.0679721	0.0357288	0.043	-0.0283416	0.0144572	0.047	-0.000586307	0.00170871	-0.012497	0.0364207	0.74
Moderate Impact (MAF<0.5%)	NIT1	1	161118086	161125445	0.00418708	689.001	1	0.041268	0.0186856	0.0789675	0.0357554	0.043	0.0295946	0.0144679	0.053	-0.0028425	0.00171742	-0.0605872	0.0366064	0.12
Moderate Impact (MAF<0.5%)	PLD3	19	40348456	40380439	0.00535387	881.001	1	0.0354261	0.0165455	0.0677888	0.0316603	0.043	0.0257457	0.0128109	0.062	-0.00437128	0.00151561	-0.0931728	0.0323049	0.0011
Moderate Impact (MAF<0.5%)	PNOC	8	28316986	28343355	0.00100879	166	1	0.0736923	0.037945	0.141012	0.0726088	0.043	0.0597857	0.0293802	0.042	-0.000489491	0.00349096	-0.0104334	0.074409	0.91
Moderate Impact (MAF<0.5%)	SIK1	21	43414483	43427131	0.000401084	66	1	-0.114599	0.0601452	-0.219288	0.11509	0.043	-0.0886323	0.0465694	0.046	0.00221907	0.00550002	0.0472989	0.117232	0.41
Moderate Impact (MAF<0.5%)	SIN3A	15	75369379	75455842	0.00411415	677	1	-0.0391324	0.0188503	-0.0748809	0.0360706	0.043	-0.0279509	0.0145955	0.074	0.00130633	0.00172761	0.0278441	0.0368236	0.45
Moderate Impact (MAF<0.5%)	SLF1	5	94618669	94739436	0.00668474	1100	1	-0.0337761	0.0148246	-0.0646315	0.0283673	0.043	-0.0225309	0.0114784	0.099	0.00357621	0.00135813	0.076226	0.0289482	0.0024
Moderate Impact (MAF<0.5%)	SPEF2	5	35617844	35814611	0.0167179	2751	1	-0.0190023	0.00947252	-0.0363614	0.0181259	0.043	-0.0218128	0.00733441	0.0024	-0.000294512	0.000868884	-0.00627745	0.01852	0.7
Moderate Impact (MAF<0.5%)	TLX3	5	171309248	171312139	0.00254628	419.001	1	0.04772	0.0239224	0.0913135	0.0457762	0.043	0.049572	0.0185227	0.0091	-0.000126978	0.00219023	-0.0027065	0.0466842	0.98
Moderate Impact (MAF<0.5%)	TMEM44	3	194587673	194633689	0.00832553	1370	1	0.0248781	0.0133105	0.0476049	0.02547	0.043	0.022334	0.0103061	0.021	0.000318737	0.00122206	0.0067938	0.0260479	0.97
Moderate Impact (MAF<0.5%)	TMEM61	1	54980628	54992288	0.00190211	313	1	-0.0606914	0.0276633	-0.116135	0.0529345	0.043	-0.0440828	0.0214192	0.046	0.00400448	0.00254188	0.0853545	0.0541795	0.078
Moderate Impact (MAF<0.5%)	TMPRSS11F	4	68053198	68129869	0.0030689	505	1	0.0421655	0.0218027	0.0806848	0.0417201	0.043	0.0464836	0.0168814	0.0042	0.000677065	0.00199773	0.0144315	0.0425811	0.98
Moderate Impact (MAF<0.5%)	WDR45B	17	82614562	82648553	0.00103917	171	1	0.0692059	0.0373878	0.132427	0.0715426	0.043	0.0726009	0.0289487	0.0087	-0.00410666	0.00341897	-0.0875324	0.0728745	0.19
Moderate Impact (MAF<0.5%)	ZDHHC5	11	57667747	57701182	0.00468539	771	1	-0.0353379	0.0176728	-0.06762	0.0338174	0.043	-0.0227527	0.0136837	0.085	0.0030703	0.00161822	0.0654427	0.034492	0.061
LoF (MAF<0.5%)	ANO7	2	241188509	241225377	0.00181703	299	1	0.0562953	0.028299	0.107723	0.0541509	0.044	0.0420599	0.0219114	0.051	-0.00308992	0.00259653	-0.0658609	0.0553444	0.28
LoF (MAF<0.5%)	ATAD3A	1	1512162	1534685	0.000237004	39	1	0.156094	0.0782279	0.29869	0.149691	0.044	0.105486	0.0605705	0.077	-0.00891686	0.0071536	-0.190061	0.152477	0.18
LoF (MAF<0.5%)	DNAJC13	3	132417502	132539032	0.000139772	23	1	-0.196894	0.101851	-0.376762	0.194895	0.044	-0.160409	0.0788612	0.04	0.00229982	0.00931379	0.0490201	0.198521	0.72
LoF (MAF<0.5%)	HBS1L	6	134960378	135103056	0.000978402	161	1	0.0751574	0.0385285	0.143816	0.0737253	0.044	0.0506206	0.029832	0.079	-0.000266899	0.00353426	-0.00568889	0.0753319	0.94
LoF (MAF<0.5%)	KIF7	15	89608789	89655467	0.000680628	112	1	-0.108623	0.0461791	-0.207853	0.088365	0.044	-0.0916931	0.0357557	0.02	0.00174464	0.00422289	0.0371866	0.0900099	0.94
LoF (MAF<0.5%)	KLRB1	12	9594551	9607916	0.00016408	27	1	-0.186397	0.0940069	-0.356676	0.179885	0.044	-0.130102	0.0727879	0.079	0.00897627	0.00859652	0.191327	0.183233	0.25
LoF (MAF<0.5%)	LY9	1	160796074	160828261	0.000978402	161	1	0.0741238	0.0385301	0.141838	0.0737284	0.044	0.0540321	0.0298332	0.07	-0.00337045	0.00353438	-0.0718403	0.0753344	0.5
LoF (MAF<0.5%)	PAQR7	1	25861484	25875708	0.000261312	42.9999	1	-0.130374	0.074498	-0.249474	0.142554	0.044	-0.0954932	0.0576825	0.067	0.00314333	0.00681252	0.0669993	0.145207	0.5
LoF (MAF<0.5%)	PRF1	10	70597348	70602759	0.000218773	36	1	-0.168798	0.0814151	-0.323	0.15579	0.044	-0.11258	0.0630383	0.069	0.0204819	0.00744505	0.436567	0.158689	0.007
LoF (MAF<0.5%)	RGPD4	2	107826892	107892544	0.00387107	637	1	-0.0366705	0.0194258	-0.07017	0.0371718	0.044	-0.0246839	0.0150411	0.1	0.00391521	0.00178061	0.0834517	0.0379533	0.04
LoF (MAF<0.5%)	THOC7	3	63833870	63863868	0.000158003	26	1	0.180466	0.0957952	0.345327	0.183307	0.044	0.108339	0.0741726	0.11	-0.0142066	0.00893346	-0.30281	0.190414	0.14
LoF (MAF<0.5%)	ZNF205	16	3112560	3120517	0.000151926	25	1	0.19013	0.0976936	0.363819	0.186939	0.044	0.124946	0.0756424	0.12	-0.00970373	0.00893364	-0.206833	0.190418	0.27
LoF (MAF<0.5%)	ZNF623	8	143621803	143641845	0.000413238	68	1	-0.127382	0.0592567	-0.243749	0.113389	0.044	-0.0808728	0.0458815	0.12	0.00815442	0.00541878	0.173809	0.1155	0.2
Moderate Impact (MAF<0.5%)	ARHGEF2	1	155946851	156007070	0.00446054	734	1	0.0359673	0.0181086	0.0688244	0.0346513	0.044	0.0244457	0.0140211	0.086	-0.000935454	0.00166387	-0.019939	0.035465	0.56
Moderate Impact (MAF<0.5%)	BAAT	9	101371093	101381063	0.00144633	237.999	1	-0.0654933	0.03171	-0.125323	0.060678	0.044	-0.0557001	0.0245525	0.023	0.00474578	0.00289976	0.101155	0.0618077	0.18
Moderate Impact (MAF<0.5%)	CARNMT1	9	74980790	75028423	0.00103917	171	1	0.0743705	0.0373881	0.14231	0.0715432	0.044	0.0702367	0.028949	0.016	0.00277214	0.00342902	0.0590875	0.0730887	0.52
Moderate Impact (MAF<0.5%)	CCL3	17	36088256	36090169	0.000735321	121	1	-0.102529	0.0444307	-0.196192	0.0850194	0.044	-0.071913	0.0344019	0.055	0.00584803	0.004063	0.124649	0.0866018	0.16
Moderate Impact (MAF<0.5%)	CFTR	7	117287120	117715971	0.0217801	3584	1	0.0165869	0.00834278	0.0317395	0.0159641	0.044	0.0139583	0.00645967	0.027	-0.00106837	0.000764945	-0.022772	0.0163046	0.12
Moderate Impact (MAF<0.5%)	COX8A	11	63974620	63976543	0.000352468	58	1	0.122324	0.064155	0.23407	0.122762	0.044	0.0811617	0.0496741	0.096	-0.00470086	0.00591791	-0.100198	0.126139	0.54
Moderate Impact (MAF<0.5%)	EGLN3	14	33924227	34462774	0.00100879	166	1	0.0706097	0.0379496	0.135114	0.0726176	0.044	0.0679304	0.0293837	0.01	-0.000273211	0.00347035	-0.00582343	0.0739697	0.98
Moderate Impact (MAF<0.5%)	FSCB	14	44504149	44507283	0.00591903	974	1	-0.0264641	0.0157429	-0.0506398	0.0301245	0.044	-0.0147634	0.0121894	0.14	0.00355112	0.0014426	0.0756912	0.0307487	0.0046
Moderate Impact (MAF<0.5%)	GZMM	19	544034	549924	0.00303852	500.001	1	0.0463716	0.0219085	0.0887333	0.0419225	0.044	0.0318451	0.0169633	0.055	-0.0049998	0.00200947	-0.10657	0.0428314	0.014
Moderate Impact (MAF<0.5%)	LRWD1	7	102464956	102473168	0.00561518	924	1	0.0293926	0.0161597	0.0562436	0.030922	0.044	0.0223987	0.0125122	0.058	-0.00243047	0.00148096	-0.0518049	0.0315663	0.062
Moderate Impact (MAF<0.5%)	MEGF9	9	120600811	120714470	0.00515332	847.999	1	0.0384083	0.0168597	0.0734953	0.0322615	0.044	0.0283899	0.0130542	0.05	-0.0026133	0.00154903	-0.0557018	0.0330172	0.07
Moderate Impact (MAF<0.5%)	OR7D4	19	9210276	9219589	0.00240043	395	1	0.0475663	0.0246345	0.0910194	0.0471388	0.044	0.0261959	0.0190741	0.12	-0.00472849	0.0022642	-0.100787	0.0482609	0.05
Moderate Impact (MAF<0.5%)	PLAGL1	6	143940300	144064599	0.00196288	323	1	-0.0491494	0.0272292	-0.0940487	0.0521038	0.044	-0.0415856	0.0210831	0.045	0.00197529	0.00249002	0.0421028	0.0530742	0.36
Moderate Impact (MAF<0.5%)	PPP1R35	7	100435282	100436497	0.00342137	563	1	0.0370992	0.0206565	0.0709903	0.0395268	0.044	0.0317681	0.015994	0.039	0.000322673	0.00189232	0.0068777	0.0403343	0.88
Moderate Impact (MAF<0.5%)	PRDX5	11	64318121	64321811	0.00103917	171	1	-0.0731723	0.0373904	-0.140017	0.0715476	0.044	-0.0538911	0.0289508	0.052	0.00558749	0.00342923	0.119096	0.0730932	0.095
Moderate Impact (MAF<0.5%)	PROX2	14	74852871	74876154	0.00461247	759	1	-0.03901	0.0178121	-0.0746467	0.0340839	0.044	-0.0226894	0.0137916	0.13	0.00143357	0.001631	0.0305562	0.0347644	0.35
Moderate Impact (MAF<0.5%)	SERPINA7	X	106032435	106038727	0.000887247	146	1	0.0730752	0.040458	0.139831	0.0774175	0.044	0.0535313	0.0313259	0.057	-0.00387252	0.00369972	-0.0825418	0.0788586	0.31
Moderate Impact (MAF<0.5%)	TESPA1	12	54948015	54984762	0.00316613	520.999	1	0.0421288	0.021468	0.0806146	0.0410796	0.044	0.0245541	0.0166223	0.13	-0.00504764	0.00196319	-0.107589	0.0418449	0.012
Moderate Impact (MAF<0.5%)	UBTD2	5	172209646	172283764	0.00120325	198	1	-0.0620792	0.0347509	-0.11879	0.0664968	0.044	-0.0394995	0.026907	0.1	0.00287136	0.00318587	0.0612023	0.067906	0.3
Moderate Impact (MAF<0.5%)	URAD	13	27977717	27988693	0.000923709	152	1	-0.080389	0.0396521	-0.153827	0.0758754	0.044	-0.0532137	0.0307019	0.083	0.00572301	0.00363797	0.121985	0.0775424	0.17
Moderate Impact (MAF<0.5%)	ZMYND11	10	134465	254637	0.00144633	237.999	1	-0.0583718	0.0317038	-0.111696	0.0606661	0.044	-0.0242507	0.0245477	0.22	0.00547833	0.00290529	0.116769	0.0619255	0.069
Moderate Impact (MAF<0.5%)	ZSWIM3	20	45857614	45879122	0.00331806	546	1	-0.0407344	0.020976	-0.0779464	0.0401382	0.044	-0.0277744	0.0162413	0.065	0.00229034	0.0019182	0.048818	0.040886	0.19
LoF (MAF<0.5%)	AC013356	15	40323692	40326715	0.000121541	20.0001	1	0.21904	0.109259	0.419139	0.20907	0.045	0.117318	0.0845974	0.15	-0.0284238	0.00999127	-0.605846	0.212961	0.0056
LoF (MAF<0.5%)	ATP5MF-PTCD1	7	99419749	99466197	0.000546933	90	1	-0.10658	0.0515093	-0.203944	0.0985645	0.045	-0.10311	0.0398828	0.011	0.00418528	0.00473668	0.0892082	0.100961	0.27
LoF (MAF<0.5%)	DUSP27	1	167094048	167129165	0.000528702	87	1	0.0998765	0.0523877	0.191116	0.100245	0.045	0.0612343	0.0405629	0.12	-0.00468809	0.00481837	-0.0999255	0.102702	0.36
LoF (MAF<0.5%)	FOSL1	11	65892049	65900573	0.000230927	38	1	-0.161254	0.0792462	-0.308564	0.15164	0.045	-0.128308	0.061359	0.049	0.0110114	0.00724673	0.234705	0.154462	0.18
LoF (MAF<0.5%)	H4C1	6	26021649	26022050	0.000467931	76.9999	1	-0.103328	0.0556852	-0.197721	0.106555	0.045	-0.0616246	0.0431161	0.13	0.00808823	0.00509217	0.172399	0.108538	0.1
LoF (MAF<0.5%)	PGBD2	1	248906196	248919946	0.000346391	57	1	0.144265	0.0647105	0.276055	0.123825	0.045	0.0935855	0.0501043	0.11	-0.0151531	0.00597004	-0.322985	0.12725	0.015
LoF (MAF<0.5%)	ROPN1B	3	125969160	125983454	0.000121541	20.0001	1	0.21495	0.109248	0.411313	0.209049	0.045	0.139682	0.0845886	0.078	-0.0149858	0.00999023	-0.319419	0.212939	0.16
LoF (MAF<0.5%)	TRIM29	11	120111286	120185529	0.000340314	56	1	0.124939	0.0652931	0.239074	0.12494	0.045	0.0818094	0.0505553	0.099	-0.0147148	0.00602473	-0.313642	0.128416	0.0068
LoF (MAF<0.5%)	TSSK2	22	19131308	19132622	0.000145849	24	1	0.178377	0.0997051	0.341329	0.190788	0.045	0.129009	0.0772	0.06	-0.0130957	0.00911759	-0.279132	0.194339	0.12
LoF (MAF<0.5%)	USP2	11	119355215	119381711	0.000176234	29	1	-0.154082	0.0907056	-0.29484	0.173568	0.045	-0.115872	0.0702318	0.047	0.00146661	0.00829463	0.0312604	0.176798	0.78
LoF (MAF<0.5%)	VRK2	2	57907629	58159920	0.000565164	93	1	0.10794	0.0506715	0.206546	0.0969613	0.045	0.073374	0.0392341	0.059	-0.00307916	0.0046337	-0.0656315	0.0987662	0.5
LoF (MAF<0.5%)	ZNF227	19	44207547	44237268	0.00120325	198	1	0.0704257	0.0347496	0.134762	0.0664943	0.045	0.0555112	0.026906	0.035	-0.000374931	0.00319388	-0.00799156	0.0680768	0.88
Moderate Impact (MAF<0.5%)	ARF5	7	127588386	127591700	0.000455777	74.9999	1	-0.116662	0.0564202	-0.223236	0.107962	0.045	-0.0806635	0.0436852	0.073	0.0130749	0.0051941	0.278688	0.110711	0.0096
Moderate Impact (MAF<0.5%)	CD53	1	110871188	110899922	0.000808245	133	1	-0.0856423	0.042384	-0.163879	0.081103	0.045	-0.0662561	0.0328172	0.059	0.00270868	0.00389047	0.0577348	0.0829244	0.43
Moderate Impact (MAF<0.5%)	CDCA2	8	25459199	25507911	0.00691566	1138	1	0.0274485	0.0145823	0.0525235	0.0279036	0.045	0.018236	0.0112908	0.092	-0.00247011	0.00133702	-0.0526498	0.0284983	0.041
Moderate Impact (MAF<0.5%)	CTRB2	16	75204116	75209969	0.00517155	850.999	1	0.0352911	0.0168324	0.0675305	0.0322093	0.045	0.0206905	0.0130331	0.11	-0.00163485	0.00154649	-0.0348464	0.0329631	0.23
Moderate Impact (MAF<0.5%)	DEFB128	20	157454	159163	0.00138556	227.999	1	0.0608283	0.0323969	0.116397	0.0619924	0.045	0.0438717	0.0250844	0.068	-0.00570953	0.00296909	-0.121697	0.0632854	0.036
Moderate Impact (MAF<0.5%)	GAGE2A	X	49589529	49596827	0.00306282	503.999	1	0.046299	0.0218228	0.0885944	0.0417585	0.045	0.0341074	0.016897	0.061	-0.00189572	0.00200355	-0.0404068	0.0427052	0.35
Moderate Impact (MAF<0.5%)	GPR75	2	53852912	53859967	0.00364622	600	1	0.0415064	0.0200121	0.0794236	0.0382937	0.045	0.0395965	0.0154951	0.011	-0.0006354	0.00183462	-0.0135434	0.0391045	0.92
Moderate Impact (MAF<0.5%)	KHDRBS2	6	61679961	62286225	0.00280759	462	1	-0.0410272	0.0227864	-0.0785067	0.0436024	0.045	-0.037724	0.0176431	0.025	0.00156173	0.00208826	0.0332879	0.0445107	0.35
Moderate Impact (MAF<0.5%)	LRRC42	1	53946085	53968168	0.00340922	561.001	1	0.043924	0.0206923	0.0840498	0.0395953	0.045	0.0321171	0.0160217	0.061	-0.000665112	0.00190065	-0.0141767	0.0405119	0.61
Moderate Impact (MAF<0.5%)	OGFOD2	12	122974580	122980043	0.00484947	798	1	0.0276217	0.0173743	0.0528549	0.0332462	0.045	0.0287714	0.0134526	0.016	0.000551275	0.00159379	0.0117503	0.0339712	0.94
Moderate Impact (MAF<0.5%)	PALM3	19	14053363	14062076	0.00364622	600	1	0.0454385	0.0200125	0.0869478	0.0382945	0.045	0.0319531	0.0154953	0.068	-0.0012672	0.00183617	-0.0270101	0.0391375	0.37
Moderate Impact (MAF<0.5%)	PLS3	X	115561174	115650861	0.000850785	140	1	-0.0841764	0.0413159	-0.161074	0.0790591	0.045	-0.0718045	0.0319902	0.024	0.000286427	0.00379171	0.00610512	0.0808194	0.97
Moderate Impact (MAF<0.5%)	RABGAP1	9	122940833	123104866	0.00442408	728	1	-0.0315783	0.018182	-0.0604259	0.0347918	0.045	-0.0285901	0.014078	0.026	0.000448242	0.00166383	0.00955417	0.0354641	0.93
Moderate Impact (MAF<0.5%)	RELL1	4	37590800	37686376	0.00127618	210.001	1	0.063816	0.0337457	0.122114	0.0645733	0.045	0.0495094	0.0261287	0.042	-0.000690335	0.00309328	-0.0147143	0.0659325	0.73
Moderate Impact (MAF<0.5%)	RYR2	1	237042184	237833988	0.0213243	3509	1	-0.0187495	0.00842693	-0.0358777	0.0161252	0.045	-0.0145942	0.00652483	0.049	0.000525501	0.000772488	0.0112009	0.0164654	0.44
Moderate Impact (MAF<0.5%)	SLC6A11	3	10816201	10940714	0.00347606	572	1	-0.0363055	0.0204915	-0.0694716	0.0392111	0.045	-0.0240729	0.0158662	0.084	0.00432377	0.00188373	0.0921601	0.0401512	0.019
Moderate Impact (MAF<0.5%)	TIMM29	19	10928811	10933535	0.00199934	328.999	1	0.0475537	0.0269816	0.0909953	0.05163	0.045	0.0415581	0.0208914	0.029	0.00113587	0.00247112	0.0242108	0.0526713	0.51
Moderate Impact (MAF<0.5%)	UGT1A6	2	233691607	233773300	0.00202365	333	1	0.0557176	0.0268182	0.106617	0.0513174	0.045	0.0418149	0.0207649	0.035	-0.00394517	0.00247473	-0.0840903	0.0527483	0.077
Moderate Impact (MAF<0.5%)	WRN	8	31033788	31176138	0.0108779	1790	1	-0.0226107	0.011672	-0.0432662	0.0223347	0.045	-0.0144394	0.00903743	0.12	0.00244119	0.00106976	0.0520334	0.0228017	0.028
LoF (MAF<0.5%)	CIAO3	16	729760	741329	0.000583395	96	1	-0.0954117	0.0498782	-0.182573	0.0954433	0.046	-0.0670415	0.0386198	0.088	0.00708493	0.00456115	0.151014	0.0972198	0.18
LoF (MAF<0.5%)	HEMGN	9	97926791	97944856	0.000382853	63	1	0.124424	0.0615582	0.238089	0.117793	0.046	0.10675	0.0476635	0.025	-0.00424798	0.00562923	-0.0905446	0.119986	0.29
LoF (MAF<0.5%)	KATNA1	6	149594873	149648972	0.000595549	98	1	0.104113	0.0493737	0.199223	0.0944779	0.046	0.0800887	0.0382292	0.045	-0.00406443	0.00451503	-0.0866323	0.0962368	0.34
LoF (MAF<0.5%)	NOP14	4	2937933	2963406	0.000425392	70	1	-0.103217	0.0584	-0.197509	0.11175	0.046	-0.0704072	0.0452181	0.091	0.0104158	0.00534043	0.22201	0.11383	0.045
LoF (MAF<0.5%)	RUFY2	10	68341107	68407294	0.000182311	30	1	0.161474	0.0891878	0.308985	0.170663	0.046	0.151848	0.0690566	0.022	0.00195417	0.00815584	0.0416527	0.17384	0.84
LoF (MAF<0.5%)	SLC35A5	3	112561709	112585579	0.000704936	116	1	0.0985171	0.0453806	0.188515	0.086837	0.046	0.0806161	0.0351374	0.029	-0.00305466	0.00416781	-0.0651093	0.0888358	0.57
LoF (MAF<0.5%)	SNX8	7	2251770	2354318	0.000139772	23	1	0.196117	0.101862	0.375275	0.194916	0.046	0.165879	0.07887	0.028	-0.0152486	0.00931484	-0.32502	0.198544	0.1
LoF (MAF<0.5%)	SPATA22	17	3440019	3513852	0.000431469	70.9999	1	-0.104292	0.0579928	-0.199566	0.110971	0.046	-0.0761405	0.0449028	0.055	0.00536518	0.0053032	0.114357	0.113036	0.34
Moderate Impact (MAF<0.5%)	BCL9	1	147541501	147626216	0.00937078	1542	1	-0.0299052	0.012557	-0.0572244	0.0240282	0.046	-0.0212824	0.0097227	0.061	0.0015888	0.00115018	0.0338649	0.0245158	0.16
Moderate Impact (MAF<0.5%)	C11orf80	11	66744451	66843516	0.00477047	785	1	-0.0380815	0.0175169	-0.07287	0.0335191	0.046	-0.0171061	0.013563	0.28	0.00439866	0.00160492	0.0937564	0.0342085	0.0048
Moderate Impact (MAF<0.5%)	COX16	14	70325081	70416984	0.000729244	120	1	-0.0843611	0.0446238	-0.161427	0.0853889	0.046	-0.0671687	0.0345514	0.034	0.00093495	0.00409769	0.0199282	0.0873413	0.71
Moderate Impact (MAF<0.5%)	ENKUR	10	24981979	25062279	0.00169549	279	1	0.0615416	0.0292953	0.117762	0.0560574	0.046	0.0393165	0.0226829	0.085	-0.00495948	0.00269829	-0.10571	0.0575134	0.1
Moderate Impact (MAF<0.5%)	LIN7C	11	27494418	27506769	0.000765706	126	1	-0.0844028	0.0435412	-0.161507	0.0833173	0.046	-0.054823	0.0337132	0.084	0.00666404	0.00398167	0.142042	0.0848683	0.11
Moderate Impact (MAF<0.5%)	LRRN4CL	11	62686406	62689530	0.00117894	193.999	1	0.0729717	0.0351065	0.139633	0.0671773	0.046	0.0456225	0.0271824	0.13	-0.00728088	0.003227	-0.15519	0.0687827	0.021
Moderate Impact (MAF<0.5%)	LYNX1-SLURP2	8	142764334	142778224	0.00189603	311.999	1	0.0511889	0.0277087	0.0979514	0.0530214	0.046	0.0347207	0.0214544	0.094	-0.00057534	0.00254201	-0.0122632	0.0541823	0.47
Moderate Impact (MAF<0.5%)	MAGEF1	3	184710364	184712064	0.00230927	380	1	0.0458467	0.0251146	0.0877289	0.0480575	0.046	0.0415751	0.0194458	0.021	-0.00266109	0.00230568	-0.0567205	0.049145	0.39
Moderate Impact (MAF<0.5%)	PLAAT4	11	63536808	63546462	0.00292305	481	1	-0.0435173	0.022336	-0.0832716	0.0427406	0.046	-0.0301198	0.0172944	0.08	0.00219334	0.00204679	0.0467505	0.0436268	0.22
Moderate Impact (MAF<0.5%)	RAD54L	1	46246461	46278480	0.00598588	985	1	-0.027495	0.0156557	-0.0526124	0.0299576	0.046	-0.0189759	0.0121219	0.088	0.000941793	0.00143675	0.0200741	0.030624	0.35
Moderate Impact (MAF<0.5%)	SEPHS1	10	13317428	13348298	0.000595549	98	1	-0.0906706	0.0493667	-0.173501	0.0944645	0.046	-0.0777281	0.0382238	0.034	0.00197411	0.00453758	0.0420777	0.0967174	0.61
Moderate Impact (MAF<0.5%)	SLC13A2	17	28473293	28497781	0.00404123	665.001	1	-0.0460214	0.0190165	-0.0880632	0.0363886	0.046	-0.0230291	0.0147241	0.23	0.004904	0.00174161	0.104528	0.037122	0.013
Moderate Impact (MAF<0.5%)	TBCEL	1	235367360	235452443	0.00117894	193.999	1	0.0734662	0.0351114	0.14058	0.0671866	0.046	0.0558588	0.0271861	0.04	-0.0020836	0.00321908	-0.0444114	0.0686139	0.72
Moderate Impact (MAF<0.5%)	ZCCHC17	1	31296982	31364953	0.00120933	199	1	0.0669775	0.0346648	0.128163	0.0663321	0.046	0.0307428	0.0268404	0.25	-0.0109266	0.00319408	-0.232898	0.068081	0.00076
Moderate Impact (MAF<0.5%)	ZNF224	19	44094339	44109886	0.00460031	756.999	1	-0.0392447	0.0178334	-0.0750958	0.0341247	0.046	-0.0312572	0.0138081	0.039	0.000946235	0.00163511	0.0201688	0.034852	0.53
LoF (MAF<0.5%)	DMAC2	9	7796500	7888380	0.00032816	54	1	-0.135192	0.0664868	-0.258694	0.127224	0.047	-0.112353	0.0514796	0.031	0.00259924	0.00607994	0.0554022	0.129592	0.54
LoF (MAF<0.5%)	FAM221B	9	35816391	35828747	0.000802168	132	1	0.0829477	0.0425441	0.158723	0.0814093	0.047	0.0615235	0.0329412	0.054	-0.00473563	0.00389049	-0.100939	0.0829248	0.26
LoF (MAF<0.5%)	IQUB	7	123452193	123535077	0.000498317	82.0001	1	0.0999387	0.0539618	0.191235	0.103257	0.047	0.0583687	0.0417817	0.14	-0.0109561	0.00493458	-0.233527	0.105179	0.052
LoF (MAF<0.5%)	RBBP9	20	18486540	18497225	0.000133695	22	1	0.214137	0.104137	0.409757	0.199269	0.047	0.170157	0.0806312	0.049	-0.00607827	0.00952283	-0.129557	0.202977	0.42
LoF (MAF<0.5%)	SULF2	20	47656348	47786616	0.000145849	24	1	-0.205648	0.0997045	-0.393513	0.190787	0.047	-0.171033	0.0771995	0.03	0.00807384	0.00911753	0.172092	0.194338	0.25
LoF (MAF<0.5%)	TAS2R60	7	143443453	143444409	0.000218773	36	1	0.146219	0.0814186	0.279794	0.155797	0.047	0.0963268	0.063041	0.099	-0.00632851	0.00755097	-0.134891	0.160947	0.38
Moderate Impact (MAF<0.5%)	ATN1	12	6924463	6942321	0.00747475	1230	1	0.0312886	0.0140309	0.0598716	0.0268485	0.047	0.0236391	0.0108639	0.06	-0.000841705	0.00128984	-0.0179407	0.0274926	0.52
Moderate Impact (MAF<0.5%)	CD177	19	43353686	43363172	0.00596157	981	1	0.0347508	0.0156905	0.0664966	0.0300242	0.047	0.0207578	0.0121489	0.12	-0.00412868	0.00143851	-0.0880018	0.0306615	0.0039
Moderate Impact (MAF<0.5%)	EPHA7	6	93240020	93419559	0.00706151	1162	1	-0.0221252	0.0144299	-0.0423372	0.027612	0.047	-0.0145773	0.0111729	0.095	-0.000981188	0.00132185	-0.0209138	0.0281749	0.48
Moderate Impact (MAF<0.5%)	EXD1	15	41182725	41230743	0.00487378	802	1	0.0373666	0.0173314	0.071502	0.0331641	0.047	0.028457	0.0134194	0.052	-0.00204748	0.00158886	-0.0436415	0.0338662	0.14
Moderate Impact (MAF<0.5%)	FAM205A	9	34723053	34729488	0.0151683	2496	1	-0.0182035	0.00992828	-0.0348329	0.018998	0.047	-0.011838	0.0076873	0.097	0.000572857	0.000909566	0.0122103	0.0193872	0.44
Moderate Impact (MAF<0.5%)	FGF22	19	639879	644371	0.00395615	651	1	0.0362663	0.0192181	0.0693966	0.0367744	0.047	0.025926	0.0148802	0.058	-0.000478175	0.00176418	-0.0101922	0.0376031	0.69
Moderate Impact (MAF<0.5%)	GTF3C1	16	27459555	27549913	0.0112182	1846	1	-0.0237523	0.0114976	-0.0454507	0.022001	0.047	-0.0186303	0.00890239	0.033	0.000875105	0.00105287	0.0186526	0.0224417	0.51
Moderate Impact (MAF<0.5%)	KMT2C	7	152134922	152436003	0.0548634	9027.99	1	0.00898941	0.00544825	0.0172015	0.0104254	0.047	0.00828306	0.00421848	0.026	-7.55375e-05	0.000499607	-0.00161006	0.010649	0.76
Moderate Impact (MAF<0.5%)	MPHOSPH10	2	71130632	71150101	0.00349429	574.999	1	0.0446657	0.0204391	0.0854691	0.0391108	0.047	0.0361587	0.0158256	0.027	-0.0034863	0.00187233	-0.0743096	0.0399083	0.059
Moderate Impact (MAF<0.5%)	MPL	1	43337818	43354466	0.00565164	930	1	-0.0300439	0.016108	-0.0574898	0.0308231	0.047	-0.0280637	0.0124722	0.019	-0.000808014	0.00147697	-0.0172226	0.0314813	0.77
Moderate Impact (MAF<0.5%)	NCAM1	11	112961247	113278436	0.00641127	1055	1	0.0274413	0.0151346	0.0525097	0.0289605	0.047	0.021606	0.0117185	0.056	-0.00181358	0.00138663	-0.038656	0.0295557	0.17
Moderate Impact (MAF<0.5%)	PRPS2	X	12791355	12824222	0.000522625	86	1	0.0905466	0.0526901	0.173263	0.100824	0.047	0.0577036	0.0407971	0.11	-0.00410008	0.00487526	-0.0873922	0.103915	0.3
Moderate Impact (MAF<0.5%)	RP2	X	46837043	46882358	0.000887247	146	1	0.0750204	0.0404565	0.143554	0.0774146	0.047	0.0584979	0.0313248	0.032	-0.00042808	0.00369959	-0.00912442	0.0788558	0.94
Moderate Impact (MAF<0.5%)	TRH	3	129974688	129977935	0.00147672	243	1	-0.0504933	0.031387	-0.0966203	0.0600599	0.047	-0.0451741	0.0243024	0.036	-0.000152673	0.00287023	-0.00325419	0.0611782	0.9
Moderate Impact (MAF<0.5%)	VRTN	14	74303069	74360008	0.00596765	982.001	1	-0.0336701	0.0156797	-0.0644287	0.0300035	0.047	-0.0178753	0.0121405	0.21	0.00544297	0.00143678	0.116016	0.0306246	5.7e-05
LoF (MAF<0.5%)	ADSS1	14	104724229	104747325	0.00122148	200.999	1	0.0713208	0.0344898	0.136474	0.0659972	0.048	0.0459043	0.0267049	0.11	-0.00599009	0.00317771	-0.127677	0.0677321	0.11
LoF (MAF<0.5%)	CIRBP	19	1259384	1274880	0.000230927	38	1	-0.15693	0.0792442	-0.30029	0.151636	0.048	-0.128052	0.0613575	0.036	0.00845516	0.00724653	0.18022	0.154458	0.36
LoF (MAF<0.5%)	GCC2	2	108449191	108509415	0.000638088	105	1	0.0862454	0.0476921	0.165033	0.0912602	0.048	0.0844399	0.0369272	0.014	0.000863185	0.00436124	0.0183986	0.0929588	0.73
LoF (MAF<0.5%)	GOLGA3	12	132768914	132829078	0.000419315	69	1	0.108294	0.0588235	0.207224	0.11256	0.048	0.102062	0.045546	0.022	-0.00579213	0.00537915	-0.123458	0.114655	0.38
LoF (MAF<0.5%)	GPR107	9	130053426	130140169	0.000200542	33	1	-0.148111	0.0850382	-0.283414	0.162723	0.048	-0.127757	0.0658436	0.032	0.00100838	0.00777637	0.0214934	0.165751	0.81
LoF (MAF<0.5%)	KCNC3	19	50311937	50333515	0.000783937	129	1	-0.091856	0.0430329	-0.175769	0.0823446	0.048	-0.0549645	0.0333197	0.13	0.00555145	0.00393519	0.118328	0.0838776	0.22
LoF (MAF<0.5%)	KIF17	1	20664014	20718017	0.000419315	69	1	-0.133915	0.0588238	-0.25625	0.112561	0.048	-0.109873	0.0455462	0.029	-0.00343369	0.00537919	-0.0731883	0.114656	0.5
LoF (MAF<0.5%)	M1AP	2	74557883	74648338	0.000255235	41.9999	1	0.174077	0.0753798	0.333101	0.144241	0.048	0.132015	0.0583652	0.051	-0.0127838	0.00697675	-0.272484	0.148708	0.062
LoF (MAF<0.5%)	MATN4	20	45293445	45308529	0.000309929	51.0001	1	-0.118707	0.0684142	-0.227149	0.130912	0.048	-0.0883068	0.052972	0.064	-0.00298872	0.00625618	-0.0637038	0.133349	0.93
LoF (MAF<0.5%)	MREG	2	215942584	216034096	0.000133695	22	1	0.208338	0.104148	0.398661	0.19929	0.048	0.158358	0.08064	0.05	-0.00745283	0.00952387	-0.158855	0.202999	0.44
LoF (MAF<0.5%)	NDOR1	9	137205685	137217009	0.000285621	47.0001	1	-0.132886	0.0712604	-0.254281	0.136359	0.048	-0.068651	0.0551757	0.19	0.0138734	0.00651646	0.295708	0.138897	0.021
LoF (MAF<0.5%)	NMNAT3	3	139560180	139678017	0.000747475	123	1	0.0848955	0.0440723	0.16245	0.0843336	0.048	0.051673	0.0341245	0.11	-0.00210861	0.00406336	-0.0449445	0.0866095	0.38
LoF (MAF<0.5%)	PALM2AKAP2	9	109498325	110172512	0.000273466	44.9999	1	0.141403	0.0728234	0.270579	0.13935	0.048	0.120059	0.0563859	0.04	-0.00350936	0.00665939	-0.0748011	0.141943	0.43
LoF (MAF<0.5%)	TTN	2	178525989	178830802	0.00667866	1099	1	0.0269944	0.0148317	0.0516545	0.0283809	0.048	0.0263393	0.0114839	0.012	-0.0015031	0.00135878	-0.0320382	0.0289621	0.15
LoF (MAF<0.5%)	UNC5CL	6	41026895	41039221	0.000735321	121	1	-0.0799037	0.0444389	-0.152898	0.0850351	0.048	-0.0543718	0.0344083	0.076	0.00529797	0.00406376	0.112925	0.086618	0.21
Moderate Impact (MAF<0.5%)	CCDC7	10	32446140	32882874	0.00929178	1529	1	-0.0256355	0.0126097	-0.0490542	0.024129	0.048	-0.0156047	0.00976349	0.11	0.00185428	0.00115539	0.0395235	0.0246269	0.16
Moderate Impact (MAF<0.5%)	CEP250	20	35455164	35519280	0.0130109	2141	1	-0.0217981	0.0106959	-0.0417113	0.0204669	0.048	-0.0128241	0.00828169	0.13	0.0021245	0.000980626	0.0452832	0.0209018	0.025
Moderate Impact (MAF<0.5%)	FBXO32	8	123497889	123541206	0.0010574	173.999	1	0.0770899	0.0370777	0.147514	0.0709492	0.048	0.0500419	0.0287087	0.094	-0.00529018	0.00340038	-0.112759	0.0724783	0.087
Moderate Impact (MAF<0.5%)	FOXL2NB	3	138947217	138953990	0.00118502	195	1	-0.0604572	0.0350154	-0.115687	0.0670029	0.048	-0.0311039	0.0271118	0.21	0.00661232	0.00320202	0.14094	0.0682503	0.027
Moderate Impact (MAF<0.5%)	GAB3	X	154675249	154751583	0.0014281	235	1	-0.0594669	0.0319039	-0.113792	0.061049	0.048	-0.0367628	0.0247027	0.096	0.00291296	0.0029175	0.062089	0.0621858	0.37
Moderate Impact (MAF<0.5%)	IGFL2	19	46143106	46161299	0.00135518	223	1	-0.0638901	0.0327517	-0.122255	0.0626713	0.048	-0.0509792	0.0253591	0.045	0.00146462	0.00300174	0.031218	0.0639813	0.66
Moderate Impact (MAF<0.5%)	KCNJ6	21	37607373	38121345	0.00100271	165	1	0.0773776	0.0380631	0.148064	0.0728348	0.048	0.0595298	0.0294716	0.054	-0.00299274	0.0034913	-0.0637895	0.0744162	0.59
Moderate Impact (MAF<0.5%)	METTL26	16	634427	636366	0.00350037	576	1	-0.0398307	0.0204218	-0.0762171	0.0390777	0.048	-0.0280656	0.0158122	0.07	0.00349048	0.00186913	0.0743987	0.03984	0.087
Moderate Impact (MAF<0.5%)	NELFA	4	1982717	2041903	0.00235789	388	1	0.049479	0.024859	0.0946794	0.0475684	0.048	0.0413231	0.0192479	0.044	-0.00295302	0.002291	-0.0629429	0.0488321	0.29
Moderate Impact (MAF<0.5%)	OPRM1	6	154010496	154246867	0.00671512	1105	1	-0.0241029	0.014795	-0.0461216	0.0283106	0.048	-0.0138936	0.0114555	0.15	0.00151055	0.00135846	0.032197	0.0289552	0.14
Moderate Impact (MAF<0.5%)	SLC7A8	14	23125295	23183674	0.00551187	907	1	0.0307108	0.0163077	0.058766	0.0312052	0.048	0.0249447	0.0126267	0.039	-0.000896437	0.00149294	-0.0191073	0.0318216	0.43
Moderate Impact (MAF<0.5%)	SPECC1	17	20008865	20319026	0.00902439	1485	1	0.0272352	0.0127915	0.0521153	0.0244769	0.048	0.0190104	0.00990427	0.078	-0.000577234	0.00117565	-0.0123036	0.0250587	0.89
Moderate Impact (MAF<0.5%)	STAT5A	17	42287547	42311943	0.00355506	584.999	1	0.0420003	0.0202664	0.0803687	0.0387803	0.048	0.026794	0.015692	0.093	-0.00259016	0.00185647	-0.0552086	0.0395702	0.22
Moderate Impact (MAF<0.5%)	ZNF697	1	119619377	119648266	0.00330591	544.001	1	0.040573	0.0210125	0.0776376	0.040208	0.048	0.0250035	0.0162696	0.12	-0.00167259	0.00193036	-0.0356508	0.0411451	0.32
LoF (MAF<0.5%)	BECN2	1	241957767	241959062	0.000230927	38	1	0.158809	0.0792511	0.303885	0.151649	0.049	0.103368	0.0613627	0.098	-0.00887953	0.00724716	-0.189265	0.154471	0.19
LoF (MAF<0.5%)	COG1	17	73192632	73208507	0.000474009	78.0001	1	0.114573	0.0553274	0.219239	0.105871	0.049	0.0897536	0.042839	0.042	-0.0082666	0.00509218	-0.176201	0.108539	0.13
LoF (MAF<0.5%)	DPPA2	3	109293788	109316517	0.000182311	30	1	0.2024	0.0891843	0.387298	0.170657	0.049	0.170368	0.0690539	0.031	-7.44131e-05	0.00829477	-0.0015861	0.176801	0.76
LoF (MAF<0.5%)	ETV3L	1	157092043	157112412	0.000486163	80.0001	1	-0.0985127	0.054633	-0.188507	0.104542	0.049	-0.0837032	0.0423014	0.033	0.00942049	0.00499595	0.200795	0.106487	0.042
LoF (MAF<0.5%)	KLHDC2	14	49768130	49786385	0.000243081	40	1	-0.150357	0.0772434	-0.287712	0.147807	0.049	-0.112578	0.0598082	0.051	0.00404847	0.00706357	0.0862921	0.150558	0.62
LoF (MAF<0.5%)	MAN1B1	9	137086985	137109183	0.000522625	86	1	-0.100497	0.0526968	-0.192304	0.100837	0.049	-0.0809233	0.0408022	0.041	0.00118613	0.0048189	0.0252821	0.102714	0.76
LoF (MAF<0.5%)	MTIF3	13	27435643	27450591	0.000340314	56	1	0.136434	0.0652842	0.26107	0.124923	0.049	0.0944408	0.0505484	0.083	-0.000465467	0.00607943	-0.00992131	0.129582	0.93
LoF (MAF<0.5%)	NANOGNB	12	7765216	7774121	0.000723167	119	1	-0.0804223	0.0448027	-0.15389	0.0857312	0.049	-0.0566161	0.03469	0.094	0.00412611	0.00411432	0.087947	0.0876957	0.24
LoF (MAF<0.5%)	PAPOLA	14	96501433	96567111	0.000139772	23	1	-0.184069	0.101865	-0.352221	0.194921	0.049	-0.129936	0.078872	0.068	0.0105433	0.00931507	0.224728	0.198548	0.22
LoF (MAF<0.5%)	RNF157	17	76142465	76240493	0.000625934	103	1	0.092416	0.0481579	0.176841	0.0921515	0.049	0.0812168	0.0372878	0.022	-0.00245765	0.00440385	-0.0523842	0.093867	0.45
LoF (MAF<0.5%)	SYNM	15	99098217	99135593	0.00231535	381	1	0.0517888	0.025086	0.0990993	0.0480028	0.049	0.0378205	0.0194236	0.049	-0.00332071	0.00230005	-0.0707801	0.049025	0.12
LoF (MAF<0.5%)	THEGL	4	56530606	56603507	0.000139772	23	1	0.170117	0.101869	0.325524	0.194929	0.049	0.0722021	0.0788751	0.24	-0.0202169	0.00931545	-0.430918	0.198557	0.024
LoF (MAF<0.5%)	TRMT1	19	13104902	13117567	0.000601626	99	1	0.100681	0.0491164	0.192656	0.0939856	0.049	0.0589158	0.03803	0.15	-0.0131351	0.00451433	-0.279971	0.0962218	0.0019
LoF (MAF<0.5%)	TXNIP	1	145992435	145996579	0.000133695	22	1	0.222293	0.104136	0.425364	0.199267	0.049	0.118031	0.0806306	0.17	-0.0248231	0.00952276	-0.529098	0.202975	0.0077
Moderate Impact (MAF<0.5%)	DCP2	5	112976702	113022195	0.00266174	438	1	-0.044417	0.0234003	-0.0849932	0.0447771	0.049	-0.0405967	0.0181184	0.02	-0.000717269	0.00214475	-0.0152884	0.0457148	0.79
Moderate Impact (MAF<0.5%)	GASK1B	4	158124474	158173318	0.00475832	783.001	1	-0.0329904	0.0175375	-0.063128	0.0335585	0.049	-0.0239797	0.013579	0.068	0.00205289	0.00161194	0.0437568	0.0343581	0.34
Moderate Impact (MAF<0.5%)	GATA2	3	128479427	128493201	0.00295344	486	1	0.0332867	0.022221	0.063695	0.0425205	0.049	0.018023	0.0172053	0.14	-0.00331302	0.00203622	-0.0706162	0.0434015	0.11
Moderate Impact (MAF<0.5%)	GNG10	9	111661605	111670226	0.000145849	24	1	-0.226388	0.099704	-0.4332	0.190786	0.049	-0.170818	0.0771991	0.043	0.0146231	0.00911748	0.311688	0.194337	0.084
Moderate Impact (MAF<0.5%)	GPR101	X	137023929	137033995	0.00127618	210.001	1	-0.0693753	0.033748	-0.132752	0.0645777	0.049	-0.047616	0.0261305	0.071	0.00738376	0.00308612	0.157383	0.0657799	0.018
Moderate Impact (MAF<0.5%)	HAUS6	9	19053141	19102904	0.00572456	941.999	1	0.0315996	0.0160053	0.0604667	0.0306266	0.049	0.0278683	0.0123926	0.026	-0.000575757	0.00146674	-0.0122721	0.0312632	0.75
Moderate Impact (MAF<0.5%)	KREMEN1	22	29073035	29168333	0.00309321	509	1	-0.0435823	0.021715	-0.0833959	0.0415523	0.049	-0.0338882	0.0168135	0.034	0.00215423	0.00198772	0.0459169	0.0423678	0.3
Moderate Impact (MAF<0.5%)	NINJ2	12	564296	663779	0.00222419	365.999	1	-0.0518119	0.0255868	-0.0991435	0.048961	0.049	-0.0345096	0.0198114	0.092	0.00319242	0.00234622	0.0680456	0.0500091	0.15
Moderate Impact (MAF<0.5%)	NXNL2	9	88534033	88584274	0.00119718	197.001	1	0.0717719	0.0348388	0.137338	0.066665	0.049	0.057705	0.0269751	0.039	0.000252164	0.00320211	0.00537481	0.0682522	0.99
Moderate Impact (MAF<0.5%)	SDCCAG8	1	243256056	243500091	0.00484339	796.999	1	0.0340162	0.0173866	0.0650909	0.0332697	0.049	0.027051	0.0134622	0.045	-0.00185615	0.00159294	-0.0395634	0.0339531	0.14
Moderate Impact (MAF<0.5%)	TP53I11	11	44885903	44951306	0.00168942	278.001	1	-0.0445424	0.0293422	-0.0852331	0.0561471	0.049	-0.0326854	0.0227192	0.053	0.00129036	0.00269779	0.0275037	0.0575027	0.53
Moderate Impact (MAF<0.5%)	YARS1	1	32775237	32818153	0.00176842	291.001	1	0.0533587	0.0286835	0.102103	0.0548867	0.049	0.046345	0.0222092	0.029	0.00153743	0.0026366	0.0327699	0.0561985	0.79
LoF (MAF<0.5%)	AKR1B1	7	134442356	134459284	0.000243081	40	1	0.172067	0.0772457	0.329255	0.147812	0.05	0.128833	0.05981	0.056	-0.00157777	0.00715375	-0.0336298	0.15248	0.74
LoF (MAF<0.5%)	LRRCC1	8	85107215	85146080	0.000759629	125	1	0.0810436	0.0437172	0.155079	0.0836541	0.05	0.0629773	0.0338495	0.056	-0.00200159	0.00399776	-0.0426634	0.0852113	0.56
LoF (MAF<0.5%)	MAN2B2	4	6575189	6623362	0.00038893	64	1	0.143684	0.0610765	0.274943	0.116872	0.05	0.114379	0.0472904	0.035	-0.00251446	0.00558519	-0.0535951	0.119047	0.66
LoF (MAF<0.5%)	OR13C4	9	104526253	104527209	0.000158003	26	1	0.180397	0.0958056	0.345195	0.183327	0.05	0.0657491	0.0741806	0.32	-0.0207395	0.008761	-0.442057	0.186739	0.026
LoF (MAF<0.5%)	PPT1	1	40072710	40097260	0.000996633	164	1	0.0797843	0.038176	0.152669	0.0730508	0.05	0.0346926	0.029559	0.31	-0.00906666	0.00350171	-0.193254	0.0746381	0.0069
LoF (MAF<0.5%)	RIC1	9	5629025	5776557	0.000230927	38	1	0.117018	0.0792463	0.223917	0.15164	0.05	0.107698	0.0613591	0.028	-0.0056441	0.00724673	-0.120303	0.154462	0.29
LoF (MAF<0.5%)	UIMC1	5	176905005	177022633	0.00022485	37	1	0.152439	0.0803106	0.291696	0.153677	0.05	0.110733	0.0621831	0.063	-0.00571946	0.00734405	-0.121909	0.156537	0.45
LoF (MAF<0.5%)	ZMYND15	17	4739833	4746119	0.000571241	94	1	-0.112963	0.0504018	-0.216158	0.0964452	0.05	-0.0813932	0.0390253	0.069	0.000422433	0.00460904	0.00900406	0.0982406	0.66
LoF (MAF<0.5%)	ZNF43	19	21814429	21818511	0.00104525	172	1	0.0862696	0.037279	0.165079	0.0713344	0.05	0.066297	0.0288645	0.04	-0.00200235	0.00341897	-0.0426796	0.0728745	0.73
Moderate Impact (MAF<0.5%)	CNPPD1	2	219171897	219178106	0.00312359	513.999	1	-0.0394685	0.0216114	-0.0755241	0.041354	0.05	-0.0340593	0.0167333	0.031	0.000479957	0.00198398	0.0102302	0.042288	0.76
Moderate Impact (MAF<0.5%)	FAM161B	14	73931501	73950414	0.00593726	977	1	0.0258612	0.0157196	0.0494861	0.0300799	0.05	0.0173433	0.0121714	0.11	-0.000885222	0.00144413	-0.0188683	0.0307813	0.33
Moderate Impact (MAF<0.5%)	HSPB8	12	119171555	119224855	0.00248551	409.001	1	-0.0495905	0.0242115	-0.0948928	0.0463294	0.05	-0.0341368	0.0187465	0.067	0.003968	0.00221947	0.0845769	0.0473075	0.037
Moderate Impact (MAF<0.5%)	IGSF1	X	131273506	131578899	0.00352468	580	1	-0.0405896	0.0203543	-0.0776693	0.0389485	0.05	-0.0281201	0.01576	0.067	0.00167237	0.00186455	0.0356462	0.0397424	0.4
Moderate Impact (MAF<0.5%)	INCENP	11	62123998	62153169	0.00807638	1329	1	-0.0268083	0.0135089	-0.0512984	0.0258497	0.05	-0.023087	0.0104597	0.032	0.000657245	0.00124046	0.014009	0.0264401	0.75
Moderate Impact (MAF<0.5%)	KMT2B	19	35717973	35738878	0.01941	3193.99	1	0.014433	0.00881581	0.0276179	0.0168693	0.05	0.00977134	0.00682593	0.093	-0.000799693	0.000807843	-0.0170453	0.017219	0.29
Moderate Impact (MAF<0.5%)	LDLR	19	11089462	11133820	0.00701897	1155	1	0.0277874	0.0144728	0.053172	0.0276941	0.05	0.0152112	0.0112061	0.16	-0.000869416	0.0013275	-0.0185314	0.0282953	0.4
Moderate Impact (MAF<0.5%)	LIPK	10	88724544	88752756	0.0038893	640	1	-0.0406429	0.019382	-0.0777713	0.037088	0.05	-0.0315284	0.0150072	0.045	-0.000928069	0.0017752	-0.0197816	0.037838	0.6
Moderate Impact (MAF<0.5%)	NUDC	1	26900238	26946871	0.00180488	297	1	-0.0493207	0.0283933	-0.0943765	0.0543314	0.05	-0.0350389	0.0219844	0.091	0.00464912	0.00260083	0.0990948	0.055436	0.067
Moderate Impact (MAF<0.5%)	OR6C76	12	55426254	55427192	0.00154964	254.999	1	0.0611228	0.0306344	0.11696	0.0586198	0.05	0.0479141	0.0237197	0.038	0.00170204	0.00281798	0.0362786	0.0600645	0.58
Moderate Impact (MAF<0.5%)	PCDH19	X	100291644	100410273	0.00258882	426.001	1	-0.0457599	0.0237249	-0.0875628	0.0453983	0.05	-0.0429663	0.0183697	0.014	0.000810726	0.00217465	0.0172804	0.0463521	0.67
Moderate Impact (MAF<0.5%)	RTRAF	14	51989514	52010694	0.00223027	367	1	0.0508128	0.0255558	0.0972317	0.0489017	0.05	0.030296	0.0197874	0.16	-0.00514779	0.00234658	-0.109724	0.0500168	0.021
Moderate Impact (MAF<0.5%)	SNF8	17	48929316	48944842	0.00120933	199	1	0.0662641	0.0346623	0.126798	0.0663273	0.05	0.0406274	0.0268384	0.12	-0.00753852	0.0031777	-0.160682	0.0677319	0.012
Moderate Impact (MAF<0.5%)	SPATC1L	21	46161526	46186787	0.00260705	429.001	1	0.0462688	0.0236448	0.0885366	0.045245	0.05	0.0415176	0.0183077	0.028	-5.69338e-05	0.00216473	-0.00121353	0.0461407	0.88
Moderate Impact (MAF<0.5%)	SPSB4	3	141051347	141148611	0.00167726	276	1	-0.0469349	0.0294467	-0.0898112	0.0563471	0.05	-0.0481634	0.0228001	0.016	-1.22264e-05	0.00269279	-0.000260603	0.0573962	0.8
Moderate Impact (MAF<0.5%)	TMEM82	1	15742499	15747982	0.00476439	783.999	1	-0.0291502	0.0175275	-0.0557797	0.0335394	0.05	-0.0158136	0.0135712	0.16	0.00150649	0.00160286	0.0321105	0.0341646	0.31
Moderate Impact (MAF<0.5%)	VWA3A	16	22092538	22156964	0.0107017	1761.01	1	-0.0248395	0.011767	-0.0475311	0.0225165	0.05	-0.0156807	0.009111	0.12	0.00312934	0.00107911	0.0667011	0.023001	0.005
Moderate Impact (MAF<0.5%)	WT1	11	32387775	32435564	0.0028319	466	1	-0.0429315	0.0226901	-0.0821506	0.0434181	0.05	-0.0337145	0.0175685	0.046	0.00213011	0.00207937	0.0454028	0.0443213	0.32
LoF (MAF<0.5%)	ABCB8	7	151028422	151047782	0.000625934	103	1	0.090261	0.0481575	0.172717	0.0921507	0.051	0.0459362	0.0372876	0.21	-0.0129852	0.00442529	-0.276776	0.094324	0.00088
LoF (MAF<0.5%)	AC073585	10	122832158	122846175	0.000401084	66	1	-0.101838	0.0601395	-0.19487	0.115079	0.051	-0.0739633	0.046565	0.074	0.00846676	0.00549949	0.180467	0.11722	0.064
LoF (MAF<0.5%)	C12orf65	12	123233436	123257960	0.000534779	88	1	-0.0897514	0.0520898	-0.171742	0.0996753	0.051	-0.0664509	0.0403323	0.06	0.00499127	0.0047634	0.106388	0.101531	0.15
LoF (MAF<0.5%)	DHRS12	17	36592761	36601768	0.000875093	144	1	0.0754011	0.0407366	0.144282	0.0779506	0.051	0.0434283	0.0315416	0.14	-0.00958256	0.0037252	-0.20425	0.0794017	0.0071
LoF (MAF<0.5%)	DPH6	15	35217345	35546193	0.000467931	76.9999	1	0.111454	0.0556908	0.21327	0.106566	0.051	0.0942053	0.0431205	0.027	-0.00596556	0.0050927	-0.127154	0.10855	0.24
LoF (MAF<0.5%)	FANCA	16	89737549	89816657	0.00133695	220	1	-0.0560687	0.0329743	-0.107289	0.0630972	0.051	-0.0499799	0.0255314	0.027	0.000765669	0.00302912	0.01632	0.0645649	0.72
LoF (MAF<0.5%)	GPS1	17	82050691	82057470	0.000419315	69	1	0.116369	0.0588229	0.222675	0.112559	0.051	0.036877	0.0455455	0.39	-0.00999779	0.00545873	-0.2131	0.116351	0.059
LoF (MAF<0.5%)	HLA-DRB5	6	32517353	32530287	0.0255478	4203.99	1	-0.016738	0.00773338	-0.0320286	0.014798	0.051	-0.0145478	0.00598782	0.022	-5.48359e-05	0.000709209	-0.00116881	0.0151166	0.8
LoF (MAF<0.5%)	LACTBL1	1	22953043	22965338	0.00016408	27	1	-0.183159	0.0940198	-0.35048	0.179909	0.051	-0.133763	0.0727979	0.068	0.0109969	0.0085977	0.234396	0.183258	0.17
LoF (MAF<0.5%)	RELA	11	65653597	65663090	0.000376776	62	1	-0.137023	0.0620634	-0.262197	0.11876	0.051	-0.117497	0.0480546	0.026	0.00823155	0.00567544	0.175453	0.120971	0.12
LoF (MAF<0.5%)	TUBA3D	2	131476119	131482934	0.000395007	65	1	-0.108241	0.0606093	-0.207122	0.115978	0.051	-0.0782143	0.0469287	0.088	0.00409233	0.00554246	0.087227	0.118136	0.44
Moderate Impact (MAF<0.5%)	AGER	6	32247977	32251333	0.00341529	562	1	-0.0375796	0.0206784	-0.0719096	0.0395687	0.051	-0.0273126	0.0160109	0.063	0.00142498	0.0018977	0.0303731	0.040449	0.54
Moderate Impact (MAF<0.5%)	AIF1L	9	131096476	131123152	0.000996633	164	1	-0.0712964	0.0381805	-0.136428	0.0730594	0.051	-0.0432819	0.0295625	0.12	0.00134268	0.00349146	0.0286189	0.0744196	0.64
Moderate Impact (MAF<0.5%)	ANKRD13A	12	109999186	110039763	0.00337883	556	1	-0.0379522	0.0207827	-0.0726226	0.0397683	0.051	-0.0306486	0.0160917	0.041	0.000304612	0.00190222	0.00649273	0.0405454	0.63
Moderate Impact (MAF<0.5%)	DDX3X	X	41333348	41364472	0.000540856	89	1	-0.105756	0.0518002	-0.202367	0.0991211	0.051	-0.0728368	0.040108	0.1	0.00583797	0.00473691	0.124435	0.100966	0.39
Moderate Impact (MAF<0.5%)	DNAJC4	11	64230278	64234286	0.00286228	471	1	-0.0412483	0.022571	-0.0789298	0.0431902	0.051	-0.0282995	0.0174763	0.1	0.00241334	0.00206405	0.0514397	0.0439947	0.25
Moderate Impact (MAF<0.5%)	FGF8	10	101770130	101780369	0.0017198	283	1	0.0469227	0.0290887	0.0897879	0.055662	0.051	0.0301562	0.0225229	0.12	-0.00514226	0.00267898	-0.109606	0.0571018	0.043
Moderate Impact (MAF<0.5%)	FKBPL	6	32205134	32206718	0.00139772	230	1	-0.0572946	0.0322539	-0.109635	0.0617187	0.051	-0.0414715	0.0249737	0.069	0.00302355	0.0029495	0.0644462	0.0628679	0.15
Moderate Impact (MAF<0.5%)	GCNT1	9	76419850	76651203	0.0023275	382.999	1	-0.0466941	0.0250137	-0.0893505	0.0478644	0.051	-0.0341742	0.0193677	0.052	0.00252515	0.0022904	0.0538229	0.0488193	0.26
Moderate Impact (MAF<0.5%)	GTF2A1L	2	48617798	48733148	0.00426608	702.001	1	-0.0327422	0.0185117	-0.0626531	0.0354226	0.051	-0.0204651	0.0143333	0.12	0.00304034	0.00169525	0.0648041	0.0361338	0.067
Moderate Impact (MAF<0.5%)	GTPBP4	10	988434	1019932	0.00529917	872	1	-0.032641	0.0166278	-0.0624595	0.0318178	0.051	-0.0211843	0.0128746	0.087	0.00248856	0.00152491	0.053043	0.0325031	0.07
Moderate Impact (MAF<0.5%)	HGH1	8	144137774	144140851	0.00509255	837.999	1	-0.0301525	0.0169589	-0.0576976	0.0324513	0.051	-0.03108	0.013131	0.0094	-0.000196238	0.00155085	-0.00418276	0.033056	0.86
Moderate Impact (MAF<0.5%)	HUNK	21	31873020	32044633	0.00407769	671	1	0.0337544	0.0189328	0.06459	0.0362284	0.051	0.0220382	0.0146594	0.1	-0.00208357	0.00173522	-0.0444108	0.0369858	0.25
Moderate Impact (MAF<0.5%)	KIF15	3	44761717	44873372	0.0072499	1193	1	-0.0267977	0.0142434	-0.0512781	0.0272551	0.051	-0.0229256	0.0110284	0.032	0.00109172	0.00130633	0.0232697	0.0278441	0.46
Moderate Impact (MAF<0.5%)	LYG2	2	99242246	99255282	0.00156787	257.999	1	-0.0637776	0.0304555	-0.12204	0.0582774	0.051	-0.0504174	0.0235811	0.036	0.000233366	0.00278504	0.00497414	0.0593624	0.7
Moderate Impact (MAF<0.5%)	NIPSNAP3A	9	104747683	104760120	0.000948017	156	1	0.0660614	0.0391423	0.12641	0.0748999	0.051	0.0564758	0.0303072	0.035	-0.00217261	0.00360251	-0.0463086	0.0767866	0.64
Moderate Impact (MAF<0.5%)	PARD3	10	34109560	34815325	0.00717698	1181	1	-0.025705	0.0143162	-0.0491872	0.0273944	0.051	-0.0249653	0.0110848	0.019	-0.000881047	0.00130975	-0.0187793	0.027917	0.67
Moderate Impact (MAF<0.5%)	PCDHA9	5	140847772	141012347	0.0116254	1913.01	1	-0.0194735	0.0112985	-0.0372631	0.02162	0.051	-0.015951	0.00874822	0.055	0.00157788	0.00103565	0.0336321	0.0220746	0.13
Moderate Impact (MAF<0.5%)	RNF114	20	49936336	49953885	0.0018778	309	1	0.0634664	0.0278367	0.121445	0.0532663	0.051	0.0389673	0.0215535	0.12	-0.00223455	0.00255381	-0.0476289	0.0544338	0.41
Moderate Impact (MAF<0.5%)	SPRYD7	13	49912702	49936490	0.000431469	70.9999	1	0.110219	0.057988	0.210907	0.110962	0.051	0.0905295	0.0448991	0.036	-0.00751814	0.00534047	-0.160247	0.113831	0.094
LoF (MAF<0.5%)	FIGNL2	12	51817840	51848766	0.000170157	28	1	-0.168145	0.0923162	-0.32175	0.17665	0.052	-0.135495	0.0714788	0.053	0.00480598	0.00844191	0.102438	0.179937	0.31
LoF (MAF<0.5%)	MAP7D1	1	36155579	36180849	0.000237004	39	1	0.161463	0.0782252	0.308964	0.149686	0.052	0.11269	0.0605684	0.079	-0.0112121	0.00715335	-0.238983	0.152472	0.12
LoF (MAF<0.5%)	RRP7A	22	42508344	42519796	0.000303852	50.0001	1	-0.109487	0.0690867	-0.209506	0.132199	0.052	-0.0750671	0.0534927	0.088	0.0103976	0.00631768	0.221622	0.13466	0.15
LoF (MAF<0.5%)	SPANXD	X	141697411	141698739	0.000170157	28	1	-0.191243	0.0923142	-0.365949	0.176646	0.052	-0.146654	0.0714773	0.058	0.00780311	0.00844173	0.166321	0.179933	0.39
LoF (MAF<0.5%)	ZCRB1	12	42312086	42326257	0.000255235	41.9999	1	-0.136733	0.0753847	-0.261642	0.144251	0.052	-0.113976	0.0583691	0.032	0.004388	0.0068936	0.0935291	0.146935	0.35
Moderate Impact (MAF<0.5%)	AKAP4	X	50190777	50201007	0.00305675	503	1	0.0396558	0.0218462	0.0758825	0.0418033	0.052	0.0346016	0.0169151	0.038	-0.00238009	0.00200771	-0.050731	0.0427938	0.18
Moderate Impact (MAF<0.5%)	CDH6	5	31193686	31329146	0.00223635	368	1	-0.0512356	0.0255178	-0.0980407	0.048829	0.052	-0.0434504	0.019758	0.028	0.000698417	0.00233668	0.0148866	0.0498058	0.73
Moderate Impact (MAF<0.5%)	EFNA1	1	155127876	155134899	0.0010574	173.999	1	0.0755443	0.0370658	0.144556	0.0709264	0.052	0.0499353	0.0286994	0.088	-0.0071442	0.00338952	-0.152277	0.0722468	0.075
Moderate Impact (MAF<0.5%)	FMO1	1	171248471	171285978	0.00227889	375	1	0.044089	0.0252791	0.0843655	0.0483723	0.052	0.0392202	0.0195732	0.035	0.000508648	0.00231787	0.0108417	0.0494048	0.7
Moderate Impact (MAF<0.5%)	FRG2	4	190028329	190031235	0.000905478	149	1	0.0808128	0.040049	0.154638	0.0766349	0.052	0.0602172	0.0310092	0.061	-0.00916924	0.00367464	-0.19544	0.078324	0.025
Moderate Impact (MAF<0.5%)	FRMPD3	X	107522450	107605251	0.00704328	1159	1	-0.0285057	0.014448	-0.0545464	0.0276466	0.052	-0.0203976	0.0111869	0.078	0.00136339	0.00132352	0.0290603	0.0282105	0.25
Moderate Impact (MAF<0.5%)	GID8	20	62938147	62948475	0.000662397	109	1	0.0939235	0.0468119	0.179725	0.0895759	0.052	0.0686173	0.0362457	0.075	-0.00257858	0.00428076	-0.0549618	0.0912433	0.7
Moderate Impact (MAF<0.5%)	HAUS3	4	2078998	2242276	0.00358545	590	1	-0.03693	0.020185	-0.0706666	0.0386246	0.052	-0.0289518	0.0156289	0.076	0.00121863	0.00185052	0.0259748	0.0394434	0.49
Moderate Impact (MAF<0.5%)	KRTAP25-1	21	30289145	30289514	0.000516548	85	1	0.102272	0.0530012	0.1957	0.101419	0.052	0.0637787	0.0410379	0.1	-0.00795455	0.00484673	-0.169549	0.103307	0.032
Moderate Impact (MAF<0.5%)	KSR1	17	27456470	27626438	0.00548148	901.999	1	-0.0353658	0.0163513	-0.0676734	0.0312887	0.052	-0.0314536	0.0126605	0.019	0.00131097	0.00149941	0.027943	0.0319596	0.58
Moderate Impact (MAF<0.5%)	NBN	8	89933331	90003228	0.00534779	880	1	0.0299172	0.0165556	0.0572474	0.0316796	0.052	0.0220049	0.0128187	0.066	0.000459653	0.00151998	0.00979739	0.032398	0.79
Moderate Impact (MAF<0.5%)	NCOR1	17	16029157	16218185	0.0108718	1789	1	0.0265993	0.0116767	0.0508985	0.0223437	0.052	0.0188595	0.00904109	0.091	-0.00224352	0.00107078	-0.0478201	0.0228234	0.051
Moderate Impact (MAF<0.5%)	PRKD3	2	37250502	37324833	0.00459424	756.001	1	0.0321836	0.017856	0.0615842	0.0341679	0.052	0.0239509	0.0138256	0.061	-0.000740034	0.00163937	-0.0157736	0.0349428	0.59
Moderate Impact (MAF<0.5%)	PUS7L	12	43718992	43758793	0.0056091	923	1	-0.0304913	0.0161667	-0.0583459	0.0309354	0.052	-0.0265573	0.0125176	0.028	0.00113761	0.0014816	0.0242479	0.0315799	0.41
Moderate Impact (MAF<0.5%)	SMPDL3B	1	27935000	27959157	0.00491024	808	1	0.0364356	0.017267	0.0697205	0.0330409	0.052	0.0267969	0.0133696	0.067	-0.0020578	0.0015839	-0.0438615	0.0337604	0.13
Moderate Impact (MAF<0.5%)	TRPC5OS	X	111876051	111903990	0.00016408	27	1	0.158172	0.0940089	0.302666	0.179889	0.052	0.127386	0.0727895	0.049	-0.00660069	0.0085967	-0.140692	0.183237	0.5
LoF (MAF<0.5%)	AC018809	3	9808086	9855138	0.000467931	76.9999	1	-0.112346	0.0556993	-0.214977	0.106582	0.053	-0.0643036	0.043127	0.14	0.00779144	0.00509346	0.166073	0.108566	0.09
LoF (MAF<0.5%)	AP1G2	14	23559565	23568070	0.00119718	197.001	1	-0.0662444	0.034841	-0.12676	0.0666692	0.053	-0.0458774	0.0269768	0.078	0.00323511	0.00319417	0.0689556	0.0680829	0.23
LoF (MAF<0.5%)	C9orf92	9	16203935	16410990	0.000200542	33	1	-0.147426	0.0850383	-0.282104	0.162723	0.053	-0.0825602	0.0658437	0.19	0.0171343	0.00777638	0.365213	0.165752	0.0078
LoF (MAF<0.5%)	CDC14A	1	100345001	100520277	0.000267389	43.9999	1	0.159939	0.0736571	0.306048	0.140945	0.053	0.142539	0.0570314	0.02	0.00141603	0.00673563	0.0301823	0.143568	0.98
LoF (MAF<0.5%)	CHIT1	1	203212827	203273641	0.000309929	51.0001	1	-0.124874	0.068411	-0.23895	0.130906	0.053	-0.0904226	0.0529694	0.1	0.0103351	0.00625589	0.22029	0.133343	0.069
LoF (MAF<0.5%)	IFI27L1	14	94081282	94103846	0.000528702	87	1	-0.107255	0.0523921	-0.205235	0.100254	0.053	-0.0849395	0.0405663	0.057	0.00509485	0.00481876	0.108595	0.102711	0.23
LoF (MAF<0.5%)	KIF21B	1	200969390	201023714	0.000176234	29	1	0.177397	0.0907067	0.339454	0.17357	0.053	0.0984807	0.0702326	0.16	-0.025577	0.00829473	-0.545167	0.1768	0.0011
LoF (MAF<0.5%)	PTPRG	3	61561569	62297609	0.000170157	28	1	-0.177636	0.0923162	-0.339911	0.17665	0.053	-0.134268	0.0714789	0.046	0.0147074	0.00844191	0.313485	0.179937	0.073
LoF (MAF<0.5%)	REM1	20	31475288	31484895	0.000571241	94	1	-0.0950215	0.0504055	-0.181826	0.0964523	0.053	-0.0642947	0.0390281	0.081	0.00240964	0.00460937	0.0513609	0.0982476	0.63
LoF (MAF<0.5%)	RXFP3	5	33938372	33940223	0.00016408	27	1	-0.161261	0.0940759	-0.308577	0.180017	0.053	-0.10865	0.0728414	0.087	0.0066315	0.00860287	0.141349	0.183368	0.36
LoF (MAF<0.5%)	SEC14L4	22	30488902	30505711	0.0013491	222	1	-0.0723706	0.032825	-0.138483	0.0628115	0.053	-0.0550569	0.0254159	0.051	0.00306288	0.0030153	0.0652845	0.0642704	0.21
Moderate Impact (MAF<0.5%)	AP3D1	19	2100988	2164468	0.00895755	1474	1	0.0275103	0.0128372	0.0526417	0.0245643	0.053	0.0213116	0.00993966	0.044	-0.000494598	0.00117712	-0.0105422	0.02509	0.68
Moderate Impact (MAF<0.5%)	ARFIP2	11	6474683	6481479	0.0024065	395.999	1	0.0448965	0.024606	0.0859107	0.0470843	0.053	0.029105	0.019052	0.087	-0.00122575	0.00226153	-0.0261266	0.048204	0.6
Moderate Impact (MAF<0.5%)	C16orf54	16	29742463	29745990	0.00291698	480.001	1	-0.0414682	0.0223576	-0.0793505	0.0427819	0.053	-0.0244307	0.0173111	0.13	0.00478483	0.00205306	0.101987	0.0437605	0.011
Moderate Impact (MAF<0.5%)	C8G	9	136945185	136946975	0.00243689	401	1	-0.04753	0.024454	-0.09095	0.0467934	0.053	-0.0300457	0.0189343	0.11	0.00170324	0.00223625	0.0363041	0.0476651	0.52
Moderate Impact (MAF<0.5%)	CMSS1	3	99817837	100181732	0.00214519	353	1	-0.0514884	0.0260519	-0.0985245	0.049851	0.053	-0.0297559	0.0201715	0.14	0.00350566	0.00238236	0.0747223	0.0507794	0.2
Moderate Impact (MAF<0.5%)	CTBS	1	84549611	84574480	0.004339	714	1	0.0373471	0.018359	0.0714647	0.0351305	0.053	0.0272377	0.014215	0.065	-0.00314234	0.0016824	-0.0669782	0.0358599	0.081
Moderate Impact (MAF<0.5%)	CYP24A1	20	54153446	54173986	0.00599803	987	1	-0.0267583	0.0156433	-0.0512027	0.0299339	0.053	-0.0230363	0.0121124	0.033	0.00121494	0.00143775	0.0258961	0.0306453	0.24
Moderate Impact (MAF<0.5%)	DAB1	1	56994778	58546734	0.00273466	449.999	1	-0.0454519	0.0230858	-0.0869735	0.0441753	0.053	-0.0320237	0.017875	0.095	0.00172676	0.00211581	0.0368055	0.045098	0.35
Moderate Impact (MAF<0.5%)	FMO5	1	147175351	147243050	0.00418708	689.001	1	-0.0356028	0.0186862	-0.0681269	0.0357566	0.053	-0.0282209	0.0144684	0.06	0.00231409	0.00171252	0.0493243	0.0365019	0.17
Moderate Impact (MAF<0.5%)	GOLGA8H	15	30604126	30614561	0.039999	6582	1	-0.0132174	0.00627636	-0.0252919	0.01201	0.053	-0.00723887	0.00485968	0.2	0.00128545	0.000575243	0.027399	0.0122612	0.035
Moderate Impact (MAF<0.5%)	IZUMO3	9	24542952	24545946	0.00411415	677	1	0.0331063	0.0188493	0.0633498	0.0360687	0.053	0.0179146	0.0145947	0.15	-0.00456932	0.00172626	-0.0973939	0.0367948	0.0058
Moderate Impact (MAF<0.5%)	KHK	2	27086747	27100762	0.00534171	879	1	-0.0331001	0.0165622	-0.063338	0.0316922	0.053	-0.0239138	0.0128239	0.089	0.00356313	0.00151887	0.0759472	0.0323743	0.019
Moderate Impact (MAF<0.5%)	MAN2A2	15	90902218	90922584	0.00994203	1636	1	0.0229726	0.012197	0.0439587	0.0233393	0.053	0.0186951	0.00944393	0.06	-0.00239674	0.00111878	-0.0510859	0.0238465	0.026
Moderate Impact (MAF<0.5%)	PLXNA2	1	208022242	208244384	0.0100393	1652.01	1	0.0249922	0.0121394	0.0478233	0.0232291	0.053	0.0179681	0.00939934	0.067	-0.000230801	0.00111313	-0.00491947	0.0237261	0.59
Moderate Impact (MAF<0.5%)	POM121L12	7	53035633	53036925	0.00413238	680	1	0.035215	0.0188103	0.0673849	0.035994	0.053	0.0210508	0.0145645	0.12	-0.000516624	0.00172903	-0.0110117	0.0368538	0.71
Moderate Impact (MAF<0.5%)	PYURF	4	88520998	88523776	0.000571241	94	1	-0.0916518	0.0504036	-0.175378	0.0964487	0.053	-0.0704284	0.0390267	0.058	0.00431467	0.0046092	0.0919661	0.098244	0.25
Moderate Impact (MAF<0.5%)	RAB4A	1	229271062	229305894	0.000869016	143	1	-0.0764122	0.040879	-0.146217	0.0782231	0.053	-0.050968	0.0316519	0.097	0.004889	0.00373822	0.104208	0.0796792	0.17
Moderate Impact (MAF<0.5%)	RAB6B	3	133824235	133895882	0.000498317	82.0001	1	-0.104216	0.0539598	-0.19942	0.103254	0.053	-0.0792798	0.0417802	0.08	0.00489114	0.00493439	0.104253	0.105175	0.39
Moderate Impact (MAF<0.5%)	RNF222	17	8390704	8397826	0.00165903	273	1	-0.0612365	0.0296164	-0.117178	0.0566718	0.053	-0.0423996	0.0229315	0.098	0.00153155	0.00271823	0.0326446	0.0579384	0.48
Moderate Impact (MAF<0.5%)	SLC10A2	13	103043998	103066417	0.00593118	975.999	1	-0.0303567	0.0157285	-0.0580884	0.0300969	0.053	-0.0210518	0.0121783	0.096	0.00263222	0.00144052	0.0561051	0.0307043	0.052
Moderate Impact (MAF<0.5%)	SLC16A5	17	75087727	75106162	0.00580357	955.001	1	0.0285811	0.015898	0.0546907	0.0304213	0.053	0.0240592	0.0123095	0.031	-0.000324872	0.00145686	-0.00692457	0.0310526	0.81
Moderate Impact (MAF<0.5%)	SLC25A13	7	96120220	96322147	0.0035733	588.001	1	-0.0437868	0.0202143	-0.0837873	0.0386806	0.053	-0.0352871	0.0156516	0.037	0.000682982	0.00185481	0.0145576	0.0395348	0.61
Moderate Impact (MAF<0.5%)	SLFN5	17	35243071	35273655	0.00587041	965.999	1	-0.0303207	0.0158092	-0.0580195	0.0302513	0.053	-0.0241502	0.0122408	0.048	-0.000873677	0.00144647	-0.0186222	0.0308312	0.44
Moderate Impact (MAF<0.5%)	SPANXN1	X	145247503	145256208	0.000176234	29	1	-0.17865	0.0907229	-0.341852	0.173601	0.053	-0.137592	0.0702452	0.049	0.00235061	0.00829621	0.0501027	0.176832	0.69
Moderate Impact (MAF<0.5%)	SRP54	14	34981957	35029686	0.000662397	109	1	0.0838768	0.0468109	0.160501	0.089574	0.053	0.0557882	0.0362448	0.15	-0.00883085	0.00428066	-0.188227	0.0912412	0.04
Moderate Impact (MAF<0.5%)	ZNF568	19	36916329	36998700	0.00797307	1312	1	0.0228462	0.0135928	0.0437168	0.0260102	0.053	0.00762565	0.0105247	0.38	-0.00283219	0.00124822	-0.0603674	0.0266055	0.0092
LoF (MAF<0.5%)	CAPN5	11	77066961	77126155	0.000808245	133	1	0.082302	0.0423833	0.157487	0.0811016	0.054	0.0661321	0.0328167	0.035	0.000608219	0.0039052	0.012964	0.0832384	0.98
LoF (MAF<0.5%)	DLL3	6	170282206	170306565	0.00113033	186	1	-0.0667091	0.0358526	-0.12765	0.0686049	0.054	-0.037473	0.02776	0.16	0.00426513	0.00327858	0.0909102	0.0698821	0.13
LoF (MAF<0.5%)	DRD4	11	637525	640936	0.000935863	154	1	0.0765611	0.0393933	0.146502	0.0753802	0.054	0.0596064	0.0305015	0.064	-0.00588706	0.00360236	-0.125481	0.0767834	0.069
LoF (MAF<0.5%)	H2BC17	6	27893425	27893891	0.000431469	70.9999	1	0.113798	0.0579887	0.217756	0.110963	0.054	0.0981991	0.0448996	0.023	-0.00814684	0.00530281	-0.173648	0.113028	0.17
LoF (MAF<0.5%)	HK3	5	176880869	176899346	0.00120933	199	1	0.0608241	0.0346626	0.116389	0.0663278	0.054	0.0378508	0.0268387	0.11	-0.00260068	0.00316976	-0.0554329	0.0675627	0.36
LoF (MAF<0.5%)	KAT2A	17	42113111	42121367	0.00032816	54	1	0.126812	0.0664821	0.242658	0.127215	0.054	0.0618095	0.051476	0.21	-0.0125097	0.0060795	-0.266641	0.129583	0.057
LoF (MAF<0.5%)	NCAPD3	11	134150113	134225454	0.000595549	98	1	0.0900853	0.0493695	0.172381	0.0944699	0.054	0.0563144	0.038226	0.12	-0.00694876	0.0045614	-0.148111	0.0972251	0.092
LoF (MAF<0.5%)	TNNT2	1	201359008	201377764	0.000650242	107	1	-0.0881257	0.0472462	-0.168631	0.0904069	0.054	-0.0691433	0.0365819	0.047	0.00731911	0.00436136	0.156005	0.0929613	0.065
LoF (MAF<0.5%)	ZSCAN22	19	58326994	58342332	0.000267389	43.9999	1	-0.115764	0.0736489	-0.221518	0.140929	0.054	-0.105322	0.0570251	0.043	-0.00397403	0.00673487	-0.0847055	0.143552	0.78
Moderate Impact (MAF<0.5%)	ALOX15	17	4630919	4642294	0.00784545	1291	1	0.0261037	0.013704	0.0499502	0.026223	0.054	0.0236303	0.0106108	0.025	-0.000741388	0.00125803	-0.0158025	0.0268146	0.57
Moderate Impact (MAF<0.5%)	BNC1	15	83255903	83284714	0.00488593	803.999	1	0.0327086	0.0173107	0.0625888	0.0331245	0.054	0.0381293	0.0134034	0.005	0.000448562	0.00158597	0.00956099	0.0338046	0.85
Moderate Impact (MAF<0.5%)	CCL4L2	17	36210948	36212918	0.00184742	304	1	-0.0591901	0.028068	-0.113262	0.0537089	0.054	-0.0447253	0.0217326	0.067	0.00225294	0.0025752	0.0480209	0.0548898	0.57
Moderate Impact (MAF<0.5%)	CD40LG	X	136648158	136660390	0.000650242	107	1	0.0945949	0.0472476	0.18101	0.0904096	0.054	0.072578	0.036583	0.051	-0.0059153	0.00434091	-0.126083	0.0925254	0.2
Moderate Impact (MAF<0.5%)	CEP68	2	65056366	65087004	0.00684882	1127	1	0.0312204	0.0146537	0.0597411	0.0280403	0.054	0.0266995	0.0113461	0.027	-0.000203035	0.00134657	-0.00432764	0.0287018	0.97
Moderate Impact (MAF<0.5%)	FAM160A2	11	6211345	6234711	0.00783937	1290	1	-0.0275527	0.0137076	-0.0527229	0.0262299	0.054	-0.0153099	0.0106136	0.15	0.00305776	0.00125738	0.0651754	0.0268007	0.016
Moderate Impact (MAF<0.5%)	GART	21	33508081	33521016	0.00568203	935.001	1	-0.0341625	0.016069	-0.0653709	0.0307485	0.054	-0.0288841	0.0124419	0.029	0.00191111	0.00147417	0.0407348	0.0314216	0.3
Moderate Impact (MAF<0.5%)	GUCY2C	12	14612632	14696599	0.00854431	1406	1	0.0255705	0.0131386	0.0489299	0.0251411	0.054	0.0125958	0.010173	0.19	-0.00272367	0.00120532	-0.0580544	0.0256911	0.026
Moderate Impact (MAF<0.5%)	KRTAP13-3	21	30396031	30396822	0.000650242	107	1	0.0834463	0.0472469	0.159677	0.0904082	0.054	0.0669054	0.0365824	0.056	-0.00416237	0.00434083	-0.0887199	0.0925237	0.33
Moderate Impact (MAF<0.5%)	LAT	16	28984826	28990784	0.00297167	489	1	0.0411076	0.0221515	0.0786605	0.0423875	0.054	0.0391004	0.0171516	0.024	0.000412981	0.00203817	0.00880259	0.0434431	0.78
Moderate Impact (MAF<0.5%)	MIGA2	9	129036621	129072082	0.0035976	591.999	1	0.038291	0.0201456	0.0732709	0.0385492	0.054	0.0294831	0.0155984	0.053	-0.0014752	0.0018516	-0.0314435	0.0394664	0.19
Moderate Impact (MAF<0.5%)	NKAIN2	6	123803865	124825640	0.000765706	126	1	-0.0803518	0.0435432	-0.153755	0.0833211	0.054	-0.0503629	0.0337148	0.11	0.00348048	0.00398185	0.0741856	0.0848722	0.51
Moderate Impact (MAF<0.5%)	OR4C13	11	49952391	49953419	0.00333021	547.999	1	-0.0438768	0.0209416	-0.0839595	0.0400723	0.054	-0.036393	0.0162147	0.038	0.00194031	0.00192029	0.0413572	0.0409305	0.33
Moderate Impact (MAF<0.5%)	RABGAP1L	1	174159410	174995308	0.00509255	837.999	1	-0.0365554	0.0169596	-0.0699498	0.0324527	0.054	-0.0275567	0.0131316	0.057	0.00150196	0.00155461	0.0320139	0.0331361	0.26
Moderate Impact (MAF<0.5%)	SPRED2	2	65310851	65432637	0.00285013	469	1	0.0451132	0.0226183	0.0863254	0.0432807	0.054	0.0300688	0.0175129	0.083	-0.0039365	0.00207277	-0.0839055	0.0441806	0.039
Moderate Impact (MAF<0.5%)	TAL1	1	47216290	47232220	0.00260097	428	1	0.0505122	0.023671	0.0966565	0.0452951	0.054	0.0361984	0.018328	0.07	-0.00218577	0.00217478	-0.0465891	0.0463549	0.24
Moderate Impact (MAF<0.5%)	UBA52	19	18571730	18577550	0.000601626	99	1	0.109319	0.0491139	0.209185	0.0939808	0.054	0.0667631	0.0380281	0.15	-0.0081354	0.00451408	-0.173404	0.0962165	0.11
Moderate Impact (MAF<0.5%)	ZNF566	19	36445119	36489902	0.000966248	159	1	-0.0618098	0.0387705	-0.118275	0.0741884	0.054	-0.0426877	0.0300193	0.095	0.000894801	0.0035454	0.0190725	0.0755693	0.8
LoF (MAF<0.5%)	CLN6	15	68206992	68257211	0.000249158	40.9999	1	0.147589	0.0762967	0.282416	0.145996	0.055	0.0971182	0.0590752	0.12	-0.00579773	0.006977	-0.123577	0.148713	0.31
LoF (MAF<0.5%)	DIS3	2	188734155	188790104	0.000990556	163	1	-0.0707322	0.0383037	-0.135348	0.0732952	0.055	-0.0449581	0.0296579	0.14	0.00586445	0.00351346	0.124999	0.0748885	0.074
LoF (MAF<0.5%)	DTYMK	2	241675747	241686944	0.000316006	52.0001	1	0.128653	0.0677577	0.246181	0.129656	0.055	0.106325	0.0524636	0.039	-0.000621146	0.00619615	-0.0132396	0.132069	0.85
LoF (MAF<0.5%)	LILRA2	19	54504943	54519583	0.0240894	3964.01	1	-0.0153815	0.00795147	-0.0294329	0.0152154	0.055	-0.00784124	0.00615668	0.2	0.00156843	0.000729152	0.0334307	0.0155417	0.021
LoF (MAF<0.5%)	MGAT4D	4	140442262	140498377	0.000127618	21.0001	1	-0.188548	0.106594	-0.360792	0.203971	0.055	-0.137925	0.082534	0.082	0.027074	0.00974756	0.577076	0.207767	0.0068
LoF (MAF<0.5%)	PIH1D2	11	112063218	112074274	0.000200542	33	1	-0.151914	0.0850334	-0.290692	0.162714	0.055	-0.130343	0.0658399	0.035	0.00366314	0.00777593	0.0780789	0.165742	0.61
LoF (MAF<0.5%)	PLEKHA5	12	19129752	19376400	0.000127618	21.0001	1	0.198674	0.106607	0.380168	0.203995	0.055	0.14631	0.0825438	0.075	-0.0157455	0.00974872	-0.335611	0.207792	0.19
LoF (MAF<0.5%)	RERGL	12	18080869	18320107	0.000376776	62	1	0.139702	0.0620491	0.267324	0.118733	0.055	0.125046	0.0480436	0.021	-0.00185266	0.00567413	-0.039489	0.120943	0.68
LoF (MAF<0.5%)	VPS41	7	38722974	38932394	0.000680628	112	1	0.0864704	0.0461809	0.165463	0.0883684	0.055	0.0690199	0.0357571	0.05	0.00155233	0.00424202	0.0330875	0.0904176	0.61
Moderate Impact (MAF<0.5%)	ASPDH	19	50511600	50514690	0.00192034	316	1	0.0561715	0.0275278	0.107486	0.0526752	0.055	0.0371695	0.0213143	0.081	-0.0045224	0.0025213	-0.0963938	0.0537409	0.054
Moderate Impact (MAF<0.5%)	ATAD2B	2	23748664	23927123	0.00572456	941.999	1	0.0324952	0.0160048	0.0621805	0.0306256	0.055	0.028602	0.0123923	0.02	-0.00179606	0.00146593	-0.0382826	0.0312459	0.29
Moderate Impact (MAF<0.5%)	CDK5RAP2	9	120388869	120580170	0.0114491	1884	1	0.0225018	0.0113832	0.0430578	0.0217821	0.055	0.0178577	0.00881381	0.06	-0.000462659	0.00104481	-0.00986146	0.0222699	0.57
Moderate Impact (MAF<0.5%)	CLUH	17	2689386	2712663	0.0103917	1710	1	0.0236183	0.0119356	0.0451943	0.0228391	0.055	0.0157327	0.00924157	0.098	-0.000251621	0.00109688	-0.00536324	0.0233797	0.79
Moderate Impact (MAF<0.5%)	DNASE1L1	X	154401236	154412112	0.000607703	100	1	0.0972938	0.0488709	0.186174	0.0935158	0.055	0.0745597	0.0378399	0.058	-0.00984318	0.00449151	-0.209805	0.0957354	0.061
Moderate Impact (MAF<0.5%)	F12	5	177402141	177409564	0.00233358	384	1	-0.0391851	0.0249812	-0.0749818	0.0478022	0.055	-0.0281651	0.0193425	0.075	-0.00184525	0.00228742	-0.039331	0.0487558	0.69
Moderate Impact (MAF<0.5%)	HOPX	4	56647988	56681899	0.00199934	328.999	1	-0.0518883	0.0269816	-0.0992897	0.05163	0.055	-0.033646	0.0208914	0.097	0.00374399	0.00247487	0.0798022	0.0527512	0.066
Moderate Impact (MAF<0.5%)	KLF13	15	31478417	31529455	0.00186565	307	1	-0.0535049	0.0279276	-0.102383	0.0534402	0.055	-0.0378831	0.0216239	0.065	-0.00111232	0.00255803	-0.0237088	0.0545238	0.69
Moderate Impact (MAF<0.5%)	LRSAM1	9	127451486	127503501	0.00702505	1156	1	0.0256712	0.0144665	0.0491226	0.027682	0.055	0.0233594	0.0112012	0.026	-0.000252892	0.0013275	-0.00539033	0.0282953	0.92
Moderate Impact (MAF<0.5%)	MED10	5	6371874	6378571	0.000467931	76.9999	1	-0.103264	0.0556904	-0.197599	0.106565	0.055	-0.0861895	0.0431201	0.04	0.000800525	0.00509266	0.017063	0.108549	0.82
Moderate Impact (MAF<0.5%)	OR2A4	6	131699644	131701401	0.00241258	397	1	-0.0458794	0.0245735	-0.0877915	0.0470221	0.055	-0.0374495	0.0190269	0.043	-0.000763908	0.00224717	-0.0162825	0.0478979	0.7
Moderate Impact (MAF<0.5%)	SFTPB	2	85657314	85668741	0.00299598	493	1	0.0398984	0.0220635	0.0763467	0.0422191	0.055	0.0312984	0.0170834	0.082	-0.000979085	0.00202377	-0.020869	0.0431362	0.92
Moderate Impact (MAF<0.5%)	SHLD1	20	5750393	5864395	0.00102094	168	1	-0.0696762	0.0377205	-0.133327	0.0721792	0.055	-0.0417509	0.0292063	0.14	0.00657061	0.00345968	0.140051	0.0737422	0.096
Moderate Impact (MAF<0.5%)	TMUB2	17	44186970	44191929	0.00302636	498	1	-0.0421479	0.0219518	-0.0806512	0.0420054	0.055	-0.0428331	0.0169969	0.0065	0.00182022	0.0020155	0.0387975	0.0429599	0.47
Moderate Impact (MAF<0.5%)	TPRX1	19	47801243	47819051	0.00528094	869	1	0.0284396	0.0166571	0.05442	0.0318738	0.055	0.020941	0.0128973	0.076	-0.00330827	0.00152675	-0.070515	0.0325423	0.023
Moderate Impact (MAF<0.5%)	WNT2	7	117275451	117323152	0.00182311	300	1	0.0508916	0.0282556	0.0973825	0.0540679	0.055	0.046298	0.0218779	0.024	-0.00260264	0.00259251	-0.0554746	0.0552587	0.29
LoF (MAF<0.5%)	ABL2	1	179099330	179229684	0.000996633	164	1	-0.0756077	0.0381773	-0.144677	0.0730533	0.056	-0.0588076	0.02956	0.056	0.00307908	0.00349116	0.0656298	0.0744132	0.49
LoF (MAF<0.5%)	AKNA	9	114334156	114394405	0.000322083	53	1	0.110551	0.0671083	0.211542	0.128414	0.056	0.0647887	0.0519608	0.16	-0.00773444	0.00625585	-0.164858	0.133342	0.2
LoF (MAF<0.5%)	DENND4A	8	141117278	141195808	0.000218773	36	1	-0.128084	0.0814177	-0.245092	0.155795	0.056	-0.0931314	0.0630403	0.083	0.00617441	0.00744529	0.131606	0.158695	0.33
LoF (MAF<0.5%)	ELSPBP1	19	47994632	48025154	0.000200542	33	1	-0.165231	0.0850373	-0.316174	0.162721	0.056	-0.14719	0.0658429	0.031	-0.00161989	0.00777628	-0.0345276	0.165749	0.97
LoF (MAF<0.5%)	KISS1R	19	917287	921005	0.000571241	94	1	0.100425	0.0504115	0.192166	0.0964638	0.056	0.0602425	0.0390327	0.14	-0.00694255	0.00460992	-0.147979	0.0982593	0.19
LoF (MAF<0.5%)	LRRC42	1	53946085	53968168	0.000632011	104	1	0.0759492	0.0479289	0.145331	0.0917133	0.056	0.0438758	0.0371105	0.15	-0.000870449	0.0044474	-0.0185534	0.0947952	0.59
LoF (MAF<0.5%)	RSPH10B	7	5925550	5970683	0.000340314	56	1	0.141946	0.0652887	0.271618	0.124932	0.056	0.0717816	0.0505519	0.22	-0.0139159	0.00597037	-0.296614	0.127257	0.038
LoF (MAF<0.5%)	SEPTIN9	17	77292191	77306525	0.000850785	140	1	-0.0817281	0.0413132	-0.156389	0.0790539	0.056	-0.0453981	0.0319881	0.22	0.00733745	0.00377792	0.156396	0.0805254	0.069
LoF (MAF<0.5%)	SIRT4	12	120302316	120313249	0.000170157	28	1	0.185591	0.0923145	0.355134	0.176646	0.056	0.100923	0.0714775	0.19	-0.0179928	0.00844175	-0.383512	0.179934	0.058
LoF (MAF<0.5%)	SLC10A7	4	146253975	146521964	0.000170157	28	1	0.178697	0.0923231	0.341942	0.176663	0.056	0.130811	0.0714842	0.087	-0.00593817	0.00859737	-0.126571	0.183251	0.46
LoF (MAF<0.5%)	SLC6A18	5	1225381	1246189	0.00170157	280	1	-0.0550717	0.0292379	-0.105381	0.0559475	0.056	-0.0393437	0.0226384	0.075	0.0050186	0.00268327	0.10697	0.0571932	0.04
LoF (MAF<0.5%)	SREBF1	17	17810399	17837011	0.000291698	48.0001	1	0.14275	0.0705125	0.273156	0.134928	0.056	0.114494	0.0545966	0.056	-0.0107629	0.00644807	-0.229409	0.137439	0.086
Moderate Impact (MAF<0.5%)	ACTR3	2	113890063	113962596	0.000753552	124	1	0.0852509	0.0438941	0.16313	0.0839926	0.056	0.0498557	0.0339865	0.14	-0.0134284	0.00403019	-0.286223	0.0859025	0.0003
Moderate Impact (MAF<0.5%)	ARHGAP5	14	32076114	32159728	0.00689743	1135	1	0.0310173	0.0145989	0.0593525	0.0279354	0.056	0.0147556	0.0113037	0.21	-0.00216709	0.00134325	-0.046191	0.028631	0.07
Moderate Impact (MAF<0.5%)	CERS6	2	168456249	168775134	0.00229712	378	1	-0.0472499	0.0251819	-0.090414	0.0481863	0.056	-0.0310967	0.0194979	0.12	0.00251001	0.0023028	0.0535002	0.0490836	0.31
Moderate Impact (MAF<0.5%)	EED	11	86244753	86278813	0.00237004	390	1	-0.0504598	0.0247903	-0.0965562	0.0474369	0.056	-0.0343055	0.0191947	0.11	0.00482161	0.00227571	0.102771	0.0485062	0.042
Moderate Impact (MAF<0.5%)	EEF1B2	2	206159585	206162928	0.00088117	145	1	0.0755878	0.0405963	0.144639	0.0776821	0.056	0.0608687	0.031433	0.041	-0.00546892	0.00371237	-0.116569	0.0791283	0.24
Moderate Impact (MAF<0.5%)	EIF4ENIF1	22	31436977	31496108	0.00570026	938.001	1	0.0277271	0.0160398	0.0530566	0.0306926	0.056	0.0235901	0.0124193	0.041	4.01499e-05	0.0014707	0.000855785	0.0313476	0.75
Moderate Impact (MAF<0.5%)	FBXO46	19	45710629	45730896	0.0024065	395.999	1	0.0401507	0.0246032	0.0768295	0.0470789	0.056	0.0214839	0.0190498	0.19	-0.00380367	0.00225557	-0.0810743	0.0480769	0.046
Moderate Impact (MAF<0.5%)	GPR137B	1	236142505	236221865	0.00326337	537.001	1	0.0366613	0.0211452	0.0701524	0.0404619	0.056	0.0251313	0.0163724	0.093	-0.00232919	0.00194087	-0.0496461	0.0413692	0.12
Moderate Impact (MAF<0.5%)	MOV10	1	112673141	112700746	0.00436331	718	1	0.0343981	0.0183063	0.0658217	0.0350296	0.056	0.0185122	0.0141743	0.19	-0.00292569	0.00167988	-0.0623604	0.0358062	0.13
Moderate Impact (MAF<0.5%)	RAB2A	8	60516936	60623644	0.000370699	61	1	0.100822	0.0625598	0.192926	0.11971	0.056	0.0614003	0.0484389	0.11	-0.0025522	0.00586695	-0.0543995	0.125053	0.71
Moderate Impact (MAF<0.5%)	RHBDF2	17	76470891	76501790	0.00803384	1322	1	-0.0204936	0.0135425	-0.0392151	0.0259139	0.056	-0.0116736	0.0104857	0.16	0.000588712	0.00124031	0.0125483	0.0264369	0.94
Moderate Impact (MAF<0.5%)	RHOBTB3	5	95713522	95824383	0.00350037	576	1	-0.036988	0.0204221	-0.0707776	0.0390783	0.056	-0.0188542	0.0158125	0.19	0.00372925	0.00187077	0.079488	0.039875	0.019
Moderate Impact (MAF<0.5%)	SAC3D1	11	65040901	65044828	0.00281974	463.999	1	-0.0416768	0.0227397	-0.0797497	0.043513	0.056	-0.032758	0.017607	0.046	0.000821971	0.00208172	0.0175201	0.0443713	0.63
Moderate Impact (MAF<0.5%)	SH3GL3	15	83447228	83618743	0.00137949	227.001	1	-0.054654	0.0324649	-0.104582	0.0621225	0.056	-0.032183	0.025137	0.12	0.00118443	0.0029688	0.0252458	0.0632792	0.7
Moderate Impact (MAF<0.5%)	SLC12A9	7	100826820	100867010	0.00761452	1253	1	-0.0282346	0.0139038	-0.0540277	0.0266053	0.056	-0.0279714	0.0107655	0.0091	0.00136721	0.00127653	0.0291417	0.0272089	0.2
Moderate Impact (MAF<0.5%)	SOX17	8	54457935	54460892	0.00302029	497.001	1	-0.0467663	0.0219759	-0.0894886	0.0420515	0.056	-0.0315075	0.0170155	0.097	0.00206531	0.00201365	0.0440216	0.0429205	0.31
Moderate Impact (MAF<0.5%)	ST6GALNAC1	17	76624761	76643786	0.00657535	1082	1	0.0288757	0.0149465	0.0552544	0.0286005	0.056	0.0229859	0.0115728	0.041	-0.00147805	0.00137122	-0.0315043	0.0292272	0.33
Moderate Impact (MAF<0.5%)	STAC3	12	57243453	57251188	0.00336668	554.001	1	0.0427854	0.0208201	0.081871	0.0398398	0.056	0.0292651	0.0161206	0.091	-0.00228132	0.00190908	-0.0486258	0.0406916	0.34
Moderate Impact (MAF<0.5%)	TEX2	17	64147227	64263260	0.00676981	1114	1	-0.0288276	0.0147338	-0.0551624	0.0281935	0.056	-0.022709	0.0114081	0.069	0.000229512	0.00135099	0.00489199	0.028796	0.72
Moderate Impact (MAF<0.5%)	TRIM39-RPP21	6	30328907	30346854	0.00136733	225	1	-0.0607807	0.0326057	-0.116306	0.0623919	0.056	-0.0452214	0.025246	0.068	0.00223536	0.00298829	0.0476461	0.0636947	0.53
Moderate Impact (MAF<0.5%)	WIPF3	7	29806486	29917066	0.00649635	1069	1	0.029267	0.0150368	0.0560032	0.0287733	0.056	0.025471	0.0116427	0.027	-0.00282206	0.00138021	-0.0601515	0.0294188	0.059
Moderate Impact (MAF<0.5%)	ZHX2	8	122781655	122974510	0.00679412	1118	1	-0.0274876	0.0147087	-0.0525983	0.0281455	0.056	-0.0242754	0.0113887	0.027	0.000315762	0.00135046	0.00673039	0.0287847	0.85
LoF (MAF<0.5%)	APOL6	22	35648446	35668404	0.000382853	63	1	0.129936	0.0615685	0.248636	0.117813	0.057	0.0661226	0.0476715	0.22	-0.00753652	0.00567523	-0.160639	0.120966	0.23
LoF (MAF<0.5%)	EHD4	15	41895933	41972557	0.00016408	27	1	0.187252	0.0940048	0.358312	0.179881	0.057	0.131472	0.0727863	0.073	-0.00455654	0.00859633	-0.0971215	0.183229	0.66
LoF (MAF<0.5%)	FBXO10	9	37510892	37576380	0.000127618	21.0001	1	0.190195	0.106588	0.363943	0.203959	0.057	0.130755	0.0825292	0.078	-0.00544456	0.0099876	-0.116049	0.212883	0.66
LoF (MAF<0.5%)	GHR	5	42423439	42721878	0.000358545	59	1	0.112833	0.0636039	0.215909	0.121708	0.057	0.0658418	0.0492474	0.14	-0.00843423	0.00581631	-0.179774	0.123973	0.13
LoF (MAF<0.5%)	HSP90AA1	14	102080742	102139699	0.000437546	71.9999	1	-0.0806073	0.0575858	-0.154244	0.110192	0.057	-0.0372729	0.0445877	0.19	0.00429713	0.00526598	0.0915923	0.112243	0.29
LoF (MAF<0.5%)	KBTBD11	8	1973878	2006936	0.000145849	24	1	-0.19058	0.0997042	-0.36468	0.190787	0.057	-0.151743	0.0771993	0.063	0.0129302	0.00911751	0.275604	0.194337	0.057
LoF (MAF<0.5%)	MRPL35	2	86199355	86213790	0.000261312	42.9999	1	-0.118427	0.0744973	-0.226613	0.142553	0.057	-0.0902205	0.0576819	0.07	0.00249428	0.00681245	0.053165	0.145206	0.57
LoF (MAF<0.5%)	PCDHA7	5	140834248	141012347	0.00049224	81.0001	1	-0.0998075	0.0542933	-0.190984	0.103892	0.057	-0.0792232	0.0420383	0.048	0.00227897	0.00499579	0.0485757	0.106484	0.56
LoF (MAF<0.5%)	PDE4DIP	1	148808181	149048286	0.00205404	338	1	-0.0529656	0.0266208	-0.101351	0.0509396	0.057	-0.0397906	0.020612	0.058	0.0027003	0.00243797	0.0575562	0.0519647	0.26
LoF (MAF<0.5%)	PHYH	10	13277796	13302412	0.000540856	89	1	-0.100448	0.0517989	-0.19221	0.0991186	0.057	-0.0731062	0.040107	0.058	-0.00194382	0.0047368	-0.041432	0.100964	0.8
LoF (MAF<0.5%)	RAPGEF5	7	22118236	22357154	0.000261312	42.9999	1	0.127243	0.0745026	0.243483	0.142563	0.057	0.070931	0.0576861	0.18	-0.0207665	0.00681294	-0.442633	0.145216	0.0061
LoF (MAF<0.5%)	SERPINI2	3	167441789	167479004	0.00101486	166.999	1	0.0733146	0.0378325	0.14029	0.0723935	0.057	0.0564246	0.0292931	0.068	-0.00439816	0.00347003	-0.0937457	0.0739628	0.2
LoF (MAF<0.5%)	SHANK2	11	70467856	71252577	0.000133695	22	1	-0.215792	0.104137	-0.412924	0.199269	0.057	-0.131305	0.0806315	0.16	0.0184335	0.00952287	0.392906	0.202978	0.066
LoF (MAF<0.5%)	TRIM55	8	66126896	66175485	0.000218773	36	1	-0.13534	0.0814309	-0.258977	0.15582	0.057	-0.0962586	0.0630505	0.068	0.010447	0.0074465	0.222675	0.15872	0.19
LoF (MAF<0.5%)	ZNF91	19	23304991	23395471	0.00106956	176	1	0.0710478	0.0368589	0.135952	0.0705305	0.057	0.0536355	0.0285392	0.077	0.000821208	0.00338989	0.0175038	0.0722547	0.94
Moderate Impact (MAF<0.5%)	CCDC91	12	28133249	28581511	0.00339098	557.999	1	0.0443957	0.020756	0.0849524	0.0397172	0.057	0.035724	0.016071	0.053	-0.00130484	0.00189972	-0.0278123	0.0404921	0.42
Moderate Impact (MAF<0.5%)	CEACAM4	19	41627313	41635416	0.00207227	341	1	0.0432861	0.0265093	0.0828291	0.0507263	0.057	0.0334563	0.0205257	0.05	0.00062271	0.00244211	0.0132729	0.052053	0.95
Moderate Impact (MAF<0.5%)	IPP	1	45694324	45750653	0.00304459	500.999	1	-0.0445674	0.0218898	-0.085281	0.0418867	0.057	-0.0322997	0.0169489	0.078	0.0046769	0.00201175	0.099687	0.04288	0.029
Moderate Impact (MAF<0.5%)	MMP27	11	102691487	102705769	0.00428431	705	1	0.0377562	0.0184753	0.0722475	0.035353	0.057	0.0323877	0.0143051	0.035	-0.000728625	0.0016979	-0.0155305	0.0361903	0.65
Moderate Impact (MAF<0.5%)	PCDHB7	5	141172644	141176383	0.0111878	1841	1	-0.0250677	0.0115136	-0.0479677	0.0220316	0.057	-0.0185823	0.00891478	0.056	0.00318132	0.00105574	0.0678091	0.0225028	0.0041
Moderate Impact (MAF<0.5%)	PLAUR	19	43646095	43670547	0.00292305	481	1	0.0486034	0.0223366	0.0930039	0.0427417	0.057	0.0368249	0.0172949	0.053	-0.00276427	0.00204473	-0.0589197	0.0435829	0.22
Moderate Impact (MAF<0.5%)	PREPL	2	44316281	44361862	0.00738359	1215	1	0.0262644	0.0141177	0.0502577	0.0270146	0.057	0.0182064	0.0109311	0.083	-0.000532681	0.00129525	-0.011354	0.0276079	0.71
Moderate Impact (MAF<0.5%)	REXO1	19	1815248	1848483	0.0157942	2599	1	0.0199293	0.00973511	0.0381353	0.0186284	0.057	0.0158652	0.00753773	0.054	-3.20997e-05	0.000893813	-0.000684197	0.0190514	0.98
Moderate Impact (MAF<0.5%)	SIPA1L2	1	232397965	232630571	0.0144269	2374	1	-0.0179893	0.0101718	-0.034423	0.019464	0.057	-0.010507	0.00787584	0.14	0.0016183	0.000931964	0.0344937	0.0198646	0.057
Moderate Impact (MAF<0.5%)	TMEM214	2	27032910	27041694	0.00519586	855	1	0.0321455	0.0167917	0.0615113	0.0321314	0.057	0.0337808	0.0130015	0.0094	2.52469e-05	0.00154273	0.000538131	0.0328829	0.82
Moderate Impact (MAF<0.5%)	TMPO	12	98515579	98550351	0.00486163	800.001	1	0.0317381	0.0173536	0.0607317	0.0332066	0.057	0.020505	0.0134366	0.11	-0.00230996	0.0015899	-0.0492362	0.0338883	0.15
Moderate Impact (MAF<0.5%)	UTS2B	3	191267168	191330536	0.000364622	60	1	0.10775	0.0630772	0.206183	0.1207	0.057	0.0808905	0.0488396	0.072	-0.00163698	0.00576813	-0.0348918	0.122946	0.78
Moderate Impact (MAF<0.5%)	VRK3	19	49976468	50025946	0.00327552	539	1	0.0438177	0.0211071	0.0838464	0.040389	0.057	0.0368329	0.0163429	0.046	-0.00183835	0.00193555	-0.039184	0.0412558	0.33
Moderate Impact (MAF<0.5%)	ZNF638	2	71276561	71435069	0.0137402	2261	1	-0.0204554	0.0104167	-0.039142	0.0199326	0.057	-0.0135463	0.00806546	0.12	0.00078575	0.000955721	0.0167481	0.020371	0.27
LoF (MAF<0.5%)	ARMC5	16	31458080	31467166	0.000151926	25	1	-0.183703	0.0976907	-0.351521	0.186934	0.058	-0.149414	0.0756403	0.045	0.00850874	0.00893338	0.181362	0.190413	0.36
LoF (MAF<0.5%)	BGLAP	1	156242184	156243317	0.000285621	47.0001	1	-0.133588	0.0712663	-0.255624	0.13637	0.058	-0.12003	0.0551803	0.022	9.45929e-05	0.00658741	0.00201622	0.140409	0.93
LoF (MAF<0.5%)	CCN5	20	44714844	44728509	0.000461854	75.9999	1	-0.0946162	0.056051	-0.181051	0.107255	0.058	-0.0615875	0.0433993	0.11	0.00324214	0.00512562	0.0691054	0.109251	0.7
LoF (MAF<0.5%)	CDC14B	9	96490241	96619843	0.000395007	65	1	-0.126358	0.0606038	-0.24179	0.115967	0.058	-0.0956058	0.0469245	0.072	0.000712954	0.00554196	0.0151964	0.118126	0.8
LoF (MAF<0.5%)	CHRNA5	15	78565520	78595269	0.000954094	157	1	0.0624725	0.0390225	0.119543	0.0746706	0.058	0.0609546	0.0302145	0.025	-0.000190537	0.00357988	-0.00406125	0.0763043	0.81
LoF (MAF<0.5%)	MSS51	10	73423579	73433561	0.00055301	91	1	-0.092954	0.051225	-0.17787	0.0980205	0.058	-0.0696063	0.0396626	0.079	0.0126412	0.00471023	0.269444	0.100397	0.012
LoF (MAF<0.5%)	PDP2	16	66878589	66895754	0.000121541	20.0001	1	0.188363	0.109221	0.360438	0.208997	0.058	0.133212	0.0845676	0.086	-0.0146952	0.00998773	-0.313225	0.212886	0.086
LoF (MAF<0.5%)	PLEKHG1	6	150599883	150843665	0.00117287	193	1	-0.0793526	0.0351962	-0.151843	0.0673489	0.058	-0.0600483	0.0272518	0.058	0.00192506	0.00323534	0.0410322	0.0689605	0.79
LoF (MAF<0.5%)	SOAT1	1	179293714	179358680	0.00065632	108	1	0.0810328	0.0470282	0.155059	0.0899898	0.058	0.0525626	0.0364131	0.11	-0.00842518	0.00430053	-0.179581	0.0916647	0.068
Moderate Impact (MAF<0.5%)	AC010422	19	12525373	12551542	0.0023275	382.999	1	0.0465667	0.0250201	0.0891067	0.0478767	0.058	0.0386158	0.0193726	0.047	0.00444345	0.00597009	0.094711	0.127251	0.5
Moderate Impact (MAF<0.5%)	ADM5	19	49688664	49690575	0.000376776	62	1	-0.119705	0.0620492	-0.229059	0.118733	0.058	-0.0815235	0.0480436	0.096	0.00801418	0.00567413	0.17082	0.120943	0.11
Moderate Impact (MAF<0.5%)	ADSL	22	40346500	40390463	0.00329375	542	1	0.0441917	0.0210484	0.084562	0.0402767	0.058	0.0266935	0.0162974	0.15	-0.00449765	0.00193012	-0.0958663	0.04114	0.029
Moderate Impact (MAF<0.5%)	CIART	1	150282543	150287093	0.00246728	406.001	1	-0.035783	0.0243017	-0.0684718	0.046502	0.058	-0.0301302	0.0188164	0.047	0.000630269	0.00222505	0.013434	0.0474264	0.72
Moderate Impact (MAF<0.5%)	COPE	19	18899514	18919387	0.00202973	334	1	-0.0520372	0.0267786	-0.0995746	0.0512416	0.058	-0.0424178	0.0207342	0.039	0.00171689	0.00245247	0.0365951	0.0522738	0.34
Moderate Impact (MAF<0.5%)	CRYGB	2	208142573	208146158	0.00162257	267	1	0.051111	0.0299394	0.0978023	0.0572899	0.058	0.0380263	0.0231816	0.1	-0.00437089	0.00274298	-0.0931644	0.0584659	0.099
Moderate Impact (MAF<0.5%)	FANK1	10	125896564	126009592	0.00317221	522	1	0.0407426	0.0214457	0.0779621	0.0410369	0.058	0.0374364	0.016605	0.021	-0.000133964	0.00196677	-0.00285541	0.0419212	0.81
Moderate Impact (MAF<0.5%)	IAH1	2	9473658	9496543	0.00364014	599	1	-0.0349596	0.0200305	-0.0668962	0.0383289	0.058	-0.0190419	0.0155093	0.17	0.00199902	0.00183325	0.0426086	0.0390753	0.31
Moderate Impact (MAF<0.5%)	KCNJ10	1	159998651	160070160	0.00316613	520.999	1	-0.0414051	0.0214711	-0.0792298	0.0410855	0.058	-0.0308176	0.0166247	0.069	-0.000421681	0.00196723	-0.00898803	0.041931	0.94
Moderate Impact (MAF<0.5%)	KCTD10	12	109448655	109477359	0.00185957	306	1	0.0592554	0.027973	0.113387	0.0535271	0.058	0.0384794	0.021659	0.094	-0.00474936	0.00257485	-0.101231	0.0548823	0.14
Moderate Impact (MAF<0.5%)	LRRN4	20	6040546	6054060	0.00607096	999.001	1	0.0342826	0.0155508	0.0656007	0.0297569	0.058	0.031018	0.0120407	0.027	-0.000393372	0.00142563	-0.00838463	0.030387	0.86
Moderate Impact (MAF<0.5%)	MTA2	11	62593214	62601865	0.00235789	388	1	0.0536066	0.0248528	0.102578	0.0475565	0.058	0.0302609	0.0192431	0.15	-0.00430384	0.00228445	-0.0917353	0.0486925	0.07
Moderate Impact (MAF<0.5%)	NSG1	4	4348140	4419058	0.00144633	237.999	1	0.0570821	0.0317043	0.109228	0.0606671	0.058	0.0396528	0.0245481	0.072	-0.00325817	0.00290532	-0.0694471	0.0619262	0.2
Moderate Impact (MAF<0.5%)	OLFML2B	1	161983192	162023854	0.00535387	881.001	1	0.0315008	0.0165438	0.0602777	0.031657	0.058	0.025018	0.0128096	0.068	-0.00136344	0.00152406	-0.0290614	0.032485	0.35
Moderate Impact (MAF<0.5%)	PER1	17	8140472	8156506	0.0132479	2179.99	1	-0.0206404	0.010603	-0.039496	0.0202891	0.058	-0.0149492	0.00820968	0.065	0.00182836	0.000972051	0.038971	0.020719	0.069
Moderate Impact (MAF<0.5%)	SLCO1B1	12	21131194	21239796	0.00466108	766.999	1	-0.0334724	0.0177201	-0.0640504	0.0339079	0.058	-0.0248132	0.0137204	0.072	0.000956719	0.00162362	0.0203922	0.0346071	0.6
Moderate Impact (MAF<0.5%)	SMIM20	4	25861830	25929874	0.00186565	307	1	-0.059707	0.0279312	-0.114251	0.0534471	0.058	-0.0554691	0.0216267	0.015	0.000629043	0.00255422	0.0134079	0.0544426	0.58
Moderate Impact (MAF<0.5%)	SOX5	12	23529504	24562544	0.00202365	333	1	0.0460966	0.0268199	0.0882071	0.0513206	0.058	0.0265003	0.0207662	0.17	-0.00176828	0.0024674	-0.0376905	0.052592	0.44
Moderate Impact (MAF<0.5%)	TEX55	3	119146151	119160042	0.00243081	400	1	-0.0436387	0.0244848	-0.0835039	0.0468523	0.058	-0.0227444	0.0189581	0.18	0.00333477	0.00224745	0.0710798	0.0479038	0.2
Moderate Impact (MAF<0.5%)	YTHDF1	20	63195429	63216139	0.00315398	519	1	-0.0392623	0.0215076	-0.0751295	0.0411554	0.058	-0.0335059	0.016653	0.041	-0.000700307	0.00196681	-0.0149269	0.0419221	0.99
LoF (MAF<0.5%)	DMP1	4	87650280	87664361	0.000139772	23	1	-0.170454	0.101853	-0.326168	0.194899	0.059	-0.150115	0.0788627	0.044	0.0246918	0.00931397	0.5263	0.198525	0.015
LoF (MAF<0.5%)	EFCAB5	17	29929200	30108452	0.0024065	395.999	1	-0.0466595	0.0246057	-0.0892842	0.0470837	0.059	-0.0289585	0.0190518	0.11	0.00510406	0.00225573	0.108792	0.0480803	0.03
LoF (MAF<0.5%)	KCTD3	1	215567304	215621807	0.000230927	38	1	-0.165882	0.0792459	-0.31742	0.151639	0.059	-0.133912	0.0613587	0.033	0.00142436	0.00724669	0.0303599	0.154461	0.94
LoF (MAF<0.5%)	PNLIPRP2	10	116620953	116645143	0.000303852	50.0001	1	-0.123105	0.0690979	-0.235565	0.132221	0.059	-0.0962111	0.0535013	0.067	0.00881953	0.00638279	0.187986	0.136048	0.19
LoF (MAF<0.5%)	RPL35A	3	197950190	197956610	0.000121541	20.0001	1	-0.210266	0.109218	-0.40235	0.208992	0.059	-0.152866	0.0845655	0.088	0.00921918	0.00998749	0.196505	0.212881	0.37
LoF (MAF<0.5%)	SHPRH	6	145864245	145964423	0.000376776	62	1	-0.115531	0.0620495	-0.221072	0.118733	0.059	-0.112207	0.0480439	0.017	0.00103941	0.00567416	0.0221548	0.120943	0.73
LoF (MAF<0.5%)	SKIV2L	6	31951734	31962405	0.0012701	209	1	0.0576082	0.0338262	0.110235	0.0647274	0.059	0.0719719	0.026191	0.0035	0.00107656	0.00310068	0.0229466	0.0660902	0.68
LoF (MAF<0.5%)	SPATA33	16	89657740	89671272	0.000303852	50.0001	1	0.124045	0.0690915	0.237364	0.132208	0.059	0.0617432	0.0534964	0.22	-0.0149991	0.00631812	-0.319702	0.134669	0.014
Moderate Impact (MAF<0.5%)	ABCB7	X	75051048	75156732	0.00071709	118	1	0.0753032	0.0449928	0.144095	0.086095	0.059	0.0557258	0.0348372	0.075	-0.00496519	0.00413193	-0.105832	0.0880711	0.13
Moderate Impact (MAF<0.5%)	ADGRG7	3	100609601	100695479	0.00674551	1110	1	-0.0211337	0.0147605	-0.0404399	0.0282446	0.059	-0.0167835	0.0114288	0.071	0.00152353	0.00135405	0.0324737	0.0288612	0.14
Moderate Impact (MAF<0.5%)	ARHGAP1	11	46677080	46700619	0.00242474	399.001	1	-0.0410626	0.0245098	-0.0785744	0.0469002	0.059	-0.0302592	0.0189775	0.081	0.00145087	0.0022526	0.0309249	0.0480136	0.59
Moderate Impact (MAF<0.5%)	ASTE1	3	131013875	131027649	0.00337275	555	1	0.038605	0.0208024	0.0738717	0.039806	0.059	0.0283353	0.016107	0.082	-0.00320941	0.0019109	-0.0684078	0.0407304	0.052
Moderate Impact (MAF<0.5%)	ATF7	12	53507856	53626410	0.0011911	196	1	-0.0597944	0.0349268	-0.114418	0.0668334	0.059	-0.0311833	0.0270432	0.22	0.00286315	0.00319392	0.0610273	0.0680776	0.46
Moderate Impact (MAF<0.5%)	BCL2L1	20	31664452	31723989	0.000674551	111	1	-0.0994209	0.0463967	-0.190245	0.0887814	0.059	-0.0803341	0.0359242	0.052	0.00830159	0.00428129	0.176946	0.0912546	0.12
Moderate Impact (MAF<0.5%)	BFSP1	20	17493905	17569220	0.00625934	1030	1	0.0253855	0.0153159	0.0485759	0.0293074	0.059	0.0121846	0.0118588	0.24	-0.00315033	0.00140602	-0.0671485	0.029969	0.033
Moderate Impact (MAF<0.5%)	C14orf39	14	60396469	60515543	0.00425392	700	1	0.0325268	0.0185389	0.0622409	0.0354747	0.059	0.021526	0.0143544	0.094	-0.00075019	0.00170623	-0.0159901	0.0363679	0.88
Moderate Impact (MAF<0.5%)	CALML5	10	5498697	5499570	0.00115464	190.001	1	-0.0700083	0.0354796	-0.133963	0.0678912	0.059	-0.0478368	0.0274712	0.098	0.00489904	0.00325303	0.104422	0.0693375	0.2
Moderate Impact (MAF<0.5%)	CCNB1IP1	14	20311368	20333312	0.000948017	156	1	0.0739707	0.0391451	0.141545	0.0749052	0.059	0.0427882	0.0303094	0.14	-0.00168916	0.00362648	-0.036004	0.0772975	0.55
Moderate Impact (MAF<0.5%)	ENG	9	127815013	127854658	0.00544502	896	1	0.0365769	0.0164063	0.0699909	0.0313939	0.059	0.0240723	0.0127031	0.094	-0.000269017	0.00151205	-0.00573403	0.032229	0.99
Moderate Impact (MAF<0.5%)	HDAC11	3	13479724	13506424	0.00276505	455	1	-0.0383331	0.0229616	-0.0733514	0.0439377	0.059	-0.031861	0.0177787	0.054	0.00195151	0.00210207	0.041596	0.0448051	0.4
Moderate Impact (MAF<0.5%)	KLHL30	2	238138668	238152947	0.00810068	1333	1	0.0292903	0.0134875	0.0560478	0.0258087	0.059	0.0220058	0.0104431	0.062	-0.000605094	0.00123939	-0.0128974	0.0264173	0.83
Moderate Impact (MAF<0.5%)	OS9	12	57693955	57721557	0.00600411	988	1	-0.031882	0.0156325	-0.0610071	0.0299132	0.059	-0.0241445	0.012104	0.053	0.00163034	0.00143389	0.0347503	0.030563	0.34
Moderate Impact (MAF<0.5%)	PCDHA12	5	140875302	141012347	0.0061378	1010	1	0.0255669	0.0154641	0.048923	0.029591	0.059	0.0295384	0.0119736	0.0085	0.0018708	0.00141765	0.0398756	0.0302169	0.23
Moderate Impact (MAF<0.5%)	PEX2	8	76980258	77001044	0.00234573	385.999	1	-0.0553678	0.0249169	-0.105948	0.0476792	0.059	-0.0468866	0.0192927	0.031	0.00296511	0.00229041	0.0632006	0.0488195	0.15
Moderate Impact (MAF<0.5%)	RLF	1	40161387	40240921	0.00993595	1635	1	0.0206982	0.0122007	0.0396066	0.0233464	0.059	0.014029	0.0094468	0.099	-0.00132708	0.00112049	-0.0282864	0.023883	0.19
Moderate Impact (MAF<0.5%)	S1PR3	9	88990863	89005155	0.00532956	877	1	-0.0358861	0.0165809	-0.068669	0.031728	0.059	-0.0310616	0.0128383	0.03	0.000459402	0.00152232	0.00979204	0.0324479	0.83
Moderate Impact (MAF<0.5%)	SNX14	6	85505496	85594156	0.00393792	648	1	0.040007	0.0192625	0.0765545	0.0368593	0.059	0.0258236	0.0149146	0.11	-0.00130773	0.00176966	-0.0278739	0.0377199	0.56
Moderate Impact (MAF<0.5%)	TBL1X	17	47694081	47712050	0.00106956	176	1	-0.0702921	0.036859	-0.134506	0.0705307	0.059	-0.0528339	0.0285393	0.07	0.00290552	0.00337061	0.0619304	0.0718437	0.37
Moderate Impact (MAF<0.5%)	TIGD1	2	232543883	232550557	0.00137949	227.001	1	-0.0560125	0.0324618	-0.107181	0.0621166	0.059	-0.0474127	0.0251346	0.045	-0.00137381	0.00296851	-0.0292824	0.0632731	0.86
Moderate Impact (MAF<0.5%)	TRAPPC1	17	7930345	7932123	0.000632011	104	1	0.0867585	0.0479248	0.166015	0.0917054	0.059	0.0825927	0.0371073	0.019	-0.00102363	0.00440375	-0.0218184	0.0938648	0.7
Moderate Impact (MAF<0.5%)	TTI1	20	37983007	38033461	0.00735321	1210	1	-0.0268234	0.0141447	-0.0513273	0.0270663	0.059	-0.0209419	0.010952	0.053	0.00187757	0.00129775	0.0400199	0.0276612	0.097
Moderate Impact (MAF<0.5%)	U2SURP	3	142964497	143060725	0.0023822	392.001	1	0.0402037	0.0247284	0.0769309	0.0473185	0.059	0.0336733	0.0191468	0.051	7.51358e-05	0.00226421	0.0016015	0.0482611	0.94
Moderate Impact (MAF<0.5%)	ZBED8	5	160393148	160400054	0.00361583	594.999	1	0.03811	0.0200964	0.0729245	0.038455	0.059	0.0264583	0.0155603	0.092	-0.00282537	0.00184393	-0.0602221	0.0393029	0.22
Moderate Impact (MAF<0.5%)	ZIM2	19	56774547	56840729	0.00692174	1139	1	-0.0280399	0.0145744	-0.0536551	0.0278885	0.059	-0.0133074	0.0112847	0.27	0.00319621	0.0013334	0.0681264	0.0284211	0.025
Moderate Impact (MAF<0.5%)	ZNF726	19	23914876	23945159	0.00438762	722	1	0.0318911	0.0182578	0.0610245	0.0349368	0.059	0.0263297	0.0141367	0.049	4.5497e-05	0.00167193	0.000969757	0.0356368	0.8
LoF (MAF<0.5%)	AK7	14	96392128	96489427	0.000237004	39	1	0.14633	0.078223	0.280006	0.149682	0.06	0.0890546	0.0605667	0.13	-0.016375	0.00715315	-0.349029	0.152468	0.013
LoF (MAF<0.5%)	CC2D2A	4	15469865	15601552	0.00144633	237.999	1	-0.0534101	0.0317053	-0.102202	0.060669	0.06	-0.0326737	0.0245489	0.13	0.00150086	0.00289933	0.0319905	0.0617985	0.47
LoF (MAF<0.5%)	ERVV-1	19	53013921	53016122	0.000285621	47.0001	1	0.142578	0.0712617	0.272827	0.136361	0.06	0.0482844	0.0551767	0.48	-0.00175916	0.0067349	-0.0374961	0.143553	0.73
LoF (MAF<0.5%)	FLT1	13	28300346	28495145	0.000127618	21.0001	1	0.209438	0.10659	0.400765	0.203963	0.06	0.152362	0.0825311	0.084	-0.0121788	0.00974722	-0.259588	0.20776	0.34
LoF (MAF<0.5%)	HAUS5	19	35612735	35625355	0.000443623	72.9999	1	-0.0999465	0.0571923	-0.19125	0.109439	0.06	-0.0658514	0.044283	0.09	0.00978497	0.00523	0.208564	0.111476	0.057
LoF (MAF<0.5%)	KCNQ2	20	63414903	63466150	0.000139772	23	1	-0.159659	0.101848	-0.305512	0.194889	0.06	-0.106527	0.0788592	0.11	0.011133	0.00931355	0.237297	0.198516	0.092
LoF (MAF<0.5%)	NLRP1	17	5499427	5619424	0.000443623	72.9999	1	-0.118038	0.0571905	-0.225869	0.109436	0.06	-0.0758725	0.0442817	0.13	0.0113194	0.00522983	0.24127	0.111473	0.032
LoF (MAF<0.5%)	NUP43	6	149724315	149749665	0.000194465	32	1	0.170318	0.0863539	0.325908	0.165241	0.06	0.08705	0.0668623	0.2	-0.00855103	0.00789668	-0.182263	0.168316	0.21
LoF (MAF<0.5%)	RRBP1	20	17613678	17682295	0.000285621	47.0001	1	0.152349	0.0712588	0.291524	0.136356	0.06	0.0867911	0.0551745	0.15	-0.010185	0.00665946	-0.217091	0.141945	0.17
LoF (MAF<0.5%)	SCO2	22	50523568	50526461	0.000182311	30	1	0.172526	0.0891861	0.330133	0.17066	0.06	0.125803	0.0690553	0.069	-0.00855877	0.00815568	-0.182428	0.173836	0.32
LoF (MAF<0.5%)	SELENBP1	1	151364304	151372707	0.000188388	31	1	-0.176051	0.0877459	-0.336878	0.167904	0.06	-0.131342	0.0679401	0.072	0.0101503	0.00802398	0.216351	0.171029	0.29
LoF (MAF<0.5%)	SLAMF9	1	159951492	159954237	0.000158003	26	1	-0.161634	0.0958003	-0.309291	0.183317	0.06	-0.104299	0.0741766	0.11	0.00834987	0.00876052	0.177975	0.186728	0.31
LoF (MAF<0.5%)	SLC35E2B	1	1659529	1692795	0.00022485	37	1	0.137914	0.0803103	0.263902	0.153676	0.06	0.0882822	0.0621829	0.11	-0.00353235	0.00734403	-0.0752912	0.156536	0.45
LoF (MAF<0.5%)	TGOLN2	2	85318020	85328296	0.000358545	59	1	0.103002	0.0636077	0.197097	0.121715	0.06	0.0529515	0.0492504	0.24	-0.00812146	0.00581666	-0.173107	0.123981	0.079
LoF (MAF<0.5%)	WDR90	16	649311	667833	0.00131264	216	1	0.0501722	0.0332765	0.0960059	0.0636755	0.06	0.0334047	0.0257654	0.12	0.000801083	0.00305716	0.0170749	0.0651626	0.89
LoF (MAF<0.5%)	WWOX	16	78099430	79212667	0.00168942	278.001	1	0.0560811	0.0293426	0.107313	0.0561479	0.06	0.0266103	0.0227195	0.19	-0.00822581	0.00269294	-0.175331	0.0573994	0.0039
Moderate Impact (MAF<0.5%)	AP3B2	15	82659281	82709946	0.00590688	972.001	1	0.0280699	0.0157591	0.0537125	0.0301555	0.06	0.0197772	0.012202	0.072	-0.00295146	0.00144704	-0.0629096	0.0308433	0.031
Moderate Impact (MAF<0.5%)	ATP5MF	7	99448475	99466186	0.000632011	104	1	0.0837679	0.0479309	0.160292	0.0917171	0.06	0.0721375	0.037112	0.045	-0.00162857	0.0044043	-0.0347126	0.0938766	0.81
Moderate Impact (MAF<0.5%)	BUB1B	15	40161023	40221123	0.00570026	938.001	1	0.0302616	0.0160388	0.0579064	0.0306907	0.06	0.0185211	0.0124185	0.12	-0.00067462	0.00147215	-0.0143794	0.0313785	0.64
Moderate Impact (MAF<0.5%)	CFC1B	2	130521197	130528604	0.000261312	42.9999	1	-0.130517	0.0745082	-0.249748	0.142573	0.06	-0.0883614	0.0576904	0.13	0.00376482	0.00689381	0.0802462	0.14694	0.44
Moderate Impact (MAF<0.5%)	COG8	16	69320140	69339583	0.00325121	535	1	-0.0376441	0.0211862	-0.072033	0.0405404	0.06	-0.0288154	0.0164041	0.061	0.00166493	0.00193923	0.0354876	0.0413342	0.42
Moderate Impact (MAF<0.5%)	EID1	15	48878134	48880173	0.0010331	170.001	1	0.0657263	0.037496	0.125769	0.0717496	0.06	0.0424531	0.0290325	0.13	-0.00308767	0.00342886	-0.0658129	0.0730853	0.43
Moderate Impact (MAF<0.5%)	FAM111B	11	59107185	59127412	0.00303852	500.001	1	0.0413967	0.0219114	0.0792137	0.0419281	0.06	0.0342503	0.0169656	0.038	-0.000900214	0.00200976	-0.0191878	0.0428375	0.62
Moderate Impact (MAF<0.5%)	FOXB2	9	77019655	77020953	0.00308713	508	1	-0.0431252	0.0217381	-0.0825213	0.0415965	0.06	-0.0403408	0.0168314	0.02	0.00245871	0.00198983	0.0524068	0.0424127	0.27
Moderate Impact (MAF<0.5%)	GCNT3	15	59594875	59640239	0.00477655	786	1	-0.0268348	0.0175062	-0.0513491	0.0334986	0.06	-0.0135286	0.0135547	0.22	0.00304924	0.00160597	0.0649938	0.0342309	0.057
Moderate Impact (MAF<0.5%)	GRM6	5	178977587	178996206	0.0128772	2118.99	1	0.0240685	0.0107533	0.0460557	0.0205767	0.06	0.0190177	0.00832611	0.054	-0.00067934	0.000986591	-0.01448	0.0210289	0.54
Moderate Impact (MAF<0.5%)	HDX	X	84317874	84502479	0.00117287	193	1	0.0545647	0.0351978	0.104411	0.067352	0.06	0.0458761	0.0272531	0.049	-0.00524655	0.00322706	-0.111829	0.068784	0.081
Moderate Impact (MAF<0.5%)	KRTAP10-12	17	41026153	41027329	0.00281974	463.999	1	-0.0420349	0.0227392	-0.0804349	0.0435121	0.06	-0.0329304	0.0176066	0.06	0.0021677	0.00208392	0.046204	0.0444182	0.4
Moderate Impact (MAF<0.5%)	MEA1	6	43011143	43016868	0.000820399	135	1	0.0861718	0.0420688	0.164892	0.0804998	0.06	0.072893	0.0325731	0.038	-0.00153771	0.00384702	-0.0327759	0.0819983	0.99
Moderate Impact (MAF<0.5%)	MIS18A	21	32268228	32279049	0.00130656	215	1	0.0653415	0.0333549	0.125033	0.0638255	0.06	0.0446128	0.0258261	0.1	-0.00610144	0.00306444	-0.130051	0.0653178	0.084
Moderate Impact (MAF<0.5%)	NAGK	2	71064344	71079808	0.00647812	1066	1	-0.0246339	0.015057	-0.0471376	0.028812	0.06	-0.0171776	0.0116584	0.079	0.000215191	0.00137886	0.00458674	0.0293901	0.88
Moderate Impact (MAF<0.5%)	PKP1	1	201283452	201332993	0.00816145	1343	1	0.0240082	0.0134384	0.0459404	0.0257147	0.06	0.0137289	0.0104051	0.18	-0.00176331	0.00123301	-0.0375845	0.0262813	0.1
Moderate Impact (MAF<0.5%)	PLVAP	19	17351450	17377342	0.00311144	512	1	-0.0311536	0.0216522	-0.0596133	0.0414321	0.06	-0.0216774	0.0167649	0.091	0.00101941	0.00198388	0.0217285	0.0422859	0.55
Moderate Impact (MAF<0.5%)	PROCA1	17	28703197	28711854	0.00307498	506	1	0.045128	0.0217788	0.0863537	0.0416743	0.06	0.0421715	0.0168629	0.016	-0.00231734	0.00199356	-0.0493935	0.0424922	0.26
Moderate Impact (MAF<0.5%)	RS1	X	18639688	18672108	0.00110602	182	1	0.0616234	0.0362432	0.117918	0.0693524	0.06	0.0374184	0.0280625	0.15	-0.00569623	0.00333264	-0.121414	0.0710344	0.054
Moderate Impact (MAF<0.5%)	SH2B2	7	102285091	102321711	0.00498924	820.999	1	0.0354936	0.0171312	0.067918	0.032781	0.06	0.026358	0.0132644	0.059	-0.000914899	0.00157137	-0.0195008	0.0334934	0.53
Moderate Impact (MAF<0.5%)	SINHCAF	12	31282857	31329331	0.000334237	55	1	-0.128776	0.0658876	-0.246416	0.126078	0.06	-0.0877974	0.0510157	0.1	0.00615347	0.00602515	0.13116	0.128425	0.23
Moderate Impact (MAF<0.5%)	SMIM12	1	34712737	34859755	0.000431469	70.9999	1	-0.105292	0.0579879	-0.201479	0.110961	0.06	-0.0990246	0.0448991	0.026	-0.000150555	0.00534045	-0.00320904	0.11383	0.74
Moderate Impact (MAF<0.5%)	STX19	3	94014365	94028597	0.00192642	317	1	0.0534449	0.0274847	0.102268	0.0525927	0.06	0.043235	0.0212809	0.06	-0.00138804	0.00252132	-0.0295857	0.0537413	0.32
Moderate Impact (MAF<0.5%)	SYT3	19	50621307	50639881	0.00309929	510.001	1	-0.035351	0.0216948	-0.0676451	0.0415136	0.06	-0.0229746	0.0167979	0.13	0.00302972	0.0019917	0.0645777	0.0424526	0.16
Moderate Impact (MAF<0.5%)	TENT5B	1	27005020	27012850	0.00241258	397	1	0.0443117	0.0245735	0.0847917	0.0470221	0.06	0.0381059	0.0190268	0.036	0.00287798	0.00225567	0.0613434	0.048079	0.18
Moderate Impact (MAF<0.5%)	THSD7B	2	136765545	137677718	0.00855038	1407	1	-0.0244649	0.0131342	-0.0468143	0.0251327	0.06	-0.0230346	0.0101696	0.024	-0.000570185	0.00120323	-0.0121534	0.0256466	0.52
Moderate Impact (MAF<0.5%)	ZNF614	19	52012765	52030240	0.00260705	429.001	1	0.0462828	0.023646	0.0885634	0.0452473	0.06	0.0349395	0.0183087	0.066	-0.00254819	0.00216738	-0.054314	0.0461972	0.23
LoF (MAF<0.5%)	ADRA1D	20	4220630	4249287	0.000322083	53	1	-0.125796	0.0671105	-0.240714	0.128418	0.061	-0.101706	0.0519625	0.055	0.00393196	0.00613697	0.0838088	0.130808	0.54
LoF (MAF<0.5%)	GP5	3	194394821	194398354	0.000297775	49.0001	1	0.135147	0.0697901	0.258608	0.133545	0.061	0.0848955	0.0540373	0.14	-0.0116726	0.006382	-0.248799	0.136031	0.1
LoF (MAF<0.5%)	MRPS9	2	105038069	105099960	0.000194465	32	1	0.168113	0.0863525	0.321689	0.165238	0.061	0.102964	0.0668613	0.12	-0.0140831	0.00789656	-0.300178	0.168313	0.11
LoF (MAF<0.5%)	PIK3R4	17	8878911	8965712	0.000145849	24	1	-0.194046	0.0997122	-0.371312	0.190802	0.061	-0.154657	0.0772055	0.056	0.0075002	0.00911824	0.159865	0.194353	0.34
LoF (MAF<0.5%)	RASGRP4	19	38409051	38426305	0.000316006	52.0001	1	-0.143879	0.0677498	-0.275316	0.129641	0.061	-0.104977	0.0524575	0.063	0.00940467	0.00619543	0.200458	0.132054	0.13
LoF (MAF<0.5%)	SPATS2L	2	200305881	200482264	0.000279543	45.9999	1	-0.129293	0.0720333	-0.247406	0.137838	0.061	-0.122212	0.0557742	0.025	0.0032332	0.00658713	0.0689149	0.140403	0.44
Moderate Impact (MAF<0.5%)	BMP2K	4	78776342	78916372	0.0111453	1834	1	-0.0216644	0.0115354	-0.0414554	0.0220733	0.061	-0.0146473	0.00893163	0.11	0.00171003	0.00105775	0.0364489	0.0225457	0.083
Moderate Impact (MAF<0.5%)	CABYR	18	24138987	24161600	0.00372522	613	1	-0.0389286	0.0198022	-0.074491	0.0378921	0.061	-0.0374419	0.0153325	0.021	0.00151749	0.00181525	0.0323449	0.0386916	0.33
Moderate Impact (MAF<0.5%)	CCDC47	17	63745255	63776351	0.00184742	304	1	0.0574612	0.0280658	0.109954	0.0537047	0.061	0.0433838	0.0217308	0.052	-0.00183285	0.00257922	-0.0390667	0.0549754	0.61
Moderate Impact (MAF<0.5%)	CENPO	2	24793136	24822376	0.0029899	492	1	0.0332067	0.0220931	0.0635419	0.0422758	0.061	0.0187295	0.0171063	0.16	-0.00109931	0.00203065	-0.0234315	0.0432828	0.31
Moderate Impact (MAF<0.5%)	CHTOP	1	153633982	153646306	0.00205404	338	1	-0.0455834	0.0266224	-0.0872251	0.0509427	0.061	-0.0377917	0.0206133	0.064	0.00376389	0.00244173	0.0802264	0.0520449	0.11
Moderate Impact (MAF<0.5%)	CLTRN	X	15627318	15675012	0.000151926	25	1	0.143183	0.0976932	0.273985	0.186939	0.061	0.0936217	0.0756422	0.13	-0.0141373	0.00893361	-0.301333	0.190418	0.054
Moderate Impact (MAF<0.5%)	CYP2W1	7	983181	989640	0.00693997	1142	1	-0.027358	0.0145557	-0.0523503	0.0278527	0.061	-0.026597	0.0112702	0.02	0.00119286	0.0013334	0.0254255	0.0284211	0.39
Moderate Impact (MAF<0.5%)	EZH2	7	148807383	148884321	0.00228496	375.999	1	0.0521628	0.025247	0.099815	0.0483108	0.061	0.0328279	0.0195483	0.12	-0.00337387	0.00232418	-0.0719132	0.0495393	0.14
Moderate Impact (MAF<0.5%)	MYBPC3	11	47331406	47352702	0.0141109	2322.01	1	-0.0195461	0.010281	-0.037402	0.019673	0.061	-0.0128645	0.0079604	0.12	0.000535399	0.000941412	0.0114119	0.020066	0.62
Moderate Impact (MAF<0.5%)	OR4C12	11	49981473	49982535	0.0012701	209	1	0.0548937	0.0338291	0.105041	0.0647329	0.061	0.0386117	0.0261933	0.072	-0.00381287	0.00310095	-0.0812704	0.066096	0.21
Moderate Impact (MAF<0.5%)	OR52B2	11	6169330	6170408	0.00273466	449.999	1	0.0447144	0.0230868	0.0855622	0.0441772	0.061	0.0302936	0.0178757	0.12	-0.003272	0.00211826	-0.0697419	0.0451502	0.12
Moderate Impact (MAF<0.5%)	PPDPF	20	63520765	63522206	0.00280151	461	1	-0.0423706	0.0228121	-0.0810773	0.0436516	0.061	-0.0198233	0.0176631	0.29	0.0048072	0.00209062	0.102464	0.044561	0.015
Moderate Impact (MAF<0.5%)	PRELID3A	18	12407896	12432238	0.00120933	199	1	0.0597561	0.0346684	0.114345	0.0663389	0.061	0.0469128	0.0268431	0.057	-0.00165831	0.00317825	-0.0353465	0.0677436	0.54
Moderate Impact (MAF<0.5%)	PSMB9	6	32883408	32918836	0.00120325	198	1	0.063551	0.0347535	0.121607	0.0665018	0.061	0.0340766	0.026909	0.18	-0.000685003	0.00319421	-0.0146007	0.0680838	0.68
Moderate Impact (MAF<0.5%)	TSFM	12	57782761	57808071	0.00359153	591.001	1	0.0386204	0.0201653	0.0739012	0.0385869	0.061	0.0349684	0.0156137	0.03	-0.000202372	0.00184869	-0.00431351	0.0394044	0.99
Moderate Impact (MAF<0.5%)	VCP	9	35055376	35079926	0.000783937	129	1	-0.0929337	0.043037	-0.177831	0.0823525	0.061	-0.0775302	0.0333228	0.034	0.00450566	0.00395088	0.096037	0.084212	0.31
LoF (MAF<0.5%)	ADAM22	7	87934143	88202889	0.000139772	23	1	-0.160841	0.101851	-0.307774	0.194895	0.062	-0.121388	0.0788614	0.066	0.0107566	0.00931381	0.229274	0.198522	0.21
LoF (MAF<0.5%)	BX276092	X	71719142	71721278	0.000267389	43.9999	1	0.131945	0.0736442	0.25248	0.14092	0.062	0.059734	0.0570214	0.21	-0.015637	0.00673444	-0.333299	0.143543	0.045
LoF (MAF<0.5%)	ITSN2	2	24202864	24360536	0.000662397	109	1	-0.0858291	0.0468112	-0.164236	0.0895745	0.062	-0.0707616	0.0362451	0.037	-0.00090857	0.0042807	-0.0193659	0.0912421	0.87
LoF (MAF<0.5%)	KBTBD7	13	41189834	41194569	0.000139772	23	1	-0.199653	0.101853	-0.382042	0.194899	0.062	-0.155959	0.0788627	0.051	0.0153989	0.00931397	0.328224	0.198525	0.08
LoF (MAF<0.5%)	NUTM1	15	34343315	34357737	0.000407161	67	1	-0.10086	0.0596957	-0.192998	0.114229	0.062	-0.0716738	0.0462213	0.11	0.00262759	0.0055001	0.0560064	0.117233	0.57
LoF (MAF<0.5%)	OGFOD1	16	56451521	56479104	0.000826476	136	1	0.0911611	0.0419139	0.174439	0.0802034	0.062	0.0765909	0.0324532	0.038	-0.00187385	0.00384701	-0.0399407	0.0819981	0.63
LoF (MAF<0.5%)	SMAD3	15	67063763	67195169	0.000455777	74.9999	1	0.106906	0.0564538	0.204568	0.108026	0.062	0.0994693	0.0437112	0.023	0.00136717	0.00516247	0.0291409	0.110037	0.9
LoF (MAF<0.5%)	ZNF253	19	19865882	19894674	0.000474009	78.0001	1	0.0867989	0.0553279	0.166092	0.105871	0.062	0.0523043	0.0428395	0.14	-0.0105326	0.00505951	-0.2245	0.107842	0.036
LoF (MAF<0.5%)	ZNF648	1	182054570	182061712	0.00128225	210.999	1	-0.0679099	0.0336703	-0.129947	0.064429	0.062	-0.0422114	0.0260703	0.13	0.00249036	0.00309368	0.0530814	0.065941	0.42
Moderate Impact (MAF<0.5%)	C6orf118	6	165279664	165309605	0.00390145	641.999	1	-0.0336547	0.0193512	-0.0643992	0.0370291	0.062	-0.019601	0.0149833	0.14	0.00123411	0.00177099	0.0263048	0.0377482	0.23
Moderate Impact (MAF<0.5%)	CPS1	2	210477682	210679107	0.00790014	1300	1	0.0284373	0.0136568	0.0544156	0.0261327	0.062	0.0250025	0.0105742	0.028	-0.000723416	0.00125223	-0.0154194	0.026691	0.45
Moderate Impact (MAF<0.5%)	ENOPH1	4	82430590	82461177	0.00139164	229	1	0.0622524	0.0323199	0.119122	0.061845	0.062	0.0564	0.0250247	0.033	-0.000507212	0.00295552	-0.0108111	0.0629962	0.89
Moderate Impact (MAF<0.5%)	F3	1	94529173	94541759	0.00190819	314	1	0.0533819	0.0276164	0.102148	0.0528447	0.062	0.0332115	0.0213829	0.14	-0.0057234	0.00253348	-0.121993	0.0540005	0.046
Moderate Impact (MAF<0.5%)	FAM47A	X	34129756	34132314	0.00354899	584.001	1	0.0383886	0.0202819	0.0734576	0.03881	0.062	0.0240592	0.0157039	0.1	-0.00411677	0.0018563	-0.0877479	0.0395666	0.037
Moderate Impact (MAF<0.5%)	FBXO42	1	16246840	16352480	0.00255843	421	1	-0.03888	0.0238642	-0.074398	0.0456648	0.062	-0.0210477	0.0184777	0.14	0.00399138	0.00218231	0.0850753	0.0465154	0.022
Moderate Impact (MAF<0.5%)	GMPR2	14	24232421	24239241	0.00316006	520.001	1	0.0407112	0.0214874	0.077902	0.0411167	0.062	0.0195278	0.0166373	0.26	-0.00317951	0.00197632	-0.0677705	0.0421248	0.083
Moderate Impact (MAF<0.5%)	GPR135	14	59429022	59465342	0.00477047	785	1	0.0353462	0.0175185	0.0676359	0.0335221	0.062	0.033204	0.0135643	0.019	0.00113955	0.00160406	0.0242892	0.0341901	0.46
Moderate Impact (MAF<0.5%)	HUS1	7	47963288	47979615	0.00237612	391	1	-0.044855	0.024758	-0.0858313	0.0473751	0.062	-0.0324661	0.0191697	0.087	0.00393944	0.00226692	0.0839682	0.0483188	0.086
Moderate Impact (MAF<0.5%)	IQCF1	3	51894876	51903353	0.00227889	375	1	-0.0409957	0.0252776	-0.0784464	0.0483694	0.062	-0.0297052	0.019572	0.078	0.001529	0.00231771	0.0325903	0.0494014	0.54
Moderate Impact (MAF<0.5%)	KRTAP19-6	21	30541535	30541864	0.000230927	38	1	0.144614	0.0792711	0.276723	0.151687	0.062	0.133261	0.0613782	0.032	0.000505452	0.007249	0.0107736	0.154511	0.83
Moderate Impact (MAF<0.5%)	LIG1	19	48115445	48170603	0.00576103	948.001	1	0.0276534	0.0159551	0.0529155	0.0305305	0.062	0.0179134	0.0123538	0.11	-0.0037181	0.00146364	-0.0792504	0.0311971	0.0058
Moderate Impact (MAF<0.5%)	MMAA	4	145599042	145660033	0.0036766	604.999	1	-0.0358445	0.0199317	-0.0685894	0.0381399	0.062	-0.0289717	0.0154328	0.072	0.00272009	0.00183024	0.057978	0.0390111	0.17
Moderate Impact (MAF<0.5%)	MOV10L1	22	50089879	50161690	0.00996026	1639	1	-0.0206304	0.0121859	-0.0394768	0.0233181	0.062	-0.0186415	0.00943532	0.032	0.00140524	0.00111709	0.0299523	0.0238105	0.14
Moderate Impact (MAF<0.5%)	OR2L5	1	248013660	248024276	0.00406553	668.999	1	0.028082	0.01896	0.0537357	0.0362805	0.062	0.0126615	0.0146804	0.22	0.000498627	0.00174423	0.0106281	0.0371778	0.99
Moderate Impact (MAF<0.5%)	RIOX2	3	97941818	97972457	0.00467324	769	1	0.0307324	0.0176945	0.0588073	0.0338589	0.062	0.021837	0.0137006	0.097	-0.00299565	0.00162336	-0.0638515	0.0346015	0.038
Moderate Impact (MAF<0.5%)	RPL10A	6	35468401	35470785	0.000303852	50.0001	1	-0.147492	0.0690942	-0.28223	0.132214	0.062	-0.120324	0.0534985	0.047	0.0023933	0.00631837	0.0510126	0.134674	0.71
Moderate Impact (MAF<0.5%)	SLC17A4	6	25754699	25781199	0.00439369	722.999	1	-0.0382076	0.0182448	-0.0731113	0.0349119	0.062	-0.0265334	0.0141267	0.093	0.00208389	0.00167305	0.0444176	0.0356606	0.2
Moderate Impact (MAF<0.5%)	SLC6A2	16	55655604	55706192	0.00525663	864.999	1	0.0292617	0.0166978	0.0559931	0.0319517	0.062	0.0242988	0.0129288	0.036	0.000281564	0.00153227	0.00600147	0.03266	0.85
Moderate Impact (MAF<0.5%)	SSTR1	14	38207904	38213067	0.0015071	247.999	1	0.064906	0.0310625	0.124199	0.059439	0.062	0.0430507	0.0240512	0.1	-0.00365719	0.00285202	-0.0779521	0.0607901	0.22
Moderate Impact (MAF<0.5%)	SYNE3	14	95407266	95475836	0.00850785	1400	1	0.024655	0.0131684	0.047178	0.0251981	0.062	0.0121834	0.0101961	0.3	-0.00208053	0.00120935	-0.044346	0.025777	0.089
Moderate Impact (MAF<0.5%)	TBXT	7	139777051	140020325	0.00286836	472	1	-0.0408457	0.0225459	-0.0781594	0.0431422	0.062	-0.0330183	0.0174569	0.052	0.00172675	0.0020683	0.0368053	0.0440853	0.55
Moderate Impact (MAF<0.5%)	TRRAP	7	98877933	99050831	0.0129623	2133	1	-0.019199	0.010715	-0.0367378	0.0205034	0.062	-0.0147919	0.00829647	0.072	0.000170923	0.000981711	0.00364318	0.0209249	0.97
Moderate Impact (MAF<0.5%)	ZFP28	19	56538948	56556808	0.00651458	1072	1	-0.0256521	0.0150155	-0.049086	0.0287326	0.062	-0.0201558	0.0116262	0.046	0.00137697	0.00137759	0.0293498	0.029363	0.26
LoF (MAF<0.5%)	ADAD2	16	84191138	84197168	0.000504394	83.0001	1	0.0933693	0.053635	0.178665	0.102632	0.063	0.0889303	0.0415286	0.035	0.000603006	0.00490469	0.0128529	0.104542	0.84
LoF (MAF<0.5%)	ADGRB2	1	31727117	31764893	0.00055301	91	1	-0.0858896	0.0512261	-0.164352	0.0980226	0.063	-0.0749665	0.0396635	0.039	-0.00111226	0.00468441	-0.0237075	0.099847	0.86
LoF (MAF<0.5%)	C17orf107	17	4899418	4902934	0.000735321	121	1	0.0806801	0.0444355	0.154384	0.0850286	0.063	0.0524323	0.0344057	0.11	-0.00314722	0.00408032	-0.0670822	0.086971	0.37
LoF (MAF<0.5%)	CDC40	6	110180141	110254275	0.000121541	20.0001	1	-0.194265	0.10922	-0.371731	0.208995	0.063	-0.179905	0.0845675	0.038	-0.000948268	0.00998772	-0.0202121	0.212886	0.79
LoF (MAF<0.5%)	CDH18	5	19471296	20575873	0.000139772	23	1	-0.211126	0.101849	-0.403995	0.194891	0.063	-0.175932	0.0788602	0.039	0.00333989	0.00931367	0.0711889	0.198519	0.71
LoF (MAF<0.5%)	COL5A3	19	9959561	10010504	0.000589472	97	1	-0.0812732	0.0496194	-0.155519	0.0949481	0.063	-0.0733272	0.0384194	0.031	0.00354318	0.00456105	0.075522	0.0972177	0.55
LoF (MAF<0.5%)	GDF15	19	18374731	18389176	0.000133695	22	1	-0.240627	0.104143	-0.460446	0.199281	0.063	-0.180047	0.0806364	0.053	0.01553	0.00952345	0.331018	0.20299	0.1
LoF (MAF<0.5%)	IGLL1	22	23573125	23580302	0.000121541	20.0001	1	-0.185186	0.10922	-0.354359	0.208995	0.063	-0.13383	0.0845672	0.078	0.0137329	0.00998769	0.292713	0.212885	0.17
LoF (MAF<0.5%)	OARD1	6	41033627	41097787	0.000170157	28	1	0.166175	0.0923172	0.31798	0.176652	0.063	0.0968246	0.0714796	0.15	-0.00922709	0.008442	-0.196673	0.179939	0.37
LoF (MAF<0.5%)	POLB	8	42338454	42371808	0.000261312	42.9999	1	0.11889	0.0744995	0.227499	0.142557	0.063	0.123798	0.0576837	0.02	0.000561868	0.00681266	0.0119761	0.14521	0.85
LoF (MAF<0.5%)	PRTFDC1	10	24848614	24952606	0.000437546	71.9999	1	0.119627	0.0575887	0.22891	0.110198	0.063	0.0787838	0.0445899	0.12	-0.00998591	0.00526624	-0.212847	0.112249	0.1
LoF (MAF<0.5%)	RECQL4	8	144511288	144517845	0.00152534	251.001	1	-0.0531909	0.0308774	-0.101782	0.0590848	0.063	-0.0359063	0.0239078	0.13	0.00267472	0.00282362	0.057011	0.0601848	0.24
LoF (MAF<0.5%)	THEM6	8	142727223	142736927	0.000243081	40	1	-0.140479	0.0772427	-0.26881	0.147806	0.063	-0.100173	0.0598077	0.081	0.00638196	0.00706351	0.13603	0.150557	0.32
Moderate Impact (MAF<0.5%)	AHI1	6	135283532	135497765	0.00679412	1118	1	-0.0248229	0.0147084	-0.0474993	0.0281449	0.063	-0.0141864	0.0113884	0.18	0.000964416	0.00134745	0.0205563	0.0287206	0.55
Moderate Impact (MAF<0.5%)	AMER2	13	25161684	25172288	0.00570026	938.001	1	-0.0307082	0.0160388	-0.058761	0.0306907	0.063	-0.0276482	0.0124185	0.023	-0.000305491	0.00147138	-0.00651147	0.0313621	0.81
Moderate Impact (MAF<0.5%)	BEND6	6	56955107	57027346	0.00287444	473.001	1	0.0411496	0.0225215	0.0787409	0.0430955	0.063	0.0342017	0.017438	0.04	0.000494692	0.00206387	0.0105442	0.0439909	0.94
Moderate Impact (MAF<0.5%)	CNGB3	8	86553977	86743675	0.00681235	1121	1	-0.0292624	0.0146878	-0.0559944	0.0281055	0.063	-0.0214373	0.0113725	0.06	0.00162231	0.00134734	0.0345791	0.0287182	0.26
Moderate Impact (MAF<0.5%)	HAUS1	18	46104378	46128333	0.00160434	264.001	1	-0.0635519	0.0301091	-0.121608	0.0576146	0.063	-0.044645	0.023313	0.091	0.00380584	0.00275337	0.0811205	0.0586874	0.22
Moderate Impact (MAF<0.5%)	MC4R	18	60371062	60372775	0.00295344	486	1	-0.0437648	0.0222209	-0.0837452	0.0425203	0.063	-0.0432873	0.0172052	0.015	-0.0019098	0.0020362	-0.0407069	0.0434011	0.31
Moderate Impact (MAF<0.5%)	NCR1	19	54906192	54910107	0.00185957	306	1	0.0504323	0.0279753	0.0965036	0.0535315	0.063	0.0387937	0.0216608	0.073	-0.00264117	0.00257079	-0.0562959	0.0547958	0.36
Moderate Impact (MAF<0.5%)	NLRP13	19	55891699	55932336	0.00812499	1337	1	0.026226	0.0134689	0.0501842	0.0257731	0.063	0.0229551	0.0104288	0.028	8.05967e-05	0.00123491	0.0017179	0.0263218	0.89
Moderate Impact (MAF<0.5%)	NR0B2	1	26911489	26913975	0.00263136	433.001	1	0.0427995	0.0235343	0.081898	0.0450335	0.063	0.0360439	0.0182222	0.038	0.00105252	0.0021646	0.0224342	0.0461379	0.52
Moderate Impact (MAF<0.5%)	NUP214	9	131125586	131234663	0.0169853	2795	1	-0.0145743	0.0093997	-0.0278883	0.0179866	0.063	-0.0109904	0.00727803	0.077	0.000357456	0.000861434	0.00761909	0.0183613	0.61
Moderate Impact (MAF<0.5%)	NWD2	4	37244743	37449463	0.0101608	1672	1	0.0210313	0.0120677	0.040244	0.0230919	0.063	0.0108388	0.00934383	0.23	-0.00153302	0.0011075	-0.0326759	0.0236061	0.11
Moderate Impact (MAF<0.5%)	PCDHB15	5	141245395	141249365	0.0070129	1154	1	0.0293128	0.0144796	0.0560909	0.0277071	0.063	0.0177472	0.0112113	0.14	-0.00366079	0.00132699	-0.0780288	0.0282845	0.004
Moderate Impact (MAF<0.5%)	PSTK	10	122954381	122997513	0.00273466	449.999	1	0.0401781	0.0230894	0.0768819	0.0441822	0.063	0.0279489	0.0178777	0.095	-0.00208188	0.00211614	-0.0443748	0.045105	0.44
Moderate Impact (MAF<0.5%)	PTP4A1	6	63521746	63583436	0.000364622	60	1	0.122487	0.0630748	0.234382	0.120695	0.063	0.0884705	0.0488377	0.092	-0.00449419	0.00576791	-0.0957926	0.122942	0.5
Moderate Impact (MAF<0.5%)	RFX5	1	151340640	151347326	0.00481909	793.001	1	-0.033874	0.0174281	-0.0648188	0.0333492	0.063	-0.0300827	0.0134943	0.032	-0.000309978	0.00159576	-0.0066071	0.0340132	0.81
Moderate Impact (MAF<0.5%)	SLC26A8	6	35943516	36024868	0.00796091	1310	1	-0.027949	0.0136049	-0.0534812	0.0260334	0.063	-0.0259079	0.0105341	0.019	-0.000452939	0.00124697	-0.00965428	0.0265789	0.75
Moderate Impact (MAF<0.5%)	SLC30A5	5	69093949	69131069	0.00390753	643	1	0.0397531	0.0193379	0.0760687	0.0370036	0.063	0.0215486	0.014973	0.22	-0.00349937	0.00177663	-0.0745882	0.0378684	0.08
Moderate Impact (MAF<0.5%)	TAAR1	6	132644898	132646051	0.00339098	557.999	1	-0.0386386	0.0207473	-0.073936	0.0397005	0.063	-0.0272973	0.0160643	0.096	0.00347916	0.00189728	0.0741574	0.0404401	0.071
Moderate Impact (MAF<0.5%)	TCN2	11	59852800	59866489	0.0035733	588.001	1	0.0336817	0.0202138	0.0644509	0.0386797	0.063	0.0214214	0.0156512	0.13	-0.00157109	0.00185794	-0.0334874	0.0396015	0.34
Moderate Impact (MAF<0.5%)	TRIM65	11	49053714	49059112	0.00624111	1027	1	0.0230536	0.015336	0.0441137	0.0293459	0.063	0.0145628	0.0118744	0.13	-0.00129897	0.00140856	-0.0276872	0.0300231	0.43
Moderate Impact (MAF<0.5%)	TTC32	2	19896631	19901983	0.00180488	297	1	0.0562401	0.0283912	0.107617	0.0543273	0.063	0.0513367	0.0219828	0.03	0.00270334	0.00260503	0.057621	0.0555256	0.23
Moderate Impact (MAF<0.5%)	VAMP5	2	85584431	85593406	0.000583395	96	1	-0.0866335	0.0498739	-0.165776	0.0954351	0.063	-0.0625904	0.0386165	0.086	0.00535371	0.00456075	0.114113	0.0972113	0.28
Moderate Impact (MAF<0.5%)	ZNF575	19	43525497	43536130	0.00203581	335.001	1	-0.0613105	0.0267437	-0.117319	0.0511748	0.063	-0.0423198	0.0207072	0.12	0.00431511	0.00245662	0.0919755	0.0523622	0.13
LoF (MAF<0.5%)	ANGPTL3	1	62597520	62606313	0.000966248	159	1	0.0807136	0.0387731	0.154448	0.0741934	0.064	0.0633945	0.0300213	0.046	-0.0024297	0.00357954	-0.0517885	0.076297	0.69
LoF (MAF<0.5%)	ARRB1	11	75260122	75351705	0.000145849	24	1	-0.15482	0.0997208	-0.296252	0.190819	0.064	-0.102195	0.0772121	0.13	0.0071004	0.00911903	0.151343	0.19437	0.45
LoF (MAF<0.5%)	CCDC142	2	74471986	74483408	0.000425392	70	1	-0.0914478	0.0584025	-0.174988	0.111755	0.064	-0.0580463	0.0452201	0.14	0.00787103	0.00534066	0.167769	0.113835	0.16
LoF (MAF<0.5%)	DEPTOR	10	44970981	44978809	0.00016408	27	1	0.163056	0.0940066	0.312012	0.179884	0.064	0.0676431	0.0727877	0.32	-0.015867	0.00859649	-0.338201	0.183232	0.07
LoF (MAF<0.5%)	GLT1D1	12	128853427	128984968	0.000322083	53	1	0.137175	0.0671086	0.262488	0.128414	0.064	0.103205	0.051961	0.054	-0.00750063	0.00619548	-0.159874	0.132055	0.19
LoF (MAF<0.5%)	GTSE1	22	46296870	46330810	0.00016408	27	1	0.172322	0.0940033	0.329743	0.179878	0.064	0.157023	0.0727851	0.035	0.00744052	0.00875988	0.158593	0.186715	0.48
LoF (MAF<0.5%)	ITPR3	6	33620365	33696574	0.00088117	145	1	-0.0725796	0.0406002	-0.138883	0.0776896	0.064	-0.0633323	0.031436	0.033	0.00348864	0.00371272	0.0743595	0.0791357	0.26
LoF (MAF<0.5%)	NTSR1	20	62708836	62762771	0.00016408	27	1	0.154755	0.0940036	0.296128	0.179878	0.064	0.122686	0.0727854	0.055	-0.008512	0.00859621	-0.181431	0.183226	0.35
LoF (MAF<0.5%)	USP44	12	95516560	95551476	0.000565164	93	1	-0.0767882	0.0506755	-0.146936	0.096969	0.064	-0.0667368	0.0392371	0.043	0.00132228	0.00468466	0.0281841	0.0998524	0.63
Moderate Impact (MAF<0.5%)	AL691442	1	155050566	155062775	0.000832553	137	1	0.0808455	0.041761	0.1547	0.0799108	0.064	0.0853595	0.0323348	0.012	-0.000480832	0.00383288	-0.0102488	0.0816969	0.67
Moderate Impact (MAF<0.5%)	CDSN	6	31115087	31120446	0.00379815	625.001	1	0.036977	0.0196156	0.0707565	0.037535	0.064	0.0288422	0.0151881	0.08	-0.000881309	0.00179808	-0.0187849	0.0383256	0.61
Moderate Impact (MAF<0.5%)	CEL	9	133061978	133071863	0.0169732	2793.01	1	-0.0173115	0.00940308	-0.033126	0.0179931	0.064	-0.0169594	0.00728065	0.017	0.000705611	0.000862795	0.0150399	0.0183903	0.32
Moderate Impact (MAF<0.5%)	CEP162	6	84124241	84227643	0.00692782	1140	1	0.027461	0.0145697	0.0525474	0.0278795	0.064	0.0143897	0.0112811	0.2	-0.0027367	0.00133644	-0.0583321	0.0284859	0.018
Moderate Impact (MAF<0.5%)	CFD	19	859680	863666	0.00273466	449.999	1	-0.0412945	0.0230865	-0.0790182	0.0441767	0.064	-0.0342912	0.0178755	0.044	0.000679816	0.00211822	0.0144901	0.0451493	0.64
Moderate Impact (MAF<0.5%)	CHRNA7	15	31923438	32173018	0.0110724	1822.01	1	0.0208513	0.0115712	0.0398995	0.0221418	0.064	0.0159278	0.00895938	0.064	-0.00105707	0.0010619	-0.0225312	0.0226341	0.32
Moderate Impact (MAF<0.5%)	DNAH1	3	52316319	52400491	0.036365	5984.01	1	-0.013068	0.00655792	-0.025006	0.0125488	0.064	-0.0112084	0.00507769	0.036	0.000260934	0.000601175	0.00556174	0.0128139	0.57
Moderate Impact (MAF<0.5%)	EMSY	11	76444923	76553025	0.00679412	1118	1	0.0301175	0.0147072	0.0576307	0.0281426	0.064	0.0251352	0.0113876	0.044	-0.000304532	0.00135034	-0.00649102	0.0287822	0.75
Moderate Impact (MAF<0.5%)	FBXO7	22	32474676	32498829	0.00411415	677	1	0.0298254	0.0188537	0.0570717	0.0360771	0.064	0.0289747	0.0145981	0.028	0.00122372	0.00172538	0.0260833	0.036776	0.59
[truncated: 28,625 more rows]
