# Supplementary material for: GIGYF1 loss of function is associated with clonal mosaicism and adverse metabolic health
Source: Nat Commun. 2021 Jul 7;12:4178. doi: 10.1038/s41467-021-24504-y (PMC8263756; doi:10.1038/s41467-021-24504-y)
Supplement: Supplementary file 5 — Supplementary Data 3 [file 41467_2021_24504_MOESM5_ESM.xlsx]

## Sheet: S3
Annotation																					All samples passing QC								Rare Allele Carriers only						Genotype counts for all samples passing QC												PAR-LOYq (v5)
VARIANT_VCF	Gene	VARIANT_BOLT	MINOR_ALLELE	MAJOR_ALLELE	Indel	MAF	CHR	POS	SYMBOL	Consequence	IMPACT	SIFT	PolyPhen	Amino Acid Change	Transcript ID	CADD_PHRED	CADD_RAW	Biallelic_Multiallelic	QC Flag	LOFTEE	QUAL	DP_MIN	DP_MEAN	DP_MAX	GQ_MIN	GQ_MEAN	GQ_MAX	% allele imbalance	DP_MIN	DP_MEAN	GQ_MAX	GQ_MIN	GQ_MEAN	GQ_MAX	AA	AB	BB	Missing	Polymorphic	% Missing	SNP	CHR	BP	GENPOS	ALLELE1	ALLELE0	A1FREQ	INFO	CHISQ_LINREG
chr7_100687545_CA_C	ENSG00000146830	7:100687545:D:1	C	CA	1	4e-05	7	100687545	GIGYF1	frameshift_variant	HIGH	-	-	L/X	ENST00000275732	21.1	2.34284	M	0	HC	49	12	21.3841	120	0	47.9318	55	0	29	54.125	120	18	36.3125	44	185096	16	0	423	1	0.00227989	7:100687545:D:1	7	100687545	1.16175	C	CA	6.08643e-05	1	12.8462
chr7_100687546_A_AG	ENSG00000146857	7:100687546:I:1	AG	A	1	2e-06	7	100687545	GIGYF1	frameshift_variant	HIGH	-	-	L/PX	ENST00000275732	22.2	2.57787	M	0	HC	49	12	21.3841	120	0	47.9318	55	0.5	41	47.5	54	3	19.5	36	185096	2	0	437	1	0.00235535	7:100687546:I:1	7	100687546	1.16175	AG	A	1.2165e-05	1	3.72621
chr7_100687357_G_A	ENSG00000146830	7:100687357:G:A	A	G	0	1.2e-05	7	100687357	GIGYF1	splice_donor_variant&non_coding_transcript_variant	HIGH	-	-	-	ENST00000471340	1.249	-0.062369	B	0	-	51	16	22.3217	88	12	49.4563	56	0	35	59.2	88	39	42.6	49	185530	5	0	0	1	0	7:100687357:G:A	7	100687357	1.16174	A	G	1.21541e-05	1	0.148059
chr7_100683017_G_A	ENSG00000146830	7:100683017:G:A	A	G	0	1e-05	7	100683017	GIGYF1	stop_gained	HIGH	-	-	R/*	ENST00000275732	42	8.44082	M	0	LC	48	9	28.0668	114	3	49.5292	50	0	31	45.25	52	36	40.5	47	185530	4	0	1	1	5.38982e-06	7:100683017:G:A	7	100683017	1.1617	A	G	1.21541e-05	1	0.29645
chr7_100687532_G_A	ENSG00000146830	7:100687532:G:A	A	G	0	5e-06	7	100687532	GIGYF1	stop_gained	HIGH	-	-	R/*	ENST00000275732	37	7.109	M	0	HC	48	12	21.3395	76	9	49.3288	50	0	46	61	76	40	41.5	43	185533	2	0	0	1	0	7:100687532:G:A	7	100687532	1.16175	A	G	1.21541e-05	1	0.298726
chr7_100684236_C_T	ENSG00000146830	7:100684236:C:T	T	C	0	5e-06	7	100684236	GIGYF1	splice_donor_variant	HIGH	-	-	-	ENST00000275732	23.9	3.33961	B	0	HC	45	16	64.4906	144	0	46.3801	51	0	63	63	63	42	42	42	180063	1	0	5471	1	0.0294877	7:100684236:C:T	7	100684236	1.16171	T	C	6.22297e-06	1	0.200079
chr7_100688238_T_C	ENSG00000146830	7:100688238:T:C	C	T	0	2e-06	7	100688238	GIGYF1	start_lost	HIGH	deleterious(0)	benign(0.344)	M/V	ENST00000275732	16.74	1.6779	B	0	-	45	14	47.0111	165	0	49.3064	55	0	19	19	19	44	44	44	185207	1	0	327	1	0.00176247	7:100688238:T:C	7	100688238	1.16175	C	T	6.08177e-06	1	0.0644508
chr7_100686356_G_A	ENSG00000146830	7:100686356:G:A	A	G	0	2e-06	7	100686356	GIGYF1	stop_gained	HIGH	-	-	R/*	ENST00000275732	37	7.31302	B	0	LC	43	15	36.8434	173	0	49.5108	55	0	64	64	64	38	38	38	185357	1	0	177	1	0.000953998	7:100686356:G:A	7	100686356	1.16173	A	G	6.07915e-06	1	0.0294194
chr7_100683366_G_A	ENSG00000146830	7:100683366:G:A	A	G	0	2e-06	7	100683366	GIGYF1	stop_gained	HIGH	-	-	Q/*	ENST00000275732	41	8.17003	M	0	HC	43	14	21.1945	162	7	49.3326	58	0	71	71	71	38	38	38	185506	1	0	28	1	0.000150915	7:100683366:G:A	7	100683366	1.1617	A	G	6.07734e-06	1	0.00221183
chr7_100686365_G_A	ENSG00000146830	7:100686365:G:A	A	G	0	2e-06	7	100686365	GIGYF1	stop_gained	HIGH	-	-	R/*	ENST00000275732	37	7.35413	M	0	HC	46	14	26.0051	119	0	49.6192	50	0	54	54	54	42	42	42	185515	1	0	19	1	0.000102407	7:100686365:G:A	7	100686365	1.16173	A	G	6.07731e-06	1	0.352706
chr7_100685129_G_A	ENSG00000146830	7:100685129:G:A	A	G	0	2e-06	7	100685129	GIGYF1	stop_gained	HIGH	-	-	Q/*	ENST00000275732	37	7.32721	B	0	HC	47	6	19.1056	86	0	48.9221	50	0	23	23	23	40	40	40	185527	1	0	7	1	3.77287e-05	7:100685129:G:A	7	100685129	1.16172	A	G	6.07715e-06	1	4.67167
chr7_100687297_C_T	ENSG00000146830	7:100687297:C:T	T	C	0	2e-06	7	100687297	GIGYF1	splice_donor_variant	HIGH	-	-	-	ENST00000275732	23.5	3.13381	B	0	HC	46	7	22.6265	76	0	49.4016	50	0	74	74	74	37	37	37	185528	1	0	6	1	3.23389e-05	7:100687297:C:T	7	100687297	1.16174	T	C	6.07712e-06	1	3.16031
chr7_100682749_A_AG	ENSG00000146830	7:100682749:I:1	AG	A	1	5e-06	7	100682749	GIGYF1	frameshift_variant	HIGH	-	-	L/PX	ENST00000275732	28.1	4.45205	B	0	HC	44	16	20.7765	202	11	49.1999	60	0	56	68.5	81	36	38.5	41	185529	2	0	4	1	2.15593e-05	7:100682749:I:1	7	100682749	1.1617	AG	A	6.07709e-06	1	0.492703
chr7_100687045_C_CT	ENSG00000146830	7:100687045:I:1	CT	C	1	2e-06	7	100687045	GIGYF1	frameshift_variant&splice_region_variant	HIGH	-	-	-/X	ENST00000275732	NA	NA	B	0	HC	37	16	19.5777	73	1	49.1517	58	0	32	32	32	38	38	38	185533	1	0	1	1	5.38982e-06	7:100687045:I:1	7	100687045	1.16174	CT	C	6.07706e-06	1	8.25535
chr7_100682700_CTT_C	ENSG00000146830	7:100682700:D:2	C	CTT	1	5e-06	7	100682700	GIGYF1	frameshift_variant	HIGH	-	-	K/X	ENST00000275732	26.9	4.27027	M	0	HC	48	16	20.6963	168	18	49.2811	60	0	55	65.5	76	35	38.5	42	185533	2	0	0	1	0	7:100682700:D:2	7	100682700	1.1617	C	CTT	6.07703e-06	1	3.27162
chr7_100682120_CA_C	ENSG00000146830	7:100682120:D:1	C	CA	1	2e-06	7	100682120	GIGYF1	frameshift_variant	HIGH	-	-	L/X	ENST00000275732	NA	NA	B	0	HC	42	16	20.2891	111	1	49.1169	50	0	91	91	91	41	41	41	185533	1	0	1	1	5.38982e-06	7:100682120:D:1	7	100682120	1.16169	C	CA	6.07703e-06	1	8.58886
chr7_100682198_G_GGA	ENSG00000146830	7:100682198:I:2	GGA	G	1	2e-06	7	100682198	GIGYF1	frameshift_variant	HIGH	-	-	S/SX	ENST00000275732	NA	NA	B	0	HC	36	15	20.3329	111	0	49.1169	57	0	103	103	103	36	36	36	185532	1	0	2	1	1.07796e-05	7:100682198:I:2	7	100682198	1.16169	GGA	G	6.07703e-06	1	12.7851
chr7_100682387_TG_T	ENSG00000146830	7:100682387:D:1	T	TG	1	2e-06	7	100682387	GIGYF1	frameshift_variant	HIGH	-	-	Q/X	ENST00000275732	NA	NA	B	0	HC	41	0	22.2585	149	1	49.1911	55	0	80	80	80	41	41	41	185534	1	0	0	1	0	7:100682387:D:1	7	100682387	1.16169	T	TG	6.07703e-06	1	3.32746
chr7_100682484_T_C	ENSG00000146830	7:100682484:T:C	C	T	0	2e-06	7	100682484	GIGYF1	splice_acceptor_variant	HIGH	-	-	-	ENST00000275732	25.6	3.97864	M	0	LC	37	11	22.3385	110	33	49.1976	57	0	90	90	90	36	36	36	185534	1	0	0	1	0	7:100682484:T:C	7	100682484	1.16169	C	T	6.07703e-06	1	0.0147257
chr7_100683112_A_ATGGACAGCCCCTGCTTGGCC	ENSG00000146830	7:100683112:I:20	ATGGACAGCCCCTGCTTGGCC	A	1	2e-06	7	100683112	GIGYF1	frameshift_variant	HIGH	-	-	M/RPSRGCPX	ENST00000275732	NA	NA	B	0	HC	40	15	28.1916	135	12	49.5517	50	0	61	61	61	40	40	40	185534	1	0	0	1	0	7:100683112:I:20	7	100683112	1.1617	ATGGACAGCCCCTGCTTGGCC	A	6.07703e-06	1	0.00246933
chr7_100683122_CCT_C	ENSG00000146830	7:100683122:D:2	C	CCT	1	2e-06	7	100683122	GIGYF1	frameshift_variant	HIGH	-	-	Q/X	ENST00000275732	NA	NA	B	0	HC	49	14	28.1974	135	18	49.5502	50	0	52	52	52	49	49	49	185534	1	0	0	1	0	7:100683122:D:2	7	100683122	1.1617	C	CCT	6.07703e-06	1	0.257155
chr7_100683231_C_T	ENSG00000146830	7:100683231:C:T	T	C	0	2e-06	7	100683231	GIGYF1	splice_acceptor_variant	HIGH	-	-	-	ENST00000275732	21.9	2.50258	B	0	HC	47	14	28.2845	138	24	49.5575	54	0	61	61	61	47	47	47	185534	1	0	0	1	0	7:100683231:C:T	7	100683231	1.1617	T	C	6.07703e-06	1	0.0308502
chr7_100683374_TTCTCC_T	ENSG00000146830	7:100683374:D:5	T	TTCTCC	1	2e-06	7	100683374	GIGYF1	frameshift_variant	HIGH	-	-	EEK/EX	ENST00000275732	NA	NA	B	0	HC	40	16	21.1765	162	3	49.3319	58	0	68	68	68	40	40	40	185534	1	0	0	1	0	7:100683374:D:5	7	100683374	1.1617	T	TTCTCC	6.07703e-06	1	5.7407
chr7_100686749_C_T	ENSG00000146830	7:100686749:C:T	T	C	0	2e-06	7	100686749	GIGYF1	stop_gained	HIGH	-	-	W/*	ENST00000275732	38	7.6679	B	0	HC	38	16	25.5294	110	37	49.6919	50	0	77	77	77	37	37	37	185534	1	0	0	1	0	7:100686749:C:T	7	100686749	1.16174	T	C	6.07703e-06	1	7.7714
chr7_100686817_G_A	ENSG00000146830	7:100686817:G:A	A	G	0	2e-06	7	100686817	GIGYF1	stop_gained&splice_region_variant	HIGH	-	-	R/*	ENST00000275732	36	6.59608	B	0	HC	40	16	25.5259	110	4	49.6891	50	0	60	60	60	39	39	39	185534	1	0	0	1	0	7:100686817:G:A	7	100686817	1.16174	A	G	6.07703e-06	1	2.10649
chr7_100687323_G_A	ENSG00000146830	7:100687323:G:A	A	G	0	2e-06	7	100687323	GIGYF1	stop_gained	HIGH	-	-	Q/*	ENST00000275732	37	7.39459	B	0	HC	41	12	22.341	73	0	49.45	56	0	63	63	63	42	42	42	185533	1	0	1	1	5.38982e-06	7:100687323:G:A	7	100687323	1.16174	A	G	6.07703e-06	1	11.5335
chr7_100687408_T_C	ENSG00000146830	7:100687408:T:C	C	T	0	2e-06	7	100687408	GIGYF1	splice_acceptor_variant	HIGH	-	-	-	ENST00000275732	23.4	3.1006	B	0	HC	44	12	22.2788	73	9	49.4316	56	0	57	57	57	42	42	42	185534	1	0	0	1	0	7:100687408:T:C	7	100687408	1.16174	C	T	6.07703e-06	1	5.98105
chr7_100682071_C_T	ENSG00000146830	7:100682071:C:T	T	C	0	5e-06	7	100682071	GIGYF1	splice_donor_variant	HIGH	-	-	-	ENST00000275732	23.1	2.9625	M	0	HC	48	11	20.7131	131	3	48.7683	57	0	42	52	62	37	40.5	44	185485	2	0	48	1	0.000258711	7:100682071:C:T	7	100682071	1.16169	T	C	1.333e-09	1	-1000000000
chr7_100688225_GTC_G	ENSG00000146830	7:100688225:D:2	G	GTC	1	2e-06	7	100688225	GIGYF1	frameshift_variant	HIGH	-	-	ET/DX	ENST00000275732	NA	NA	M	0	HC	40	16	47.3337	165	0	49.7714	50	0	53	53	53	40	40	40	185515	1	0	19	1	0.000102407	7:100688225:D:2	7	100688225	1.16175	G	GTC	3.02907e-10	1	-1000000000
chr7_100685054_G_A	ENSG00000146830	7:100685054:G:A	A	G	0	2e-06	7	100685054	GIGYF1	stop_gained	HIGH	-	-	Q/*	ENST00000275732	39	7.83598	B	0	HC	41	7	19.2478	59	0	48.9933	50	0	34	34	34	41	41	41	185532	1	0	2	1	1.07796e-05	7:100685054:G:A	7	100685054	1.16172	A	G	6.05771e-11	1	-1000000000
chr7_100686182_TGA_T	ENSG00000146830	7:100686182:D:2	T	TGA	1	2e-06	7	100686182	GIGYF1	frameshift_variant	HIGH	-	-	L/X	ENST00000275732	NA	NA	M	0	HC	43	16	45.1437	164	21	49.8191	60	0	65	65	65	43	43	43	185533	1	0	1	1	5.38982e-06	7:100686182:D:2	7	100686182	1.16173	T	TGA	3.02879e-11	1	-1000000000
chr7_100681994_C_T	ENSG00000146830	7:100681994:C:T	T	C	0	2e-06	7	100681994	GIGYF1	splice_acceptor_variant	HIGH	-	-	-	ENST00000275732	23.3	3.05744	B	0	HC	39	16	19.636	134	23	49.0907	57	0	99	99	99	39	39	39	185534	1	0	0	1	0	7:100681994:C:T	7	100681994	1.16169	T	C	0	1	-1000000000
chr7_100683218_C_A	ENSG00000146830	7:100683218:C:A	A	C	0	2e-06	7	100683218	GIGYF1	stop_gained	HIGH	-	-	E/*	ENST00000275732	38	7.57511	B	0	HC	38	14	28.2802	138	15	49.5571	54	0	70	70	70	37	37	37	185534	1	0	0	1	0	7:100683218:C:A	7	100683218	1.1617	A	C	0	1	-1000000000
chr7_100683303_C_T	ENSG00000146830	7:100683303:C:T	T	C	0	2e-06	7	100683303	GIGYF1	splice_donor_variant	HIGH	-	-	-	ENST00000275732	21.6	2.44545	B	0	LC	46	16	21.2915	160	39	49.3383	50	0	55	55	55	46	46	46	185534	1	0	0	1	0	7:100683303:C:T	7	100683303	1.1617	T	C	0	1	-1000000000
chr7_100683548_A_C	ENSG00000146830	7:100683548:A:C	C	A	0	2e-06	7	100683548	GIGYF1	splice_donor_variant	HIGH	-	-	-	ENST00000275732	29.9	4.6469	B	0	HC	48	6	20.3476	64	0	49.1839	50	0	26	26	26	46	46	46	185531	1	0	3	1	1.61695e-05	7:100683548:A:C	7	100683548	1.1617	C	A	0	1	-1000000000
chr7_100683585_CCT_C	ENSG00000146830	7:100683585:D:2	C	CCT	1	2e-06	7	100683585	GIGYF1	frameshift_variant	HIGH	-	-	Q/X	ENST00000275732	NA	NA	B	0	HC	35	9	20.163	64	4	49.1952	50	0	41	41	41	35	35	35	185534	1	0	0	1	0	7:100683585:D:2	7	100683585	1.1617	C	CCT	0	1	-1000000000
chr7_100684338_C_G	ENSG00000146830	7:100684338:C:G	G	C	0	2e-06	7	100684338	GIGYF1	splice_acceptor_variant	HIGH	-	-	-	ENST00000275732	24.2	3.48846	B	0	HC	40	16	39.8939	98	39	49.8693	50	0	73	73	73	39	39	39	185534	1	0	0	1	0	7:100684338:C:G	7	100684338	1.16171	G	C	0	1	-1000000000
chr7_100684339_T_G	ENSG00000146830	7:100684339:T:G	G	T	0	2e-06	7	100684339	GIGYF1	splice_acceptor_variant	HIGH	-	-	-	ENST00000275732	22.2	2.60191	B	0	HC	43	16	39.8938	98	43	49.8694	50	0	74	74	74	43	43	43	185534	1	0	0	1	0	7:100684339:T:G	7	100684339	1.16171	G	T	0	1	-1000000000
chr7_100686033_TG_T	ENSG00000146830	7:100686033:D:1	T	TG	1	2e-06	7	100686033	GIGYF1	frameshift_variant	HIGH	-	-	Q/X	ENST00000275732	NA	NA	B	0	HC	44	16	23.0481	181	24	49.0055	54	0	59	59	59	41	41	41	185534	1	0	0	1	0	7:100686033:D:1	7	100686033	1.16173	T	TG	0	1	-1000000000
chr7_100687850_C_T	ENSG00000146830	7:100687850:C:T	T	C	0	0.004727	7	100687850	GIGYF1	missense_variant	MODERATE	tolerated(0.24)	possibly_damaging(0.619)	A/T	ENST00000275732	13.55	1.15628	M	0	-	55	14	21.9845	190	4	49.2168	53	0.0016	28	65.8918	190	4	41.3452	53	183657	1875	2	1	1	5.38982e-06	7:100687850:C:T	7	100687850	1.16175	T	C	0.00495892	1	1.32454
chr7_100687853_C_T	ENSG00000146830	7:100687853:C:T	T	C	0	0.010516	7	100687853	GIGYF1	missense_variant	MODERATE	tolerated(0.45)	benign(0.122)	A/T	ENST00000275732	4.929	0.268733	B	0	-	55	16	22.1079	174	4	49.2033	51	0.00502197	24	64.2669	174	4	37.8289	47	183939	1593	3	0	1	0	7:100687853:C:T	7	100687853	1.16175	T	C	0.00409592	1	0.0070376
chr7_100682447_C_T	ENSG00000146830	7:100682447:C:T	T	C	0	0.001605	7	100682447	GIGYF1	missense_variant	MODERATE	tolerated(0.05)	probably_damaging(0.98)	R/H	ENST00000275732	22.4	2.66853	B	0	-	51	0	22.4321	129	1	49.158	57	0	33	71.5596	129	19	38.732	49	184897	638	0	0	1	0	7:100682447:C:T	7	100682447	1.16169	T	C	0.00175019	1	0.229119
chr7_100683425_A_G	ENSG00000146830	7:100683425:A:G	G	A	0	0.000693	7	100683425	GIGYF1	missense_variant	MODERATE	tolerated(1)	benign(0)	V/A	ENST00000275732	16.37	1.61402	B	0	-	45	16	21.084	178	22	49.312	50	0	39	77.2655	178	22	35.8073	43	185260	275	0	0	1	0	7:100683425:A:G	7	100683425	1.1617	G	A	0.000741398	1	0.0296189
chr7_100683315_G_A	ENSG00000146830	7:100683315:G:A	A	G	0	0.000309	7	100683315	GIGYF1	missense_variant	MODERATE	deleterious(0)	possibly_damaging(0.792)	R/W	ENST00000275732	22.9	2.85379	M	0	-	62	16	21.2897	160	14	49.3303	60	0	42	74.9412	123	29	37.8235	60	185416	119	0	0	1	0	7:100683315:G:A	7	100683315	1.1617	A	G	0.000340314	1	1.12033
chr7_100688088_C_T	ENSG00000146830	7:100688088:C:T	T	C	0	0.000284	7	100688088	GIGYF1	missense_variant	MODERATE	tolerated(0.1)	benign(0.021)	G/S	ENST00000275732	15.9	1.5336	B	0	-	51	16	42.2646	145	30	49.7736	50	0	35	64.4211	145	35	40.8947	46	185421	114	0	0	1	0	7:100688088:C:T	7	100688088	1.16175	T	C	0.00032816	1	0.442101
chr7_100685443_TCTC_T	ENSG00000146830	7:100685443:D:3	T	TCTC	1	0.000297	7	100685443	GIGYF1	inframe_deletion	MODERATE	-	-	E/-	ENST00000275732	14.84	1.3553	B	0	-	56	13	17.6463	129	1	48.7371	53	0	25	51.3838	93	5	44.9495	53	185435	98	1	1	1	5.38982e-06	7:100685443:D:3	7	100685443	1.16172	T	TCTC	0.000230927	1	0.274205
chr7_100684091_C_CGGT	ENSG00000146830	7:100684091:I:3	CGGT	C	1	0.000187	7	100684091	GIGYF1	inframe_insertion	MODERATE	-	-	P/PP	ENST00000275732	8.757	0.667516	M	0	-	50	16	63.3163	149	1	49.9052	50	0.0684932	48	93.4521	149	29	40.0685	48	185449	73	0	13	1	7.00676e-05	7:100684091:I:3	7	100684091	1.16171	CGGT	C	0.000206633	1	1.31143
chr7_100681753_G_A	ENSG00000146830	7:100681753:G:A	A	G	0	0.000227	7	100681753	GIGYF1	missense_variant	MODERATE	deleterious(0)	benign(0.172)	S/F	ENST00000275732	25.2	3.84996	M	0	-	50	7	19.2631	109	7	49.0682	50	0	30	68.6889	109	25	39.2667	46	185443	90	0	2	1	1.07796e-05	7:100681753:G:A	7	100681753	1.16169	A	G	0.000206619	1	0.540562
chr7_100686188_G_A	ENSG00000146830	7:100686188:G:A	A	G	0	0.000157	7	100686188	GIGYF1	missense_variant	MODERATE	tolerated(1)	benign(0.056)	P/S	ENST00000275732	14.21	1.25399	B	0	-	47	16	45.1453	164	7	49.8159	60	0	32	55.6885	101	21	36.7541	44	185474	61	0	0	1	0	7:100686188:G:A	7	100686188	1.16173	A	G	0.000206619	1	0.075474
chr7_100686366_C_A	ENSG00000146830	7:100686366:C:A	A	C	0	0.000202	7	100686366	GIGYF1	missense_variant	MODERATE	tolerated(1)	benign(0)	L/F	ENST00000275732	10.33	0.840251	M	0	-	48	14	25.9854	120	17	49.6328	50	0	35	60.4268	94	17	36.4512	44	185442	82	0	11	1	5.9288e-05	7:100686366:C:A	7	100686366	1.16173	A	C	0.000194472	1	1.35447
chr7_100685376_T_G	ENSG00000146830	7:100685376:T:G	G	T	0	0.000189	7	100685376	GIGYF1	missense_variant	MODERATE	tolerated(0.69)	benign(0.01)	E/A	ENST00000275732	8.696	0.660202	B	0	-	45	16	17.6433	142	3	48.7406	51	0	37	70.0476	142	19	35.3968	43	185472	63	0	0	1	0	7:100685376:T:G	7	100685376	1.16172	G	T	0.000158003	1	3.07722
chr7_100683106_G_A	ENSG00000146830	7:100683106:G:A	A	G	0	0.000137	7	100683106	GIGYF1	missense_variant	MODERATE	deleterious(0)	probably_damaging(0.985)	T/M	ENST00000275732	23.5	3.14302	B	0	-	54	14	28.1943	135	4	49.5486	53	0	29	64.1111	130	29	39.3889	48	185481	54	0	0	1	0	7:100683106:G:A	7	100683106	1.1617	A	G	0.000145849	1	0.0182207
chr7_100688067_G_T	ENSG00000146830	7:100688067:G:T	T	G	0	0.000122	7	100688067	GIGYF1	missense_variant	MODERATE	tolerated(0.18)	benign(0.055)	P/T	ENST00000275732	9.205	0.721255	B	0	-	42	11	41.9477	143	1	49.729	55	0	26	55.5102	109	21	32.8776	41	185484	49	0	2	1	1.07796e-05	7:100688067:G:T	7	100688067	1.16175	T	G	0.000127621	1	0.0220896
chr7_100686711_CCCT_C	ENSG00000146853	7:100686711:D:3	C	CCCT	1	0.00012	7	100686711	GIGYF1	inframe_deletion	MODERATE	-	-	EG/G	ENST00000275732	18.34	1.9439	M	0	-	45	16	25.5912	186	0	48.1907	52	0	50	83.0727	125	6	27.8909	40	185417	55	0	63	1	0.000339559	7:100686711:D:3	7	100686711	1.16174	C	CCCT	0.00012159	1	0.168694
chr7_100683019_TGGTTGG_T	ENSG00000146830	7:100683019:D:6	T	TGGTTGG	1	0.000137	7	100683019	GIGYF1	inframe_deletion	MODERATE	-	-	PNH/H	ENST00000275732	20.6	2.26356	M	0	-	56	9	28.0912	114	0	49.4719	52	0.0181818	25	48.7818	95	33	43.2	52	185458	55	0	22	1	0.000118576	7:100683019:D:6	7	100683019	1.1617	T	TGGTTGG	0.000121552	1	0.806808
chr7_100688079_C_T	ENSG00000146830	7:100688079:C:T	T	C	0	0.000107	7	100688079	GIGYF1	missense_variant	MODERATE	tolerated(1)	benign(0)	A/T	ENST00000275732	8.049	0.582696	M	0	-	46	16	42.2552	144	27	49.7758	50	0	26	55.7619	109	31	37.3095	44	185491	42	0	2	1	1.07796e-05	7:100688079:C:T	7	100688079	1.16175	T	C	0.000109387	1	2.99058
chr7_100687546_A_G	ENSG00000146858	7:100687546:A:G	G	A	0	0.00013	7	100687545	GIGYF1	missense_variant	MODERATE	tolerated(0.22)	benign(0)	L/P	ENST00000275732	14.32	1.27035	M	0	-	49	12	21.3841	120	0	47.9318	55	0	29	55.5686	94	30	41.3725	45	185096	51	0	388	1	0.00209125	7:100687546:A:G	7	100687546	1.16175	G	A	0.00010357	1	0.314514
chr7_100684137_G_A	ENSG00000146830	7:100684137:G:A	A	G	0	8.2e-05	7	100684137	GIGYF1	missense_variant	MODERATE	tolerated(0.3)	benign(0.006)	A/V	ENST00000275732	3.587	0.163477	B	0	-	54	16	63.3266	139	35	49.9101	50	0	68	91.1515	129	35	41.5455	46	185502	33	0	0	1	0	7:100684137:G:A	7	100684137	1.16171	A	G	0.00010331	1	0.0164441
chr7_100686664_G_A	ENSG00000146830	7:100686664:G:A	A	G	0	0.000122	7	100686664	GIGYF1	missense_variant	MODERATE	tolerated(0.2)	possibly_damaging(0.724)	R/C	ENST00000275732	23.7	3.24497	B	0	-	49	16	25.2429	234	4	49.6725	52	0	41	78.3469	234	24	37.6327	46	185486	49	0	0	1	0	7:100686664:G:A	7	100686664	1.16174	A	G	9.72325e-05	1	1.4301
chr7_100685093_G_A	ENSG00000146830	7:100685093:G:A	A	G	0	8e-05	7	100685093	GIGYF1	missense_variant	MODERATE	deleterious(0.01)	benign(0.001)	P/S	ENST00000275732	19.81	2.16261	M	0	-	54	9	19.221	91	7	49.0242	50	0.03125	30	48.2812	91	30	41.9375	47	185502	32	0	1	1	5.38982e-06	7:100685093:G:A	7	100685093	1.16172	A	G	9.11565e-05	1	1.28492
chr7_100684062_A_AGCTGCT	ENSG00000146848	7:100684062:I:6	AGCTGCT	A	1	0.00011	7	100684062	GIGYF1	inframe_insertion	MODERATE	-	-	L/QQL	ENST00000275732	20.8	2.30568	M	0	-	44	16	63.3129	191	0	49.3395	50	0.186047	62	105.86	162	13	35.2558	43	185456	43	0	36	1	0.000194033	7:100684062:I:6	7	100684062	1.16171	AGCTGCT	A	8.50935e-05	1	0.255011
chr7_100682696_C_G	ENSG00000146830	7:100682696:C:G	G	C	0	4.7e-05	7	100682696	GIGYF1	missense_variant	MODERATE	tolerated(0.19)	probably_damaging(0.942)	G/R	ENST00000275732	19.98	2.1873	B	0	-	47	16	20.7037	168	34	49.2811	60	0	39	60.9474	99	34	39.4211	45	185516	19	0	0	1	0	7:100682696:C:G	7	100682696	1.16169	G	C	8.50785e-05	1	0.687115
chr7_100684842_T_G	ENSG00000146830	7:100684842:T:G	G	T	0	6.2e-05	7	100684842	GIGYF1	missense_variant	MODERATE	tolerated(0.29)	benign(0.181)	Q/P	ENST00000275732	22.6	2.74338	M	0	-	48	15	39.8056	86	5	49.8698	50	0	43	64.2917	86	28	38.2917	43	185497	24	0	14	1	7.54575e-05	7:100684842:T:G	7	100684842	1.16172	G	T	7.9006e-05	1	0.365042
chr7_100683050_G_A	ENSG00000146830	7:100683050:G:A	A	G	0	0.000102	7	100683050	GIGYF1	missense_variant	MODERATE	deleterious(0.01)	benign(0.165)	R/W	ENST00000275732	22.6	2.74347	B	0	-	58	14	28.1712	135	5	49.5505	50	0	26	66.8611	121	24	42.6667	49	185499	36	0	0	1	0	7:100683050:G:A	7	100683050	1.1617	A	G	7.90014e-05	1	1.36568
chr7_100685389_C_T	ENSG00000146830	7:100685389:C:T	T	C	0	6.5e-05	7	100685389	GIGYF1	missense_variant	MODERATE	tolerated(0.19)	benign(0.073)	G/R	ENST00000275732	19.33	2.09144	B	0	-	48	16	17.633	80	0	48.7439	51	0	44	62.44	80	26	39.84	44	185509	25	0	1	1	5.38982e-06	7:100685389:C:T	7	100685389	1.16172	T	C	7.90014e-05	1	4.25216
chr7_100686427_C_T	ENSG00000146830	7:100686427:C:T	T	C	0	6.7e-05	7	100686427	GIGYF1	missense_variant	MODERATE	deleterious(0)	probably_damaging(0.999)	G/D	ENST00000275732	23.3	3.06153	B	0	-	46	14	25.4514	114	22	49.6299	50	0	34	58.5926	81	22	35.4074	43	185508	27	0	0	1	0	7:100686427:C:T	7	100686427	1.16173	T	C	7.29244e-05	1	0.0388435
chr7_100686681_C_T	ENSG00000146830	7:100686681:C:T	T	C	0	4.7e-05	7	100686681	GIGYF1	missense_variant	MODERATE	deleterious(0.01)	possibly_damaging(0.805)	R/Q	ENST00000275732	26.2	4.12885	M	0	-	47	16	25.2415	207	4	49.6748	52	0	55	94.0526	207	33	39.8421	43	185514	19	0	2	1	1.07796e-05	7:100686681:C:T	7	100686681	1.16174	T	C	6.07715e-05	1	0.00654701
chr7_100683366_G_GGCGGCGCTTCTCCTC	ENSG00000146830	7:100683366:I:15	GGCGGCGCTTCTCCTC	G	1	6.7e-05	7	100683366	GIGYF1	inframe_insertion	MODERATE	-	-	-/EEKRR	ENST00000275732	17.7	1.84157	M	0	-	43	14	21.1945	162	7	49.3326	58	0.0714286	34	72.0714	141	9	31.5714	43	185506	28	0	1	1	5.38982e-06	7:100683366:I:15	7	100683366	1.1617	GGCGGCGCTTCTCCTC	G	6.07712e-05	1	2.23703
chr7_100686711_C_CCCT	ENSG00000146854	7:100686711:I:3	CCCT	C	1	5.7e-05	7	100686711	GIGYF1	inframe_insertion	MODERATE	-	-	G/EG	ENST00000275732	18.63	1.98731	M	0	-	45	16	25.5912	186	0	48.1907	52	0.0434783	41	94.3043	186	11	34	42	185417	23	0	95	1	0.000512033	7:100686711:I:3	7	100686711	1.16174	CCCT	C	5.47224e-05	1	0.407241
chr7_100685138_G_A	ENSG00000146830	7:100685138:G:A	A	G	0	2.5e-05	7	100685138	GIGYF1	missense_variant	MODERATE	deleterious(0.01)	benign(0.165)	R/W	ENST00000275732	14.88	1.36173	B	0	-	51	4	19.0015	86	0	48.8395	50	0	16	26.2	36	34	43.6	48	185513	10	0	12	1	6.46778e-05	7:100685138:G:A	7	100685138	1.16172	A	G	5.46945e-05	1	2.42392
chr7_100684092_G_A	ENSG00000146830	7:100684092:G:A	A	G	0	7e-05	7	100684092	GIGYF1	missense_variant	MODERATE	tolerated(0.47)	possibly_damaging(0.626)	P/L	ENST00000275732	16.46	1.62876	M	0	-	54	16	63.3156	141	1	49.9086	50	0	67	98.0741	141	29	42.7037	49	185504	27	0	4	1	2.15593e-05	7:100684092:G:A	7	100684092	1.16171	A	G	5.46941e-05	1	0.42814
chr7_100686301_C_T	ENSG00000146830	7:100686301:C:T	T	C	0	8e-05	7	100686301	GIGYF1	missense_variant	MODERATE	tolerated(0.15)	possibly_damaging(0.644)	R/Q	ENST00000275732	23.2	2.97738	M	0	-	46	16	45.5508	165	15	49.8217	50	0	32	60.4	91	20	35.3667	43	185503	30	0	2	1	1.07796e-05	7:100686301:C:T	7	100686301	1.16173	T	C	5.46933e-05	1	0.231041
chr7_100682382_C_T	ENSG00000146830	7:100682382:C:T	T	C	0	4.5e-05	7	100682382	GIGYF1	missense_variant	MODERATE	tolerated(0.15)	probably_damaging(0.916)	G/S	ENST00000275732	25.1	3.82487	B	0	-	48	0	22.2473	141	1	49.1923	55	0	60	96.2	141	32	40.6667	46	185520	15	0	0	1	0	7:100682382:C:T	7	100682382	1.16169	T	C	5.46933e-05	1	1.96069
chr7_100684062_A_AGCT	ENSG00000146847	7:100684062:I:3	AGCT	A	1	7.5e-05	7	100684062	GIGYF1	inframe_insertion	MODERATE	-	-	L/QL	ENST00000275732	20.9	2.31714	M	0	-	44	16	63.3129	191	0	49.3395	50	0.130435	60	104.957	191	24	33.2174	43	185456	23	0	56	1	0.00030183	7:100684062:I:3	7	100684062	1.16171	AGCT	A	4.86317e-05	1	0.585865
chr7_100685090_C_G	ENSG00000146830	7:100685090:C:G	G	C	0	4.7e-05	7	100685090	GIGYF1	missense_variant	MODERATE	tolerated(0.06)	possibly_damaging(0.486)	G/R	ENST00000275732	22.7	2.76636	M	0	-	51	9	19.2205	63	0	49.0246	50	0	23	41.4737	62	34	41	47	185508	19	0	8	1	4.31185e-05	7:100685090:C:G	7	100685090	1.16172	G	C	4.8618e-05	1	0.00736226
chr7_100687507_C_T	ENSG00000146830	7:100687507:C:T	T	C	0	3e-05	7	100687507	GIGYF1	missense_variant&splice_region_variant	MODERATE	deleterious(0)	probably_damaging(0.978)	R/Q	ENST00000275732	25	3.7708	B	0	-	48	7	21.3285	73	0	49.2985	50	0	25	35.25	69	38	43.3333	47	185521	12	0	2	1	1.07796e-05	7:100687507:C:T	7	100687507	1.16175	T	C	4.86166e-05	1	0.905397
chr7_100685137_C_T	ENSG00000146830	7:100685137:C:T	T	C	0	6e-05	7	100685137	GIGYF1	missense_variant	MODERATE	tolerated(0.31)	benign(0)	R/Q	ENST00000275732	8.018	0.579014	M	0	-	48	4	19.0211	86	0	48.872	50	0.0434783	20	31.4348	44	18	40.4783	47	185508	23	0	4	1	2.15593e-05	7:100685137:C:T	7	100685137	1.16172	T	C	4.86163e-05	1	0.746929
chr7_100685352_G_A	ENSG00000146830	7:100685352:G:A	A	G	0	5.2e-05	7	100685352	GIGYF1	missense_variant	MODERATE	tolerated(0.21)	benign(0)	A/V	ENST00000275732	4.541	0.237368	B	0	-	50	16	17.6325	111	27	48.7445	51	0	50	71.1579	103	27	38.2632	43	185516	19	0	0	1	0	7:100685352:G:A	7	100685352	1.16172	A	G	4.86163e-05	1	0.294363
chr7_100687332_G_A	ENSG00000146830	7:100687332:G:A	A	G	0	4.7e-05	7	100687332	GIGYF1	missense_variant	MODERATE	deleterious(0)	probably_damaging(0.99)	R/W	ENST00000275732	25.1	3.82099	B	0	-	58	14	22.338	85	15	49.4494	58	0	32	55.1053	85	31	41.3158	58	185516	19	0	0	1	0	7:100687332:G:A	7	100687332	1.16174	A	G	4.86163e-05	1	0.123264
chr7_100681757_C_T	ENSG00000146830	7:100681757:C:T	T	C	0	4e-05	7	100681757	GIGYF1	missense_variant	MODERATE	deleterious(0.01)	possibly_damaging(0.903)	G/R	ENST00000275732	26.7	4.22129	B	0	-	48	11	19.2567	93	24	49.0732	50	0	37	60.9375	93	36	41.25	46	185519	16	0	0	1	0	7:100681757:C:T	7	100681757	1.16169	T	C	4.86163e-05	1	0.624876
chr7_100686421_C_T	ENSG00000146830	7:100686421:C:T	T	C	0	4e-05	7	100686421	GIGYF1	missense_variant	MODERATE	deleterious(0.05)	probably_damaging(0.996)	R/H	ENST00000275732	28	4.43741	B	0	-	49	16	25.4751	114	30	49.6307	52	0	39	56.1333	77	30	39.1333	45	185520	15	0	0	1	0	7:100686421:C:T	7	100686421	1.16173	T	C	4.86163e-05	1	0.577349
chr7_100681962_G_A	ENSG00000146830	7:100681962:G:A	A	G	0	3.5e-05	7	100681962	GIGYF1	missense_variant	MODERATE	deleterious(0)	possibly_damaging(0.451)	T/M	ENST00000275732	23.8	3.3087	B	0	-	44	16	19.6249	134	15	49.0894	57	0	49	72.5	98	31	38.0714	43	185521	14	0	0	1	0	7:100681962:G:A	7	100681962	1.16169	A	G	4.86163e-05	1	1.07062
chr7_100686406_C_T	ENSG00000146830	7:100686406:C:T	T	C	0	3e-05	7	100686406	GIGYF1	missense_variant	MODERATE	deleterious(0)	probably_damaging(0.992)	R/Q	ENST00000275732	24.3	3.50828	B	0	-	48	16	25.4815	114	26	49.6317	50	0	45	66.75	83	36	39.9167	44	185523	12	0	0	1	0	7:100686406:C:T	7	100686406	1.16173	T	C	4.86163e-05	1	0.126874
chr7_100681964_C_G	ENSG00000146830	7:100681964:C:G	G	C	0	4.7e-05	7	100681964	GIGYF1	missense_variant	MODERATE	tolerated(0.44)	benign(0)	Q/H	ENST00000275732	14.61	1.31701	M	0	-	48	16	19.6413	134	23	49.0875	57	0	58	82.2105	123	24	36.9474	43	185477	19	0	39	1	0.000210203	7:100681964:C:G	7	100681964	1.16169	G	C	4.25496e-05	1	0.460768
chr7_100682226_G_A	ENSG00000146830	7:100682226:G:A	A	G	0	3e-05	7	100682226	GIGYF1	missense_variant	MODERATE	tolerated(0.2)	benign(0.037)	A/V	ENST00000275732	23.4	3.10663	B	0	-	46	9	20.3496	131	0	49.1178	57	0	46	74.5455	100	35	39.3636	43	185520	11	0	4	1	2.15593e-05	7:100682226:G:A	7	100682226	1.16169	A	G	4.254e-05	1	0.002608
chr7_100687513_C_T	ENSG00000146830	7:100687513:C:T	T	C	0	5.2e-05	7	100687513	GIGYF1	missense_variant	MODERATE	deleterious(0.03)	benign(0.06)	R/Q	ENST00000275732	21.1	2.34319	B	0	-	52	5	21.334	73	1	49.3134	50	0	17	36.7619	59	38	44.4286	49	185513	21	0	1	1	5.38982e-06	7:100687513:C:T	7	100687513	1.16175	T	C	4.25399e-05	1	0.378142
chr7_100685110_C_A	ENSG00000146830	7:100685110:C:A	A	C	0	3.2e-05	7	100685110	GIGYF1	missense_variant	MODERATE	tolerated(0.09)	benign(0.012)	G/V	ENST00000275732	3.13	0.127725	M	0	-	49	9	19.1872	86	3	49.0085	50	0	27	32.8333	39	36	43	48	185522	12	0	1	1	5.38982e-06	7:100685110:C:A	7	100685110	1.16172	A	C	4.25396e-05	1	0.934806
chr7_100686292_C_A	ENSG00000146830	7:100686292:C:A	A	C	0	2.5e-05	7	100686292	GIGYF1	missense_variant	MODERATE	deleterious(0.03)	benign(0.323)	R/L	ENST00000275732	15.81	1.5183	M	0	-	40	16	45.5474	165	19	49.8229	50	0	43	70.6364	109	19	29.3636	38	185522	11	0	2	1	1.07796e-05	7:100686292:C:A	7	100686292	1.16173	A	C	4.25396e-05	1	0.0361489
chr7_100687879_G_A	ENSG00000146830	7:100687879:G:A	A	G	0	6.7e-05	7	100687879	GIGYF1	missense_variant	MODERATE	deleterious(0)	probably_damaging(0.998)	P/L	ENST00000275732	23.8	3.31077	B	0	-	51	14	21.9453	105	7	49.3064	51	0	32	56.9583	76	20	39.75	44	185511	24	0	0	1	0	7:100687879:G:A	7	100687879	1.16175	A	G	4.25392e-05	1	1.91407
chr7_100683064_T_C	ENSG00000146830	7:100683064:T:C	C	T	0	4e-05	7	100683064	GIGYF1	missense_variant	MODERATE	deleterious(0.02)	benign(0.021)	K/R	ENST00000275732	21.4	2.40882	M	0	-	49	16	28.177	135	30	49.5517	50	0	48	66.25	106	39	42.3125	46	185519	16	0	0	1	0	7:100683064:T:C	7	100683064	1.1617	C	T	4.25392e-05	1	1.04299
chr7_100686364_C_T	ENSG00000146830	7:100686364:C:T	T	C	0	3.5e-05	7	100686364	GIGYF1	missense_variant	MODERATE	deleterious(0)	probably_damaging(0.978)	R/Q	ENST00000275732	28.2	4.46128	B	0	-	49	14	26.0096	119	7	49.6374	50	0	40	65.7857	94	31	39.0714	44	185521	14	0	0	1	0	7:100686364:C:T	7	100686364	1.16173	T	C	4.25392e-05	1	0.720902
chr7_100686385_C_T	ENSG00000146830	7:100686385:C:T	T	C	0	3.7e-05	7	100686385	GIGYF1	missense_variant	MODERATE	deleterious(0)	probably_damaging(0.996)	R/H	ENST00000275732	26.9	4.27095	B	0	-	41	16	25.5029	114	15	49.6315	50	0	45	62	109	25	34.8571	41	185521	14	0	0	1	0	7:100686385:C:T	7	100686385	1.16173	T	C	4.25392e-05	1	6.31064
chr7_100686685_G_A	ENSG00000146830	7:100686685:G:A	A	G	0	3.5e-05	7	100686685	GIGYF1	missense_variant	MODERATE	deleterious(0)	probably_damaging(0.948)	R/W	ENST00000275732	25	3.78933	B	0	-	49	16	25.2419	134	4	49.6751	52	0	37	83.6429	131	38	42.0714	45	185521	14	0	0	1	0	7:100686685:G:A	7	100686685	1.16174	A	G	4.25392e-05	1	0.51897
chr7_100686298_C_T	ENSG00000146830	7:100686298:C:T	T	C	0	4.2e-05	7	100686298	GIGYF1	missense_variant	MODERATE	deleterious(0.01)	benign(0.315)	R/Q	ENST00000275732	17.34	1.78102	M	0	-	45	16	45.5494	165	8	49.8226	50	0	39	61.3846	102	33	39.0769	42	185522	13	0	0	1	0	7:100686298:C:T	7	100686298	1.16173	T	C	4.25392e-05	1	0.157777
chr7_100686287_G_A	ENSG00000146830	7:100686287:G:A	A	G	0	3.2e-05	7	100686287	GIGYF1	missense_variant	MODERATE	tolerated(1)	benign(0)	P/S	ENST00000275732	0.113	-0.4075	B	0	-	42	16	45.1794	164	28	49.8208	50	0	45	74.9167	103	28	33.25	39	185523	12	0	0	1	0	7:100686287:G:A	7	100686287	1.16173	A	G	4.25392e-05	1	0.0504268
chr7_100688055_T_C	ENSG00000146830	7:100688055:T:C	C	T	0	5e-05	7	100688055	GIGYF1	missense_variant	MODERATE	tolerated(0.12)	benign(0.01)	M/V	ENST00000275732	15.52	1.46869	B	0	-	50	15	31.9194	153	0	46.19	58	0	28	56.4	99	33	41.45	45	181165	20	0	4350	1	0.0234457	7:100688055:T:C	7	100688055	1.16175	C	T	3.76494e-05	1	1.76841
chr7_100687552_G_T	ENSG00000146830	7:100687552:G:T	T	G	0	2.2e-05	7	100687552	GIGYF1	missense_variant	MODERATE	deleterious(0.01)	possibly_damaging(0.862)	P/H	ENST00000275732	26.9	4.27354	M	0	-	40	14	20.9161	101	12	49.3013	56	0	34	53.3333	66	12	29.0833	39	185522	12	0	1	1	5.38982e-06	7:100687552:G:T	7	100687552	1.16175	T	G	3.64626e-05	1	0.0504338
chr7_100682645_C_T	ENSG00000146830	7:100682645:C:T	T	C	0	4e-05	7	100682645	GIGYF1	missense_variant	MODERATE	deleterious(0.03)	benign(0.366)	G/R	ENST00000275732	17.3	1.7746	B	0	-	45	16	20.8563	181	27	49.2849	54	0	53	68.4375	95	27	40.75	44	185519	16	0	0	1	0	7:100682645:C:T	7	100682645	1.16169	T	C	3.64622e-05	1	0.0138002
chr7_100682079_T_C	ENSG00000146830	7:100682079:T:C	C	T	0	3.2e-05	7	100682079	GIGYF1	missense_variant	MODERATE	deleterious(0.03)	benign(0)	Q/R	ENST00000275732	21.5	2.43333	B	0	-	49	11	20.2709	114	3	49.1104	55	0	38	60.8462	93	33	42.3077	46	185522	13	0	0	1	0	7:100682079:T:C	7	100682079	1.16169	C	T	3.64622e-05	1	1.12971
chr7_100684292_C_T	ENSG00000146830	7:100684292:C:T	T	C	0	3e-05	7	100684292	GIGYF1	missense_variant	MODERATE	tolerated(0.14)	benign(0.041)	A/T	ENST00000275732	4.093	0.202368	B	0	-	52	16	39.9008	98	18	49.8674	50	0	38	59.5833	82	41	43.4167	50	185523	12	0	0	1	0	7:100684292:C:T	7	100684292	1.16171	T	C	3.64622e-05	1	0.0448023
chr7_100686388_C_T	ENSG00000146830	7:100686388:C:T	T	C	0	3.2e-05	7	100686388	GIGYF1	missense_variant	MODERATE	deleterious(0.02)	probably_damaging(0.992)	R/Q	ENST00000275732	23.5	3.12659	B	0	-	46	16	25.4981	114	24	49.6324	50	0	38	71.3333	106	24	38.5833	44	185523	12	0	0	1	0	7:100686388:C:T	7	100686388	1.16173	T	C	3.64622e-05	1	3.98002
chr7_100681930_C_T	ENSG00000146830	7:100681930:C:T	T	C	0	3.5e-05	7	100681930	GIGYF1	missense_variant	MODERATE	tolerated(0.58)	benign(0.088)	G/S	ENST00000275732	15.12	1.40044	B	0	-	48	16	19.6197	199	23	49.0894	52	0	59	82	111	35	40.4545	45	185524	11	0	0	1	0	7:100681930:C:T	7	100681930	1.16169	T	C	3.64622e-05	1	1.48611
chr7_100686004_C_T	ENSG00000146830	7:100686004:C:T	T	C	0	2.5e-05	7	100686004	GIGYF1	missense_variant	MODERATE	tolerated(0.2)	benign(0.006)	E/K	ENST00000275732	17.36	1.78487	B	0	-	45	15	18.5606	76	0	48.869	50	0	35	52.7	76	23	38.7	43	185524	10	0	1	1	5.38982e-06	7:100686004:C:T	7	100686004	1.16173	T	C	3.64622e-05	1	0.0191835
chr7_100686328_C_T	ENSG00000146830	7:100686328:C:T	T	C	0	5.2e-05	7	100686328	GIGYF1	missense_variant	MODERATE	deleterious(0.02)	possibly_damaging(0.901)	R/Q	ENST00000275732	26.8	4.25018	B	0	-	41	16	54.8686	214	0	49.7317	50	0	37	60.619	87	17	31.1429	38	185433	21	0	81	1	0.000436575	7:100686328:C:T	7	100686328	1.16173	T	C	3.04065e-05	1	3.66734
chr7_100687321_C_A	ENSG00000146830	7:100687321:C:A	A	C	0	2.2e-05	7	100687321	GIGYF1	missense_variant	MODERATE	tolerated(1)	benign(0)	Q/H	ENST00000275732	11.93	0.982811	M	0	-	55	12	22.3395	73	15	49.456	56	0	38	51.1111	60	42	46.8889	54	185522	9	0	4	1	2.15593e-05	7:100687321:C:A	7	100687321	1.16174	A	C	3.0386e-05	1	1.02911
chr7_100685117_C_T	ENSG00000146830	7:100685117:C:T	T	C	0	2.5e-05	7	100685117	GIGYF1	missense_variant	MODERATE	tolerated(0.12)	benign(0)	G/R	ENST00000275732	2.812	0.10166	M	0	-	52	7	19.1557	86	1	49.0013	50	0	27	39.6	51	37	42.6	48	185518	10	0	7	1	3.77287e-05	7:100685117:C:T	7	100685117	1.16172	T	C	3.03858e-05	1	0.018552
chr7_100683040_G_A	ENSG00000146830	7:100683040:G:A	A	G	0	1.7e-05	7	100683040	GIGYF1	missense_variant	MODERATE	tolerated(0.3)	benign(0.007)	A/V	ENST00000275732	12.04	0.992393	B	0	-	45	14	28.1579	135	0	49.5446	50	0	49	64.8571	98	32	38.1429	44	185527	7	0	1	1	5.38982e-06	7:100683040:G:A	7	100683040	1.1617	A	G	3.03854e-05	1	0.806293
chr7_100683372_G_A	ENSG00000146830	7:100683372:G:A	A	G	0	1.5e-05	7	100683372	GIGYF1	missense_variant	MODERATE	deleterious(0.01)	benign(0.165)	R/C	ENST00000275732	22.9	2.8575	B	0	-	48	16	21.1819	162	0	49.3337	58	0	49	61.5	85	30	38.1667	45	185528	6	0	1	1	5.38982e-06	7:100683372:G:A	7	100683372	1.1617	A	G	3.03853e-05	1	0.189554
chr7_100687320_G_A	ENSG00000146830	7:100687320:G:A	A	G	0	3.5e-05	7	100687320	GIGYF1	missense_variant	MODERATE	deleterious(0)	probably_damaging(0.99)	R/C	ENST00000275732	25.4	3.92404	B	0	-	52	12	22.353	78	0	49.4358	56	0	28	48.9286	78	39	45.4286	52	185519	14	0	2	1	1.07796e-05	7:100687320:G:A	7	100687320	1.16174	A	G	3.03852e-05	1	0.853534
chr7_100684329_C_T	ENSG00000146830	7:100684329:C:T	T	C	0	3e-05	7	100684329	GIGYF1	missense_variant	MODERATE	tolerated(0.09)	benign(0.035)	M/I	ENST00000275732	18.07	1.90178	B	0	-	42	16	39.8967	103	34	49.8687	50	0	52	78.3636	103	34	38	42	185524	11	0	0	1	0	7:100684329:C:T	7	100684329	1.16171	T	C	3.03852e-05	1	1.44244
chr7_100687555_C_G	ENSG00000146830	7:100687555:C:G	G	C	0	2.5e-05	7	100687555	GIGYF1	missense_variant	MODERATE	tolerated(0.08)	benign(0.003)	G/A	ENST00000275732	9.901	0.797299	B	0	-	41	14	20.9228	116	3	49.2926	56	0	25	61.2	116	25	32.2	41	185525	10	0	0	1	0	7:100687555:C:G	7	100687555	1.16175	G	C	3.03852e-05	1	2.8997
chr7_100681882_A_C	ENSG00000146830	7:100681882:A:C	C	A	0	2.2e-05	7	100681882	GIGYF1	missense_variant	MODERATE	tolerated(1)	benign(0.005)	S/A	ENST00000275732	16.25	1.59257	B	0	-	40	16	19.611	245	23	49.0891	60	0	73	104.556	156	29	34.4444	39	185526	9	0	0	1	0	7:100681882:A:C	7	100681882	1.16169	C	A	3.03852e-05	1	0.0165639
chr7_100682173_G_A	ENSG00000146830	7:100682173:G:A	A	G	0	2.2e-05	7	100682173	GIGYF1	missense_variant	MODERATE	deleterious(0.05)	benign(0.031)	R/C	ENST00000275732	23.1	2.9453	B	0	-	44	16	20.3243	111	23	49.1177	57	0	47	64.2222	81	33	37.6667	43	185526	9	0	0	1	0	7:100682173:G:A	7	100682173	1.16169	A	G	3.03852e-05	1	0.00942289
chr7_100682182_C_T	ENSG00000146830	7:100682182:C:T	T	C	0	2.2e-05	7	100682182	GIGYF1	missense_variant	MODERATE	deleterious(0.03)	benign(0.061)	D/N	ENST00000275732	21.8	2.49554	M	0	-	45	16	20.327	111	23	49.1182	57	0	41	61.4444	86	35	38.6667	42	185525	9	0	1	1	5.38982e-06	7:100682182:C:T	7	100682182	1.16169	T	C	3.03852e-05	1	6.29638
chr7_100688030_T_C	ENSG00000146830	7:100688030:T:C	C	T	0	2.5e-05	7	100688030	GIGYF1	missense_variant	MODERATE	deleterious(0)	probably_damaging(0.921)	Y/C	ENST00000275732	23.8	3.30476	B	0	-	48	16	22.2819	105	27	49.3227	55	0	46	56.2222	75	27	39	47	185526	9	0	0	1	0	7:100688030:T:C	7	100688030	1.16175	C	T	3.03852e-05	1	0.0166128
chr7_100686684_C_T	ENSG00000146830	7:100686684:C:T	T	C	0	1.7e-05	7	100686684	GIGYF1	missense_variant	MODERATE	deleterious(0.02)	possibly_damaging(0.629)	R/Q	ENST00000275732	25.9	4.04655	B	0	-	45	16	25.2397	134	4	49.6752	52	0	53	71.1429	101	39	41.2857	44	185528	7	0	0	1	0	7:100686684:C:T	7	100686684	1.16174	T	C	3.03852e-05	1	0.00193907
chr7_100686329_G_A	ENSG00000146830	7:100686329:G:A	A	G	0	1.2e-05	7	100686329	GIGYF1	missense_variant	MODERATE	deleterious(0)	probably_damaging(0.976)	R/W	ENST00000275732	24.6	3.654	B	1	-	40	16	56.4343	214	0	35.2524	61	0	48	59	70	11	27.8571	39	158924	7	0	26604	1	0.143391	7:100686329:G:A	7	100686329	1.16173	A	G	2.72106e-05	1	0.20687
chr7_100682071_C_CCTG	ENSG00000146830	7:100682071:I:3	CCTG	C	1	2e-05	7	100682071	GIGYF1	inframe_insertion&splice_region_variant	MODERATE	-	-	-/Q	ENST00000275732	20.2	2.21335	M	0	-	48	11	20.7131	131	3	48.7683	57	0	42	57.875	74	40	41.875	46	185485	8	0	42	1	0.000226372	7:100682071:I:3	7	100682071	1.16169	CCTG	C	2.43125e-05	1	0.389307
chr7_100684842_T_C	ENSG00000146830	7:100684842:T:C	C	T	0	1.7e-05	7	100684842	GIGYF1	missense_variant	MODERATE	tolerated(1)	benign(0.035)	Q/R	ENST00000275732	19.7	2.14722	M	0	-	48	15	39.8056	86	5	49.8698	50	0	41	63	79	36	40.4286	43	185497	7	0	31	1	0.000167084	7:100684842:T:C	7	100684842	1.16172	C	T	2.43113e-05	1	0.770878
chr7_100683080_C_T	ENSG00000146838	7:100683080:C:T	T	C	0	1.5e-05	7	100683076	GIGYF1	missense_variant	MODERATE	-	-	E/K	ENST00000275732	18.35	1.94436	M	0	-	50	16	28.1845	143	7	49.5488	50	0	37	79	143	37	41	46	185505	6	0	24	1	0.000129356	7:100683080:C:T	7	100683080	1.1617	T	C	2.43098e-05	1	0.407318
chr7_100683077_G_A	ENSG00000146837	7:100683077:G:A	A	G	0	1.2e-05	7	100683076	GIGYF1	missense_variant	MODERATE	-	-	R/W	ENST00000275732	21.8	2.4937	M	0	-	50	16	28.1845	143	7	49.5488	50	0	55	68	83	30	37.8	43	185505	5	0	25	1	0.000134745	7:100683077:G:A	7	100683077	1.1617	A	G	2.43095e-05	1	0.585851
chr7_100686285_A_AGGC	ENSG00000146830	7:100686285:I:3	AGGC	A	1	2.2e-05	7	100686285	GIGYF1	inframe_insertion	MODERATE	-	-	P/PP	ENST00000275732	6.988	0.462974	M	0	-	39	16	45.1783	164	31	49.8212	50	0	60	80.3333	105	31	35.5556	39	185525	9	0	1	1	5.38982e-06	7:100686285:I:3	7	100686285	1.16173	AGGC	A	2.43084e-05	1	8.83689
chr7_100683154_G_A	ENSG00000146830	7:100683154:G:A	A	G	0	1.7e-05	7	100683154	GIGYF1	missense_variant	MODERATE	tolerated(0.27)	benign(0.235)	P/L	ENST00000275732	17.3	1.77469	B	0	-	51	14	28.2342	135	0	49.5511	54	0	50	63.8333	80	43	45.8333	48	185528	6	0	1	1	5.38982e-06	7:100683154:G:A	7	100683154	1.1617	A	G	2.43083e-05	1	0.518537
chr7_100684520_G_A	ENSG00000146830	7:100684520:G:A	A	G	0	2.7e-05	7	100684520	GIGYF1	missense_variant	MODERATE	deleterious(0)	possibly_damaging(0.816)	P/L	ENST00000275732	28	4.43378	B	0	-	52	16	39.8362	121	34	49.8693	56	0	52	78.6364	102	40	43.1818	46	185524	11	0	0	1	0	7:100684520:G:A	7	100684520	1.16171	A	G	2.43081e-05	1	2.36387
chr7_100687549_G_A	ENSG00000146830	7:100687549:G:A	A	G	0	2.7e-05	7	100687549	GIGYF1	missense_variant	MODERATE	deleterious(0.01)	benign(0.026)	P/L	ENST00000275732	23.9	3.36558	M	0	-	48	14	20.9169	101	7	49.3012	55	0	36	50.7273	75	30	38.4545	43	185522	11	0	2	1	1.07796e-05	7:100687549:G:A	7	100687549	1.16175	A	G	2.43081e-05	1	0.924745
chr7_100681945_G_A	ENSG00000146830	7:100681945:G:A	A	G	0	2.5e-05	7	100681945	GIGYF1	missense_variant	MODERATE	deleterious(0)	possibly_damaging(0.702)	H/Y	ENST00000275732	26.6	4.20317	B	0	-	47	16	19.6203	134	23	49.0896	57	0	48	66.5	103	31	39.4	42	185525	10	0	0	1	0	7:100681945:G:A	7	100681945	1.16169	A	G	2.43081e-05	1	5.16772
chr7_100683026_G_C	ENSG00000146830	7:100683026:G:C	C	G	0	2.5e-05	7	100683026	GIGYF1	missense_variant	MODERATE	tolerated(0.42)	benign(0.001)	P/A	ENST00000275732	15.07	1.39344	B	0	-	51	12	28.1195	114	7	49.5472	50	0	34	54.9	100	36	43.7	49	185525	10	0	0	1	0	7:100683026:G:C	7	100683026	1.1617	C	G	2.43081e-05	1	0.906991
chr7_100686221_T_C	ENSG00000146830	7:100686221:T:C	C	T	0	2.5e-05	7	100686221	GIGYF1	missense_variant	MODERATE	tolerated(0.2)	probably_damaging(0.914)	M/V	ENST00000275732	21.6	2.43601	B	0	-	50	16	45.1399	164	27	49.8204	60	0	32	53.6	68	40	42.5	46	185525	10	0	0	1	0	7:100686221:T:C	7	100686221	1.16173	C	T	2.43081e-05	1	0.399943
chr7_100686669_C_T	ENSG00000146830	7:100686669:C:T	T	C	0	3e-05	7	100686669	GIGYF1	missense_variant	MODERATE	deleterious(0.03)	possibly_damaging(0.666)	R/H	ENST00000275732	25.4	3.8989	B	0	-	51	16	25.2342	123	3	49.6752	52	0	44	69.3	123	37	41.6	46	185525	10	0	0	1	0	7:100686669:C:T	7	100686669	1.16174	T	C	2.43081e-05	1	0.0897629
chr7_100682085_C_T	ENSG00000146830	7:100682085:C:T	T	C	0	2.2e-05	7	100682085	GIGYF1	missense_variant	MODERATE	tolerated(0.26)	benign(0.003)	R/Q	ENST00000275732	21.7	2.47606	B	0	-	42	12	20.2812	111	12	49.1122	50	0	35	57.7778	77	36	38.8889	41	185526	9	0	0	1	0	7:100682085:C:T	7	100682085	1.16169	T	C	2.43081e-05	1	0.053423
chr7_100682762_C_T	ENSG00000146830	7:100682762:C:T	T	C	0	2.2e-05	7	100682762	GIGYF1	missense_variant	MODERATE	tolerated(0.87)	benign(0.01)	G/S	ENST00000275732	14.14	1.24344	M	0	-	46	12	20.3984	123	32	49.2768	54	0	38	53.1111	72	32	39.7778	45	185526	9	0	0	1	0	7:100682762:C:T	7	100682762	1.1617	T	C	2.43081e-05	1	0.529547
chr7_100683038_G_A	ENSG00000146830	7:100683038:G:A	A	G	0	2.5e-05	7	100683038	GIGYF1	missense_variant	MODERATE	deleterious(0)	possibly_damaging(0.877)	R/W	ENST00000275732	23.3	3.03564	B	0	-	54	14	28.15	135	27	49.5505	51	0	45	65.6667	95	36	42.8889	51	185526	9	0	0	1	0	7:100683038:G:A	7	100683038	1.1617	A	G	2.43081e-05	1	1.2993
chr7_100684026_G_A	ENSG00000146830	7:100684026:G:A	A	G	0	2.5e-05	7	100684026	GIGYF1	missense_variant	MODERATE	tolerated(0.69)	benign(0.007)	P/L	ENST00000275732	15.05	1.38963	B	0	-	43	16	63.0776	139	25	49.9091	50	0	59	78.6667	105	25	34.5556	39	185526	9	0	0	1	0	7:100684026:G:A	7	100684026	1.16171	A	G	2.43081e-05	1	0.982705
chr7_100684138_C_T	ENSG00000146830	7:100684138:C:T	T	C	0	2.7e-05	7	100684138	GIGYF1	missense_variant	MODERATE	tolerated(0.47)	benign(0.011)	A/T	ENST00000275732	0.016	-0.65084	M	0	-	50	16	63.3285	140	32	49.9113	50	0	58	88.2222	140	39	46.3333	49	185524	9	0	2	1	1.07796e-05	7:100684138:C:T	7	100684138	1.16171	T	C	2.43081e-05	1	0.288607
chr7_100683314_C_T	ENSG00000146830	7:100683314:C:T	T	C	0	2e-05	7	100683314	GIGYF1	missense_variant	MODERATE	tolerated(0.11)	benign(0.26)	R/Q	ENST00000275732	17.36	1.78387	B	0	-	49	16	21.2895	160	31	49.3378	50	0	49	72.625	98	31	36.875	49	185527	8	0	0	1	0	7:100683314:C:T	7	100683314	1.1617	T	C	2.43081e-05	1	2.0912
chr7_100685347_C_T	ENSG00000146830	7:100685347:C:T	T	C	0	4.2e-05	7	100685347	GIGYF1	missense_variant	MODERATE	tolerated(0.74)	benign(0)	E/K	ENST00000275732	9.499	0.754684	B	0	-	46	16	17.6295	111	36	48.7452	51	0	45	74.25	107	36	38.625	42	185527	8	0	0	1	0	7:100685347:C:T	7	100685347	1.16172	T	C	2.43081e-05	1	0.0309208
chr7_100681743_C_A	ENSG00000146830	7:100681743:C:A	A	C	0	1.7e-05	7	100681743	GIGYF1	missense_variant	MODERATE	deleterious(0)	probably_damaging(0.956)	E/D	ENST00000275732	24.6	3.64681	B	0	-	48	2	19.0473	90	6	49.0633	50	0	35	64.8571	90	39	42.2857	48	185528	7	0	0	1	0	7:100681743:C:A	7	100681743	1.16169	A	C	2.43081e-05	1	2.82302
chr7_100683074_G_T	ENSG00000146830	7:100683074:G:T	T	G	0	1.7e-05	7	100683074	GIGYF1	missense_variant	MODERATE	tolerated(0.13)	benign(0.007)	Q/K	ENST00000275732	18.55	1.97595	B	0	-	43	16	28.1779	135	21	49.5516	50	0	45	77.8571	124	31	34.5714	40	185528	7	0	0	1	0	7:100683074:G:T	7	100683074	1.1617	T	G	2.43081e-05	1	0.0285791
chr7_100681899_C_T	ENSG00000146830	7:100681899:C:T	T	C	0	2e-05	7	100681899	GIGYF1	missense_variant	MODERATE	tolerated(0.22)	benign(0.015)	R/Q	ENST00000275732	18.73	2.00246	B	0	-	46	16	19.61	215	23	49.0896	58	0	62	80.8333	111	38	39.5	42	185529	6	0	0	1	0	7:100681899:C:T	7	100681899	1.16169	T	C	2.43081e-05	1	0.142442
chr7_100683407_C_T	ENSG00000146830	7:100683407:C:T	T	C	0	1.7e-05	7	100683407	GIGYF1	missense_variant	MODERATE	tolerated(0.19)	probably_damaging(0.968)	R/Q	ENST00000275732	22.8	2.82151	B	0	-	46	16	21.1637	137	3	49.3343	50	0	64	82.1667	128	35	40.3333	44	185528	6	0	1	1	5.38982e-06	7:100683407:C:T	7	100683407	1.1617	T	C	2.43081e-05	1	0.797728
chr7_100686793_C_G	ENSG00000146830	7:100686793:C:G	G	C	0	1.2e-05	7	100686793	GIGYF1	missense_variant	MODERATE	tolerated(0.46)	benign(0.147)	A/P	ENST00000275732	9.472	0.751796	B	0	-	43	16	25.5307	110	27	49.6917	50	0	51	64.6	82	27	34.2	43	185530	5	0	0	1	0	7:100686793:C:G	7	100686793	1.16174	G	C	2.43081e-05	1	0.0198075
chr7_100687370_C_T	ENSG00000146830	7:100687370:C:T	T	C	0	1.2e-05	7	100687370	GIGYF1	missense_variant	MODERATE	deleterious(0)	possibly_damaging(0.508)	S/N	ENST00000275732	22.8	2.78643	B	0	-	50	16	22.3178	73	18	49.4571	56	0	32	42.4	58	39	44.8	48	185530	5	0	0	1	0	7:100687370:C:T	7	100687370	1.16174	T	C	2.43081e-05	1	1.57394
chr7_100683022_T_C	ENSG00000146834	7:100683022:T:C	C	T	0	3.2e-05	7	100683019	GIGYF1	missense_variant	MODERATE	-	-	N/S	ENST00000275732	16.21	1.58701	M	0	-	56	9	28.0912	114	0	49.4719	52	0	33	56.75	86	39	45.8333	52	185458	12	0	65	1	0.000350338	7:100683022:T:C	7	100683022	1.1617	C	T	1.82406e-05	1	1.11119
chr7_100686711_C_T	ENSG00000146856	7:100686711:C:T	T	C	0	7e-06	7	100686711	GIGYF1	missense_variant	MODERATE	-	-	G/D	ENST00000275732	23.1	2.94492	M	0	-	45	16	25.5912	186	0	48.1907	52	0	79	100	127	29	33.3333	40	185417	3	0	115	1	0.000619829	7:100686711:C:T	7	100686711	1.16174	T	C	1.82353e-05	1	1.78123
chr7_100686365_G_C	ENSG00000146830	7:100686365:G:C	C	G	0	2.5e-05	7	100686365	GIGYF1	missense_variant	MODERATE	deleterious(0)	probably_damaging(0.987)	R/G	ENST00000275732	25.1	3.81404	M	0	-	46	14	26.0051	119	0	49.6192	50	0	43	63.7	114	39	41.2	43	185515	10	0	10	1	5.38982e-05	7:100686365:G:C	7	100686365	1.16173	C	G	1.82332e-05	1	2.95153
chr7_100687321_C_G	ENSG00000146830	7:100687321:C:G	G	C	0	1e-05	7	100687321	GIGYF1	missense_variant	MODERATE	tolerated(1)	benign(0)	Q/H	ENST00000275732	12.18	1.00401	M	0	-	55	12	22.3395	73	15	49.456	56	0	40	48	56	43	44.75	48	185522	4	0	9	1	4.85084e-05	7:100687321:C:G	7	100687321	1.16174	G	C	1.82317e-05	1	0.863773
chr7_100683354_CCTG_C	ENSG00000146830	7:100683354:D:3	C	CCTG	1	2.2e-05	7	100683354	GIGYF1	inframe_deletion	MODERATE	-	-	Q/-	ENST00000275732	21.5	2.42634	M	0	-	39	16	21.2292	162	0	49.3214	58	0	46	65.8889	113	25	32.3333	39	185524	9	0	2	1	1.07796e-05	7:100683354:D:3	7	100683354	1.1617	C	CCTG	1.82314e-05	1	7.52751
chr7_100687537_G_A	ENSG00000146830	7:100687537:G:A	A	G	0	2.2e-05	7	100687537	GIGYF1	missense_variant	MODERATE	deleterious(0.03)	benign(0)	T/I	ENST00000275732	19.49	2.11512	B	0	-	48	12	21.3463	73	0	49.3229	50	0	37	46.875	61	38	40.625	42	185524	8	0	3	1	1.61695e-05	7:100687537:G:A	7	100687537	1.16175	A	G	1.82314e-05	1	0.000396491
chr7_100686660_G_C	ENSG00000146830	7:100686660:G:C	C	G	0	1.2e-05	7	100686660	GIGYF1	missense_variant	MODERATE	tolerated(0.23)	benign(0)	S/C	ENST00000275732	15.03	1.38569	B	0	-	36	16	25.2304	111	3	49.6752	52	0	44	77.8	102	29	33.6	36	185529	5	0	1	1	5.38982e-06	7:100686660:G:C	7	100686660	1.16174	C	G	1.82312e-05	1	1.0759
chr7_100687397_C_T	ENSG00000146830	7:100687397:C:T	T	C	0	1.2e-05	7	100687397	GIGYF1	missense_variant	MODERATE	deleterious(0.01)	probably_damaging(0.987)	R/H	ENST00000275732	23.5	3.15849	M	0	-	46	14	22.3029	73	15	49.4523	56	0	48	59.75	68	39	41.5	44	185530	4	0	1	1	5.38982e-06	7:100687397:C:T	7	100687397	1.16174	T	C	1.82312e-05	1	2.5479
chr7_100681875_G_C	ENSG00000146830	7:100681875:G:C	C	G	0	2e-05	7	100681875	GIGYF1	missense_variant	MODERATE	deleterious(0)	probably_damaging(0.997)	P/R	ENST00000275732	24.8	3.72322	B	0	-	44	16	19.6081	254	23	49.0891	53	0	59	84.25	110	31	36	40	185527	8	0	0	1	0	7:100681875:G:C	7	100681875	1.16169	C	G	1.82311e-05	1	0.909352
chr7_100683413_G_A	ENSG00000146830	7:100683413:G:A	A	G	0	2.2e-05	7	100683413	GIGYF1	missense_variant	MODERATE	tolerated(0.1)	benign(0)	A/V	ENST00000275732	13.16	1.10444	B	0	-	45	16	21.1624	137	3	49.3338	50	0	43	74.75	102	31	38	41	185526	8	0	1	1	5.38982e-06	7:100683413:G:A	7	100683413	1.1617	A	G	1.82311e-05	1	1.15185
chr7_100687807_G_A	ENSG00000146830	7:100687807:G:A	A	G	0	2.7e-05	7	100687807	GIGYF1	missense_variant	MODERATE	deleterious(0)	possibly_damaging(0.869)	P/L	ENST00000275732	32	4.71699	B	0	-	53	11	21.4968	86	12	49.2903	50	0	38	53.5	70	36	42.5	46	185527	8	0	0	1	0	7:100687807:G:A	7	100687807	1.16175	A	G	1.82311e-05	1	0.0316757
chr7_100683369_G_A	ENSG00000146830	7:100683369:G:A	A	G	0	1.7e-05	7	100683369	GIGYF1	missense_variant	MODERATE	deleterious(0)	benign(0.165)	R/C	ENST00000275732	23.9	3.33587	B	0	-	45	14	21.1855	162	15	49.3345	58	0	45	59.8571	72	36	40	44	185528	7	0	0	1	0	7:100683369:G:A	7	100683369	1.1617	A	G	1.82311e-05	1	0.371597
chr7_100684782_G_A	ENSG00000146830	7:100684782:G:A	A	G	0	1.7e-05	7	100684782	GIGYF1	missense_variant	MODERATE	deleterious(0)	possibly_damaging(0.738)	P/L	ENST00000275732	27.5	4.36954	B	0	-	52	16	39.8002	108	30	49.8718	50	0	47	68.5714	86	39	41.8571	44	185528	7	0	0	1	0	7:100684782:G:A	7	100684782	1.16172	A	G	1.82311e-05	1	0.68017
chr7_100685436_C_T	ENSG00000146830	7:100685436:C:T	T	C	0	1.7e-05	7	100685436	GIGYF1	missense_variant	MODERATE	tolerated(0.27)	benign(0)	S/N	ENST00000275732	2.51	0.075462	B	0	-	48	13	17.6328	129	12	48.7425	50	0	37	49	68	33	39.1429	44	185528	7	0	0	1	0	7:100685436:C:T	7	100685436	1.16172	T	C	1.82311e-05	1	1.57165
chr7_100686389_G_A	ENSG00000146830	7:100686389:G:A	A	G	0	2.2e-05	7	100686389	GIGYF1	missense_variant	MODERATE	deleterious(0)	probably_damaging(0.998)	R/W	ENST00000275732	22.3	2.60732	M	0	-	47	16	25.4959	114	18	49.6323	50	0	48	67.8571	95	37	41.4286	43	185527	7	0	1	1	5.38982e-06	7:100686389:G:A	7	100686389	1.16173	A	G	1.82311e-05	1	0.0895277
chr7_100681723_T_C	ENSG00000146830	7:100681723:T:C	C	T	0	1.5e-05	7	100681723	GIGYF1	missense_variant	MODERATE	deleterious(0)	possibly_damaging(0.888)	Y/C	ENST00000275732	24.5	3.60781	B	0	-	50	0	19.0357	107	1	49.0614	50	0	43	66.5	107	38	43.1667	48	185529	6	0	0	1	0	7:100681723:T:C	7	100681723	1.16169	C	T	1.82311e-05	1	2.02728
chr7_100682681_C_T	ENSG00000146830	7:100682681:C:T	T	C	0	1.5e-05	7	100682681	GIGYF1	missense_variant	MODERATE	tolerated(0.57)	benign(0)	G/S	ENST00000275732	0.195	-0.338484	B	0	-	46	16	20.7682	168	3	49.2791	60	0	45	57.5	88	39	42	44	185529	6	0	0	1	0	7:100682681:C:T	7	100682681	1.16169	T	C	1.82311e-05	1	1.10291
chr7_100682774_G_A	ENSG00000146830	7:100682774:G:A	A	G	0	1.7e-05	7	100682774	GIGYF1	missense_variant	MODERATE	tolerated(0.7)	benign(0.157)	L/F	ENST00000275732	14.74	1.33799	B	0	-	49	12	20.3627	91	21	49.2731	50	0	36	46	60	21	39	45	185529	6	0	0	1	0	7:100682774:G:A	7	100682774	1.1617	A	G	1.82311e-05	1	0.112587
chr7_100687359_C_G	ENSG00000146830	7:100687359:C:G	G	C	0	1.5e-05	7	100687359	GIGYF1	missense_variant	MODERATE	tolerated(0.51)	benign(0.131)	G/R	ENST00000275732	11.24	0.925823	B	0	-	51	16	22.3203	75	24	49.4574	56	0	47	59.1667	75	34	41.1667	48	185529	6	0	0	1	0	7:100687359:C:G	7	100687359	1.16174	G	C	1.82311e-05	1	1.54382
chr7_100682371_C_G	ENSG00000146830	7:100682371:C:G	G	C	0	1.5e-05	7	100682371	GIGYF1	missense_variant	MODERATE	deleterious(0.01)	possibly_damaging(0.77)	Q/H	ENST00000275732	22.8	2.82324	M	0	-	48	2	22.243	125	0	49.1925	55	0	76	94	117	27	31.4	35	185528	5	0	2	1	1.07796e-05	7:100682371:C:G	7	100682371	1.16169	G	C	1.82311e-05	1	4.96187
chr7_100683316_A_C	ENSG00000146830	7:100683316:A:C	C	A	0	1.2e-05	7	100683316	GIGYF1	missense_variant	MODERATE	tolerated(0.67)	benign(0.025)	F/L	ENST00000275732	8.84	0.67759	B	0	-	39	16	21.2546	160	12	49.3371	50	0	70	77.2	85	26	29.4	38	185530	5	0	0	1	0	7:100683316:A:C	7	100683316	1.1617	C	A	1.82311e-05	1	0.919618
chr7_100683823_T_G	ENSG00000146830	7:100683823:T:G	G	T	0	1.2e-05	7	100683823	GIGYF1	missense_variant	MODERATE	tolerated(1)	benign(0.003)	Q/P	ENST00000275732	16.77	1.68308	B	0	-	46	6	20.4217	58	4	49.2731	50	0	35	43.8	58	39	42.6	45	185530	5	0	0	1	0	7:100683823:T:G	7	100683823	1.16171	G	T	1.82311e-05	1	0.667228
chr7_100684274_G_C	ENSG00000146830	7:100684274:G:C	C	G	0	1.2e-05	7	100684274	GIGYF1	missense_variant	MODERATE	tolerated(0.07)	benign(0.304)	Q/E	ENST00000275732	17.74	1.84845	B	0	-	46	14	39.9348	123	27	49.8679	50	0	57	78.2	123	36	38.4	41	185530	5	0	0	1	0	7:100684274:G:C	7	100684274	1.16171	C	G	1.82311e-05	1	0.0461897
chr7_100684337_C_T	ENSG00000146830	7:100684337:C:T	T	C	0	1.2e-05	7	100684337	GIGYF1	missense_variant&splice_region_variant	MODERATE	deleterious(0)	probably_damaging(0.993)	G/R	ENST00000275732	25.5	3.95174	B	0	-	42	16	39.8949	98	39	49.8691	50	0	74	81.8	95	39	40	41	185530	5	0	0	1	0	7:100684337:C:T	7	100684337	1.16171	T	C	1.82311e-05	1	0.00506415
chr7_100684491_G_A	ENSG00000146830	7:100684491:G:A	A	G	0	1.2e-05	7	100684491	GIGYF1	missense_variant	MODERATE	deleterious(0)	possibly_damaging(0.892)	R/C	ENST00000275732	25.4	3.90499	B	0	-	45	16	39.84	121	34	49.8695	56	0	74	87.6	111	38	40.6	42	185530	5	0	0	1	0	7:100684491:G:A	7	100684491	1.16171	A	G	1.82311e-05	1	1.08651
chr7_100685458_G_A	ENSG00000146830	7:100685458:G:A	A	G	0	5.5e-05	7	100685458	GIGYF1	missense_variant	MODERATE	tolerated(0.14)	probably_damaging(0.979)	P/S	ENST00000275732	22.4	2.66207	B	0	-	47	14	17.6252	74	27	48.7435	50	0	42	58.2	74	29	34.6	38	185530	5	0	0	1	0	7:100685458:G:A	7	100685458	1.16172	A	G	1.82311e-05	1	0.572432
chr7_100686386_G_A	ENSG00000146830	7:100686386:G:A	A	G	0	1.2e-05	7	100686386	GIGYF1	missense_variant	MODERATE	deleterious(0)	probably_damaging(0.996)	R/C	ENST00000275732	23.9	3.3696	B	0	-	42	16	25.4995	114	24	49.6326	50	0	43	58.8	66	34	37.6	41	185530	5	0	0	1	0	7:100686386:G:A	7	100686386	1.16173	A	G	1.82311e-05	1	0.667558
chr7_100687355_T_A	ENSG00000146830	7:100687355:T:A	A	T	0	1.2e-05	7	100687355	GIGYF1	missense_variant	MODERATE	deleterious(0.02)	benign(0.149)	D/V	ENST00000275732	20.7	2.28188	B	0	-	51	16	22.3217	79	28	49.4574	56	0	47	59.4	79	37	39.8	41	185530	5	0	0	1	0	7:100687355:T:A	7	100687355	1.16174	A	T	1.82311e-05	1	0.987569
chr7_100682752_G_A	ENSG00000146830	7:100682752:G:A	A	G	0	1e-05	7	100682752	GIGYF1	missense_variant	MODERATE	tolerated(0.33)	benign(0.003)	P/L	ENST00000275732	22.9	2.83302	B	0	-	49	16	20.4253	154	38	49.2776	60	0	55	58.75	67	38	41.75	44	185531	4	0	0	1	0	7:100682752:G:A	7	100682752	1.1617	A	G	1.82311e-05	1	0.101018
chr7_100683857_G_C	ENSG00000146830	7:100683857:G:C	C	G	0	1.2e-05	7	100683857	GIGYF1	missense_variant	MODERATE	deleterious(0.01)	benign(0)	R/G	ENST00000275732	17.25	1.76606	B	0	-	44	16	20.6562	124	21	49.3114	50	0	51	76.25	115	37	40	42	185531	4	0	0	1	0	7:100683857:G:C	7	100683857	1.16171	C	G	1.82311e-05	1	1.31662
chr7_100683863_A_C	ENSG00000146830	7:100683863:A:C	C	A	0	1e-05	7	100683863	GIGYF1	missense_variant	MODERATE	tolerated(0.07)	possibly_damaging(0.603)	S/A	ENST00000275732	20.6	2.26888	B	0	-	43	16	20.6641	124	27	49.3122	50	0	52	67.25	87	35	38.5	42	185531	4	0	0	1	0	7:100683863:A:C	7	100683863	1.16171	C	A	1.82311e-05	1	0.472778
chr7_100685410_C_T	ENSG00000146830	7:100685410:C:T	T	C	0	1.2e-05	7	100685410	GIGYF1	missense_variant	MODERATE	tolerated(0.49)	benign(0.017)	G/S	ENST00000275732	17.49	1.80557	B	0	-	45	16	17.6305	108	3	48.7443	51	0	44	64.25	106	30	38	43	185531	4	0	0	1	0	7:100685410:C:T	7	100685410	1.16172	T	C	1.82311e-05	1	1.66042
chr7_100686302_G_A	ENSG00000146830	7:100686302:G:A	A	G	0	1.2e-05	7	100686302	GIGYF1	missense_variant	MODERATE	deleterious(0)	probably_damaging(0.93)	R/W	ENST00000275732	23.8	3.32125	B	0	-	42	16	45.5503	165	33	49.8239	50	0	40	95.75	152	33	36.25	41	185531	4	0	0	1	0	7:100686302:G:A	7	100686302	1.16173	A	G	1.82311e-05	1	0.584802
chr7_100686391_C_T	ENSG00000146830	7:100686391:C:T	T	C	0	1e-05	7	100686391	GIGYF1	missense_variant	MODERATE	tolerated(0.2)	probably_damaging(0.992)	R/Q	ENST00000275732	22.6	2.72319	B	0	-	48	16	25.4939	114	24	49.6329	50	0	52	64	70	39	41.75	44	185531	4	0	0	1	0	7:100686391:C:T	7	100686391	1.16173	T	C	1.82311e-05	1	0.177326
chr7_100686730_G_C	ENSG00000146830	7:100686730:G:C	C	G	0	1.2e-05	7	100686730	GIGYF1	missense_variant	MODERATE	tolerated(0.11)	benign(0.021)	Q/E	ENST00000275732	15.38	1.44532	B	0	-	39	16	25.539	110	8	49.6915	52	0	54	64	75	35	36.5	38	185531	4	0	0	1	0	7:100686730:G:C	7	100686730	1.16174	C	G	1.82311e-05	1	0.120374
chr7_100683175_A_T	ENSG00000146830	7:100683175:A:T	T	A	0	7e-06	7	100683175	GIGYF1	missense_variant	MODERATE	tolerated(1)	benign(0.026)	V/E	ENST00000275732	1.087	-0.086542	B	0	-	44	15	28.2669	135	30	49.5562	54	0	49	69.3333	103	33	36	39	185532	3	0	0	1	0	7:100683175:A:T	7	100683175	1.1617	T	A	1.82311e-05	1	2.37256
chr7_100684035_G_A	ENSG00000146830	7:100684035:G:A	A	G	0	7e-06	7	100684035	GIGYF1	missense_variant	MODERATE	tolerated(0.07)	benign(0.173)	A/V	ENST00000275732	21.2	2.37344	M	0	-	43	16	63.1122	139	34	49.9096	50	0	83	95	112	34	37.6667	40	185531	3	0	1	1	5.38982e-06	7:100684035:G:A	7	100684035	1.16171	A	G	1.82311e-05	1	5.73955
chr7_100687403_C_T	ENSG00000146830	7:100687403:C:T	T	C	0	1e-05	7	100687403	GIGYF1	missense_variant	MODERATE	deleterious(0)	probably_damaging(0.991)	R/H	ENST00000275732	23.3	3.05931	B	0	-	46	12	22.2906	73	4	49.4471	56	0	29	42.3333	53	42	44	45	185532	3	0	0	1	0	7:100687403:C:T	7	100687403	1.16174	T	C	1.82311e-05	1	0.666848
chr7_100687583_C_T	ENSG00000146830	7:100687583:C:T	T	C	0	7e-06	7	100687583	GIGYF1	missense_variant	MODERATE	deleterious(0)	possibly_damaging(0.854)	V/M	ENST00000275732	23.5	3.13704	B	0	-	44	11	20.8953	101	7	49.2999	56	0	29	37	53	36	40.3333	44	185532	3	0	0	1	0	7:100687583:C:T	7	100687583	1.16175	T	C	1.82311e-05	1	1.084
chr7_100684267_T_C	ENSG00000146850	7:100684267:T:C	C	T	0	3e-05	7	100684263	GIGYF1	missense_variant	MODERATE	-	-	Q/R	ENST00000275732	18.74	2.00417	M	0	-	48	11	39.9749	120	0	49.6707	50	0	41	56.9167	84	32	39.5833	42	185428	12	0	95	1	0.000512033	7:100684267:T:C	7	100684267	1.16171	C	T	1.21733e-05	1	2.96711
chr7_100684062_AGCTGCT_A	ENSG00000146830	7:100684062:D:6	A	AGCTGCT	1	1.7e-05	7	100684062	GIGYF1	inframe_deletion	MODERATE	-	-	QQL/L	ENST00000275732	20.9	2.31079	M	0	-	44	16	63.3129	191	0	49.3395	50	0	76	90.125	122	5	27.75	35	185456	8	0	71	1	0.000382677	7:100684062:D:6	7	100684062	1.16171	A	AGCTGCT	1.21596e-05	1	0.334711
chr7_100684842_T_A	ENSG00000146830	7:100684842:T:A	A	T	0	1.5e-05	7	100684842	GIGYF1	missense_variant	MODERATE	tolerated(0.35)	benign(0.355)	Q/L	ENST00000275732	22.9	2.8601	M	0	-	48	15	39.8056	86	5	49.8698	50	0.142857	38	53.2857	61	5	33.5714	43	185497	7	0	31	1	0.000167084	7:100684842:T:A	7	100684842	1.16172	A	T	1.21577e-05	1	0.00105122
chr7_100683076_CGCTCGCCCTCCAGCTGCA_C	ENSG00000146830	7:100683076:D:18	C	CGCTCGCCCTCCAGCTGCA	1	1.7e-05	7	100683076	GIGYF1	inframe_deletion	MODERATE	-	-	LQLEGER/W	ENST00000275732	22.6	2.72489	M	0	-	50	16	28.1845	143	7	49.5488	50	0	36	64.375	114	7	31.75	47	185505	8	0	22	1	0.000118576	7:100683076:D:18	7	100683076	1.1617	C	CGCTCGCCCTCCAGCTGCA	1.21567e-05	1	0.364294
chr7_100683025_G_A	ENSG00000146835	7:100683025:G:A	A	G	0	7e-06	7	100683019	GIGYF1	missense_variant	MODERATE	-	-	P/L	ENST00000275732	22.5	2.6809	M	0	-	56	9	28.0912	114	0	49.4719	52	0	51	59.3333	74	44	45.3333	47	185458	3	0	74	1	0.000398847	7:100683025:G:A	7	100683025	1.1617	A	G	1.21563e-05	1	0.86673
chr7_100685117_C_G	ENSG00000146830	7:100685117:C:G	G	C	0	1.5e-05	7	100685117	GIGYF1	missense_variant	MODERATE	tolerated(0.12)	benign(0)	G/R	ENST00000275732	2.442	0.069301	M	0	-	52	7	19.1557	86	1	49.0013	50	0	25	35.3333	47	29	38.8333	44	185518	6	0	11	1	5.9288e-05	7:100685117:C:G	7	100685117	1.16172	G	C	1.2155e-05	1	0.107652
chr7_100686681_C_G	ENSG00000146830	7:100686681:C:G	G	C	0	5e-06	7	100686681	GIGYF1	missense_variant	MODERATE	deleterious(0)	probably_damaging(0.916)	R/P	ENST00000275732	26.6	4.21724	M	0	-	47	16	25.2415	207	4	49.6748	52	0	46	48.5	51	29	35	41	185514	2	0	19	1	0.000102407	7:100686681:C:G	7	100686681	1.16174	G	C	1.21547e-05	1	4.38273
chr7_100683016_C_T	ENSG00000146830	7:100683016:C:T	T	C	0	2.2e-05	7	100683016	GIGYF1	missense_variant	MODERATE	tolerated(0.4)	benign(0.441)	R/Q	ENST00000275732	19.12	2.06125	M	0	-	49	9	28.0598	114	1	49.535	50	0	34	45.5	65	32	41.375	47	185525	8	0	2	1	1.07796e-05	7:100683016:C:T	7	100683016	1.1617	T	C	1.21543e-05	1	2.14316
chr7_100687585_G_C	ENSG00000146830	7:100687585:G:C	C	G	0	7e-06	7	100687585	GIGYF1	missense_variant	MODERATE	deleterious(0)	possibly_damaging(0.628)	A/G	ENST00000275732	27.4	4.35144	M	0	-	43	11	20.8973	101	0	49.2934	56	0	36	50.5	67	18	31	38	185528	4	0	3	1	1.61695e-05	7:100687585:G:C	7	100687585	1.16175	C	G	1.21543e-05	1	1.35218
chr7_100683338_C_T	ENSG00000146844	7:100683338:C:T	T	C	0	1.2e-05	7	100683335	GIGYF1	missense_variant	MODERATE	-	-	R/Q	ENST00000275732	22.1	2.562	M	0	-	56	16	21.2333	162	15	49.3357	58	0	55	62.8	70	40	46.2	56	185524	5	0	6	1	3.23389e-05	7:100683338:C:T	7	100683338	1.1617	T	C	1.21542e-05	1	0.0662179
chr7_100682609_G_A	ENSG00000146830	7:100682609:G:A	A	G	0	1e-05	7	100682609	GIGYF1	missense_variant	MODERATE	deleterious(0.02)	probably_damaging(0.99)	R/W	ENST00000275732	25.5	3.94714	M	0	-	46	0	23.1492	129	1	49.2484	50	0	64	91.5	129	29	36.25	42	185529	4	0	2	1	1.07796e-05	7:100682609:G:A	7	100682609	1.16169	A	G	1.21542e-05	1	0.0552239
chr7_100687404_G_A	ENSG00000146830	7:100687404:G:A	A	G	0	1.5e-05	7	100687404	GIGYF1	missense_variant&splice_region_variant	MODERATE	deleterious(0)	probably_damaging(0.993)	R/C	ENST00000275732	24.3	3.5209	B	0	-	48	12	22.2886	73	1	49.4432	56	0	27	44.25	60	32	40.5	46	185529	4	0	2	1	1.07796e-05	7:100687404:G:A	7	100687404	1.16174	A	G	1.21542e-05	1	0.027683
chr7_100682154_G_A	ENSG00000146830	7:100682154:G:A	A	G	0	7e-06	7	100682154	GIGYF1	missense_variant	MODERATE	deleterious(0)	probably_damaging(0.996)	T/M	ENST00000275732	24.7	3.69058	B	0	-	47	16	20.3144	111	1	49.1177	50	0	61	70.3333	80	37	40.3333	42	185531	3	0	1	1	5.38982e-06	7:100682154:G:A	7	100682154	1.16169	A	G	1.21542e-05	1	1.08384
chr7_100683028_G_T	ENSG00000146830	7:100683028:G:T	T	G	0	7e-06	7	100683028	GIGYF1	missense_variant	MODERATE	tolerated(0.61)	benign(0.266)	A/D	ENST00000275732	14.56	1.30875	M	0	-	51	12	28.1237	114	7	49.5456	51	0	33	45.3333	68	42	46	51	185529	3	0	3	1	1.61695e-05	7:100683028:G:T	7	100683028	1.1617	T	G	1.21542e-05	1	0.16566
chr7_100687585_G_A	ENSG00000146830	7:100687585:G:A	A	G	0	5e-06	7	100687585	GIGYF1	missense_variant	MODERATE	tolerated(0.14)	possibly_damaging(0.628)	A/V	ENST00000275732	25.1	3.81462	M	0	-	43	11	20.8973	101	0	49.2934	56	0	45	47	49	34	38.5	43	185528	2	0	5	1	2.69491e-05	7:100687585:G:A	7	100687585	1.16175	A	G	1.21542e-05	1	0.238776
chr7_100681971_G_A	ENSG00000146830	7:100681971:G:A	A	G	0	3e-05	7	100681971	GIGYF1	missense_variant	MODERATE	deleterious(0.02)	benign(0.043)	S/L	ENST00000275732	23	2.87856	M	0	-	50	16	19.6354	134	23	49.0901	57	0	57	88.8333	128	34	40.5833	45	185522	12	0	1	1	5.38982e-06	7:100681971:G:A	7	100681971	1.16169	A	G	1.21541e-05	1	0.447536
chr7_100681935_T_C	ENSG00000146830	7:100681935:T:C	C	T	0	2e-05	7	100681935	GIGYF1	missense_variant	MODERATE	tolerated(0.34)	benign(0.003)	K/R	ENST00000275732	17.37	1.7857	B	0	-	53	16	19.6206	190	23	49.0896	57	0	50	62.375	93	42	44	47	185527	8	0	0	1	0	7:100681935:T:C	7	100681935	1.16169	C	T	1.21541e-05	1	1.52602
chr7_100684086_G_A	ENSG00000146830	7:100684086:G:A	A	G	0	3.5e-05	7	100684086	GIGYF1	missense_variant	MODERATE	tolerated(0.49)	benign(0)	P/L	ENST00000275732	0.312	-0.277229	B	0	-	53	16	63.3021	139	32	49.9109	50	0	76	100.5	122	33	41.375	46	185527	8	0	0	1	0	7:100684086:G:A	7	100684086	1.16171	A	G	1.21541e-05	1	0.260067
chr7_100686676_C_T	ENSG00000146830	7:100686676:C:T	T	C	0	1.7e-05	7	100686676	GIGYF1	missense_variant	MODERATE	tolerated(0.29)	benign(0.027)	G/S	ENST00000275732	9.442	0.74845	B	0	-	50	16	25.2362	134	4	49.6755	52	0	46	80.4286	110	36	41.5714	49	185528	7	0	0	1	0	7:100686676:C:T	7	100686676	1.16174	T	C	1.21541e-05	1	0.144585
chr7_100682103_T_C	ENSG00000146830	7:100682103:T:C	C	T	0	1.5e-05	7	100682103	GIGYF1	missense_variant	MODERATE	deleterious(0.02)	benign(0.081)	Q/R	ENST00000275732	22.6	2.73825	B	0	-	50	16	20.2868	111	23	49.1164	50	0	41	61.8333	78	42	44.5	47	185529	6	0	0	1	0	7:100682103:T:C	7	100682103	1.16169	C	T	1.21541e-05	1	0.15735
chr7_100683914_C_T	ENSG00000146830	7:100683914:C:T	T	C	0	1.5e-05	7	100683914	GIGYF1	missense_variant	MODERATE	tolerated(0.06)	probably_damaging(0.934)	G/R	ENST00000275732	23.1	2.94342	B	0	-	45	14	42.7248	91	24	49.9272	50	0	41	61.8333	90	38	39.5	41	185529	6	0	0	1	0	7:100683914:C:T	7	100683914	1.16171	T	C	1.21541e-05	1	0.288311
chr7_100682725_C_T	ENSG00000146830	7:100682725:C:T	T	C	0	1.2e-05	7	100682725	GIGYF1	missense_variant	MODERATE	deleterious(0.03)	probably_damaging(0.994)	G/E	ENST00000275732	23.3	3.06227	B	0	-	44	16	20.6711	168	36	49.2816	60	0	39	61.2	84	36	39	41	185530	5	0	0	1	0	7:100682725:C:T	7	100682725	1.1617	T	C	1.21541e-05	1	1.05471
chr7_100683049_C_T	ENSG00000146830	7:100683049:C:T	T	C	0	1.2e-05	7	100683049	GIGYF1	missense_variant	MODERATE	tolerated(1)	benign(0.056)	R/Q	ENST00000275732	14.74	1.33875	B	0	-	50	14	28.1628	135	36	49.5518	50	0	62	68.4	78	40	42.2	47	185530	5	0	0	1	0	7:100683049:C:T	7	100683049	1.1617	T	C	1.21541e-05	1	0.00175063
chr7_100683148_G_T	ENSG00000146830	7:100683148:G:T	T	G	0	1.2e-05	7	100683148	GIGYF1	missense_variant	MODERATE	deleterious(0.02)	benign(0.014)	P/Q	ENST00000275732	20.3	2.22736	M	0	-	48	13	28.2178	135	12	49.5497	50	0	53	77.2	128	33	37.2	41	185530	5	0	0	1	0	7:100683148:G:T	7	100683148	1.1617	T	G	1.21541e-05	1	0.0955181
chr7_100683339_G_A	ENSG00000146830	7:100683339:G:A	A	G	0	1.2e-05	7	100683339	GIGYF1	missense_variant	MODERATE	deleterious(0)	probably_damaging(0.99)	R/W	ENST00000275732	23.6	3.18156	B	0	-	55	16	21.2304	162	30	49.3369	58	0	38	74.8	105	32	41	54	185530	5	0	0	1	0	7:100683339:G:A	7	100683339	1.1617	A	G	1.21541e-05	1	4.00712
chr7_100683392_C_T	ENSG00000146830	7:100683392:C:T	T	C	0	1.2e-05	7	100683392	GIGYF1	missense_variant	MODERATE	deleterious(0)	possibly_damaging(0.693)	R/H	ENST00000275732	22.7	2.74411	B	0	-	44	16	21.1707	162	12	49.3348	58	0	48	66.4	87	40	41.4	43	185530	5	0	0	1	0	7:100683392:C:T	7	100683392	1.1617	T	C	1.21541e-05	1	0.0382601
chr7_100683608_A_G	ENSG00000146830	7:100683608:A:G	G	A	0	1.2e-05	7	100683608	GIGYF1	missense_variant	MODERATE	deleterious(0)	possibly_damaging(0.791)	I/T	ENST00000275732	23.8	3.28223	B	0	-	48	9	20.126	64	0	49.2021	50	0	28	37	44	30	39.2	44	185528	5	0	2	1	1.07796e-05	7:100683608:A:G	7	100683608	1.1617	G	A	1.21541e-05	1	0.0131622
chr7_100683856_C_T	ENSG00000146830	7:100683856:C:T	T	C	0	1.2e-05	7	100683856	GIGYF1	missense_variant	MODERATE	deleterious(0)	benign(0.025)	R/H	ENST00000275732	19.75	2.1536	B	0	-	45	16	20.6546	124	30	49.3115	50	0	62	81	124	38	41	44	185530	5	0	0	1	0	7:100683856:C:T	7	100683856	1.16171	T	C	1.21541e-05	1	8.94042
chr7_100684023_G_C	ENSG00000146830	7:100684023:G:C	C	G	0	1.2e-05	7	100684023	GIGYF1	missense_variant	MODERATE	tolerated(0.38)	possibly_damaging(0.521)	P/R	ENST00000275732	19.6	2.13272	B	0	-	42	16	63.076	139	30	49.9094	50	0	78	82.8	91	30	35.8	38	185530	5	0	0	1	0	7:100684023:G:C	7	100684023	1.16171	C	G	1.21541e-05	1	0.00164306
chr7_100684089_G_A	ENSG00000146830	7:100684089:G:A	A	G	0	2.2e-05	7	100684089	GIGYF1	missense_variant	MODERATE	tolerated(0.74)	benign(0)	P/L	ENST00000275732	2.687	0.09103	B	0	-	46	16	63.3033	139	1	49.9095	50	0	72	85	99	30	39.6	43	185527	5	0	3	1	1.61695e-05	7:100684089:G:A	7	100684089	1.16171	A	G	1.21541e-05	1	0.0569176
chr7_100686700_G_A	ENSG00000146830	7:100686700:G:A	A	G	0	1.2e-05	7	100686700	GIGYF1	missense_variant	MODERATE	tolerated(0.05)	benign(0.051)	L/F	ENST00000275732	14.18	1.24948	B	0	-	36	16	25.2395	150	5	49.6752	52	0	64	86.6	150	5	26.2	35	185530	5	0	0	1	0	7:100686700:G:A	7	100686700	1.16174	A	G	1.21541e-05	1	0.415998
chr7_100686739_G_A	ENSG00000146830	7:100686739:G:A	A	G	0	1.2e-05	7	100686739	GIGYF1	missense_variant	MODERATE	deleterious(0)	probably_damaging(0.965)	R/W	ENST00000275732	22.9	2.83444	B	0	-	41	16	25.5325	110	24	49.6915	54	0	52	78.8	103	38	39	40	185530	5	0	0	1	0	7:100686739:G:A	7	100686739	1.16174	A	G	1.21541e-05	1	0.0592159
chr7_100688082_C_T	ENSG00000146830	7:100688082:C:T	T	C	0	1.2e-05	7	100688082	GIGYF1	missense_variant	MODERATE	deleterious(0.01)	possibly_damaging(0.894)	V/M	ENST00000275732	19.99	2.18928	B	0	-	46	16	42.2543	144	18	49.7784	50	0	41	64.2	80	34	39.6	45	185530	5	0	0	1	0	7:100688082:C:T	7	100688082	1.16175	T	C	1.21541e-05	1	0.126931
chr7_100682372_T_C	ENSG00000146830	7:100682372:T:C	C	T	0	1e-05	7	100682372	GIGYF1	missense_variant	MODERATE	deleterious(0.02)	benign(0.395)	Q/R	ENST00000275732	22.4	2.64914	B	0	-	35	2	22.2453	128	0	49.1925	55	0	66	100.25	128	30	32.25	35	185530	4	0	1	1	5.38982e-06	7:100682372:T:C	7	100682372	1.16169	C	T	1.21541e-05	1	4.25843
chr7_100683043_G_A	ENSG00000146830	7:100683043:G:A	A	G	0	1e-05	7	100683043	GIGYF1	missense_variant	MODERATE	tolerated(0.1)	benign(0)	P/L	ENST00000275732	18.29	1.93641	B	0	-	47	14	28.1603	135	24	49.5512	54	0	42	53	61	34	39.75	43	185531	4	0	0	1	0	7:100683043:G:A	7	100683043	1.1617	A	G	1.21541e-05	1	3.00316
chr7_100683061_T_C	ENSG00000146830	7:100683061:T:C	C	T	0	1e-05	7	100683061	GIGYF1	missense_variant	MODERATE	tolerated(0.07)	benign(0.058)	Q/R	ENST00000275732	15.1	1.39805	B	0	-	45	16	28.1738	135	18	49.552	50	0	52	82.75	99	36	38	40	185531	4	0	0	1	0	7:100683061:T:C	7	100683061	1.1617	C	T	1.21541e-05	1	0.764501
chr7_100684321_T_G	ENSG00000146830	7:100684321:T:G	G	T	0	1e-05	7	100684321	GIGYF1	missense_variant	MODERATE	deleterious(0.01)	benign(0.358)	E/A	ENST00000275732	22.8	2.81067	B	0	-	36	16	39.8961	98	15	49.8687	50	0	64	71	76	32	34.25	37	185531	4	0	0	1	0	7:100684321:T:G	7	100684321	1.16171	G	T	1.21541e-05	1	1.28429
chr7_100681900_G_A	ENSG00000146830	7:100681900:G:A	A	G	0	7e-06	7	100681900	GIGYF1	missense_variant	MODERATE	deleterious(0)	possibly_damaging(0.874)	R/W	ENST00000275732	24.6	3.63032	B	0	-	43	16	19.6095	213	23	49.0897	52	0	55	71.3333	92	39	40.6667	42	185532	3	0	0	1	0	7:100681900:G:A	7	100681900	1.16169	A	G	1.21541e-05	1	0.165656
chr7_100681908_G_A	ENSG00000146830	7:100681908:G:A	A	G	0	1e-05	7	100681908	GIGYF1	missense_variant	MODERATE	tolerated(0.16)	benign(0.095)	A/V	ENST00000275732	19.83	2.16626	B	0	-	47	16	19.611	210	23	49.0898	55	0	69	81	90	40	40.6667	42	185532	3	0	0	1	0	7:100681908:G:A	7	100681908	1.16169	A	G	1.21541e-05	1	1.21135
chr7_100682116_G_A	ENSG00000146830	7:100682116:G:A	A	G	0	7e-06	7	100682116	GIGYF1	missense_variant	MODERATE	deleterious(0)	probably_damaging(0.993)	R/W	ENST00000275732	26.6	4.20927	B	0	-	47	16	20.2885	111	21	49.1164	50	0	55	74.6667	89	35	36.6667	39	185532	3	0	0	1	0	7:100682116:G:A	7	100682116	1.16169	A	G	1.21541e-05	1	2.04335
chr7_100682142_T_C	ENSG00000146830	7:100682142:T:C	C	T	0	7e-06	7	100682142	GIGYF1	missense_variant	MODERATE	tolerated(0.07)	probably_damaging(0.98)	K/R	ENST00000275732	23.3	3.02859	B	0	-	44	16	20.3123	111	23	49.118	50	0	67	72.3333	78	37	40.3333	42	185532	3	0	0	1	0	7:100682142:T:C	7	100682142	1.16169	C	T	1.21541e-05	1	0.819686
chr7_100682632_C_T	ENSG00000146830	7:100682632:C:T	T	C	0	1e-05	7	100682632	GIGYF1	missense_variant	MODERATE	deleterious(0.01)	benign(0.32)	R/H	ENST00000275732	21.3	2.39359	B	0	-	46	16	20.8601	181	39	49.2858	50	0	43	74.6667	111	42	43	44	185532	3	0	0	1	0	7:100682632:C:T	7	100682632	1.16169	T	C	1.21541e-05	1	0.389883
chr7_100682695_C_T	ENSG00000146830	7:100682695:C:T	T	C	0	7e-06	7	100682695	GIGYF1	missense_variant	MODERATE	tolerated(0.37)	probably_damaging(0.922)	G/E	ENST00000275732	18.66	1.9921	B	0	-	42	16	20.7043	168	35	49.282	60	0	55	75.3333	96	35	37.3333	41	185532	3	0	0	1	0	7:100682695:C:T	7	100682695	1.16169	T	C	1.21541e-05	1	0.648178
chr7_100683386_C_T	ENSG00000146830	7:100683386:C:T	T	C	0	1e-05	7	100683386	GIGYF1	missense_variant	MODERATE	deleterious(0.01)	possibly_damaging(0.635)	R/H	ENST00000275732	24.4	3.56319	B	0	-	45	16	21.1742	162	24	49.3349	58	0	54	58	65	36	39	42	185532	3	0	0	1	0	7:100683386:C:T	7	100683386	1.1617	T	C	1.21541e-05	1	0.00251444
chr7_100683845_C_T	ENSG00000146830	7:100683845:C:T	T	C	0	0.000197	7	100683845	GIGYF1	missense_variant	MODERATE	tolerated(0.16)	benign(0.006)	V/I	ENST00000275732	3.595	0.164105	B	0	-	60	13	20.6336	79	0	49.304	50	0	44	50.6667	63	42	43.3333	45	185531	3	0	1	1	5.38982e-06	7:100683845:C:T	7	100683845	1.16171	T	C	1.21541e-05	1	0.152491
chr7_100684469_G_A	ENSG00000146830	7:100684469:G:A	A	G	0	7e-06	7	100684469	GIGYF1	missense_variant	MODERATE	tolerated(0.06)	probably_damaging(0.914)	P/L	ENST00000275732	28	4.44587	B	0	-	43	16	39.8441	121	34	49.8695	56	0	84	87	93	35	38	41	185532	3	0	0	1	0	7:100684469:G:A	7	100684469	1.16171	A	G	1.21541e-05	1	1.30541
chr7_100684488_C_T	ENSG00000146830	7:100684488:C:T	T	C	0	7e-06	7	100684488	GIGYF1	missense_variant	MODERATE	deleterious(0.01)	probably_damaging(0.992)	V/M	ENST00000275732	23.8	3.3111	B	0	-	40	16	39.8415	121	34	49.8695	56	0	56	80.3333	114	36	37	38	185532	3	0	0	1	0	7:100684488:C:T	7	100684488	1.16171	T	C	1.21541e-05	1	0.174045
chr7_100686205_G_A	ENSG00000146830	7:100686205:G:A	A	G	0	7e-06	7	100686205	GIGYF1	missense_variant	MODERATE	deleterious(0)	benign(0.156)	A/V	ENST00000275732	25.4	3.89915	B	0	-	43	12	45.1396	164	7	49.8196	60	0	61	71.6667	87	31	33.6667	37	185532	3	0	0	1	0	7:100686205:G:A	7	100686205	1.16173	A	G	1.21541e-05	1	0.451814
chr7_100686747_C_T	ENSG00000146830	7:100686747:C:T	T	C	0	7e-06	7	100686747	GIGYF1	missense_variant	MODERATE	deleterious(0)	probably_damaging(0.991)	R/H	ENST00000275732	27.1	4.30987	B	0	-	42	16	25.531	110	30	49.6913	50	0	76	84	90	36	37.3333	40	185532	3	0	0	1	0	7:100686747:C:T	7	100686747	1.16174	T	C	1.21541e-05	1	0.890374
chr7_100687394_C_A	ENSG00000146830	7:100687394:C:A	A	C	0	7e-06	7	100687394	GIGYF1	missense_variant	MODERATE	deleterious(0)	probably_damaging(0.998)	G/V	ENST00000275732	23	2.88574	B	0	-	40	14	22.3057	84	0	49.4545	56	0	39	56	84	21	31	39	185530	3	0	2	1	1.07796e-05	7:100687394:C:A	7	100687394	1.16174	A	C	1.21541e-05	1	0.793953
chr7_100687529_C_A	ENSG00000146830	7:100687529:C:A	A	C	0	7e-06	7	100687529	GIGYF1	missense_variant	MODERATE	deleterious(0.01)	probably_damaging(0.98)	G/C	ENST00000275732	24	3.40401	B	0	-	46	11	21.3385	73	7	49.3284	50	0	28	49	69	33	39.6667	43	185532	3	0	0	1	0	7:100687529:C:A	7	100687529	1.16175	A	C	1.21541e-05	1	0.35597
chr7_100687553_G_A	ENSG00000146830	7:100687553:G:A	A	G	0	7e-06	7	100687553	GIGYF1	missense_variant	MODERATE	tolerated(0.22)	benign(0.253)	P/S	ENST00000275732	16.14	1.57513	B	0	-	47	13	20.9147	101	15	49.3023	56	0	42	49.6667	57	39	41.6667	43	185532	3	0	0	1	0	7:100687553:G:A	7	100687553	1.16175	A	G	1.21541e-05	1	0.571631
chr7_100687822_G_A	ENSG00000146830	7:100687822:G:A	A	G	0	7e-06	7	100687822	GIGYF1	missense_variant	MODERATE	deleterious(0)	probably_damaging(0.997)	P/L	ENST00000275732	24.1	3.446	B	0	-	47	10	21.517	92	21	49.2974	50	0	38	63.3333	80	39	41.3333	44	185532	3	0	0	1	0	7:100687822:G:A	7	100687822	1.16175	A	G	1.21541e-05	1	0.807875
chr7_100687861_T_C	ENSG00000146830	7:100687861:T:C	C	T	0	7e-06	7	100687861	GIGYF1	missense_variant	MODERATE	tolerated(0.07)	probably_damaging(0.985)	K/R	ENST00000275732	21.7	2.47004	B	0	-	42	16	21.9136	107	18	49.3062	51	0	54	69	78	30	35.6667	41	185532	3	0	0	1	0	7:100687861:T:C	7	100687861	1.16175	C	T	1.21541e-05	1	1.99086
chr7_100688219_T_C	ENSG00000146830	7:100688219:T:C	C	T	0	7e-06	7	100688219	GIGYF1	missense_variant	MODERATE	deleterious(0)	benign(0.031)	N/S	ENST00000275732	21.1	2.35146	B	0	-	41	16	47.4556	165	7	49.8409	50	0	30	50.3333	69	37	39.3333	41	185532	3	0	0	1	0	7:100688219:T:C	7	100688219	1.16175	C	T	1.21541e-05	1	7.3135
chr7_100681760_G_T	ENSG00000146830	7:100681760:G:T	T	G	0	5e-06	7	100681760	GIGYF1	missense_variant	MODERATE	tolerated(0.96)	benign(0.012)	H/N	ENST00000275732	17.23	1.76192	B	0	-	39	14	19.2558	82	12	49.0739	50	0	52	57.5	63	34	36.5	39	185533	2	0	0	1	0	7:100681760:G:T	7	100681760	1.16169	T	G	1.21541e-05	1	4.49771
chr7_100682690_C_T	ENSG00000146830	7:100682690:C:T	T	C	0	7e-06	7	100682690	GIGYF1	missense_variant	MODERATE	tolerated(1)	benign(0)	G/S	ENST00000275732	0.006	-0.775087	B	0	-	44	16	20.7362	168	30	49.2814	60	0	63	70	77	37	38.5	40	185533	2	0	0	1	0	7:100682690:C:T	7	100682690	1.16169	T	C	1.21541e-05	1	1.59185
chr7_100682767_C_T	ENSG00000146832	7:100682767:C:T	T	C	0	5e-06	7	100682766	GIGYF1	missense_variant	MODERATE	-	-	G/D	ENST00000275732	21.8	2.49169	M	0	-	46	12	20.3722	91	18	49.2651	50	0	45	55	65	40	40	40	185533	2	0	0	1	0	7:100682767:C:T	7	100682767	1.1617	T	C	1.21541e-05	1	0.308553
chr7_100683889_A_G	ENSG00000146830	7:100683889:A:G	G	A	0	7e-06	7	100683889	GIGYF1	missense_variant	MODERATE	deleterious(0.02)	benign(0.152)	M/T	ENST00000275732	20.9	2.31758	B	0	-	48	16	20.9193	124	12	49.3185	50	0	50	51.5	53	39	41	43	185533	2	0	0	1	0	7:100683889:A:G	7	100683889	1.16171	G	A	1.21541e-05	1	0.196513
chr7_100684824_T_G	ENSG00000146830	7:100684824:T:G	G	T	0	5e-06	7	100684824	GIGYF1	missense_variant	MODERATE	tolerated(0.06)	benign(0.054)	Q/P	ENST00000275732	18.2	1.92142	B	0	-	44	16	39.8009	83	37	49.8726	50	0	47	59.5	72	37	40	43	185533	2	0	0	1	0	7:100684824:T:G	7	100684824	1.16172	G	T	1.21541e-05	1	0.0314562
chr7_100685449_C_T	ENSG00000146830	7:100685449:C:T	T	C	0	5e-06	7	100685449	GIGYF1	missense_variant	MODERATE	tolerated(0.67)	probably_damaging(0.931)	E/K	ENST00000275732	19.44	2.10776	B	0	-	41	14	17.6313	129	27	48.7426	50	0	44	55.5	67	38	38.5	39	185533	2	0	0	1	0	7:100685449:C:T	7	100685449	1.16172	T	C	1.21541e-05	1	1.51464
chr7_100685463_G_A	ENSG00000146830	7:100685463:G:A	A	G	0	5e-06	7	100685463	GIGYF1	missense_variant	MODERATE	deleterious(0.03)	benign(0)	P/L	ENST00000275732	21.6	2.44441	B	0	-	43	15	17.6274	95	31	48.7439	50	0	60	65	70	33	37.5	42	185533	2	0	0	1	0	7:100685463:G:A	7	100685463	1.16172	A	G	1.21541e-05	1	0.329081
chr7_100686668_G_GCGGTCGCCGTCT	ENSG00000146830	7:100686668:I:12	GCGGTCGCCGTCT	G	1	7e-06	7	100686668	GIGYF1	inframe_insertion	MODERATE	-	-	R/RDGDR	ENST00000275732	NA	NA	M	0	-	38	16	25.2327	113	3	49.6754	52	0	65	87	109	37	37.5	38	185532	2	0	1	1	5.38982e-06	7:100686668:I:12	7	100686668	1.16174	GCGGTCGCCGTCT	G	1.21541e-05	1	0.704748
chr7_100686690_C_T	ENSG00000146830	7:100686690:C:T	T	C	0	5e-06	7	100686690	GIGYF1	missense_variant	MODERATE	deleterious(0)	probably_damaging(0.994)	G/E	ENST00000275732	23	2.88888	B	0	-	39	16	25.2384	134	11	49.6756	52	0	63	70	77	38	38.5	39	185533	2	0	0	1	0	7:100686690:C:T	7	100686690	1.16174	T	C	1.21541e-05	1	0.437317
chr7_100688018_C_T	ENSG00000146830	7:100688018:C:T	T	C	0	5e-06	7	100688018	GIGYF1	missense_variant	MODERATE	deleterious(0)	probably_damaging(0.992)	R/Q	ENST00000275732	23.4	3.09893	B	0	-	43	16	22.186	105	24	49.3216	55	0	61	66	71	36	38	40	185533	2	0	0	1	0	7:100688018:C:T	7	100688018	1.16175	T	C	1.21541e-05	1	0.701012
chr7_100687850_C_A	ENSG00000146830	7:100687850:C:A	A	C	0	2e-06	7	100687850	GIGYF1	missense_variant	MODERATE	tolerated(0.34)	possibly_damaging(0.797)	A/S	ENST00000275732	11.8	0.972446	M	0	-	55	14	21.9845	190	4	49.2168	53	0	38	38	38	36	36	36	183657	1	0	1877	1	0.0101167	7:100687850:C:A	7	100687850	1.16175	A	C	6.10195e-06	1	0.319227
chr7_100686711_CCCTCCT_C	ENSG00000146830	7:100686711:D:6	C	CCCTCCT	1	5e-06	7	100686711	GIGYF1	inframe_deletion	MODERATE	-	-	EEG/G	ENST00000275732	19.01	2.04439	M	0	-	45	16	25.5912	186	0	48.1907	52	0	80	86	92	10	22	34	185417	2	0	116	1	0.000625219	7:100686711:D:6	7	100686711	1.16174	C	CCCTCCT	6.0814e-06	1	0.932705
chr7_100683076_C_T	ENSG00000146836	7:100683076:C:T	T	C	0	1.7e-05	7	100683076	GIGYF1	missense_variant	MODERATE	-	-	R/Q	ENST00000275732	16.89	1.70373	M	0	-	50	16	28.1845	143	7	49.5488	50	0	48	66.8571	85	40	43	47	185505	7	0	23	1	0.000123966	7:100683076:C:T	7	100683076	1.1617	T	C	6.07958e-06	1	0.213414
chr7_100685090_C_T	ENSG00000146830	7:100685090:C:T	T	C	0	1.5e-05	7	100685090	GIGYF1	missense_variant	MODERATE	tolerated(0.06)	possibly_damaging(0.486)	G/R	ENST00000275732	22.8	2.79872	M	0	-	51	9	19.2205	63	0	49.0246	50	0	32	48.75	63	42	44.75	49	185508	4	0	23	1	0.000123966	7:100685090:C:T	7	100685090	1.16172	T	C	6.07885e-06	1	1.03
chr7_100684263_GTGCTGCAGC_G	ENSG00000146830	7:100684263:D:9	G	GTGCTGCAGC	1	2e-06	7	100684263	GIGYF1	inframe_deletion	MODERATE	-	-	QLQH/H	ENST00000275732	NA	NA	M	0	-	48	11	39.9749	120	0	49.6707	50	0	38	38	38	39	39	39	185428	1	0	106	1	0.000571321	7:100684263:D:9	7	100684263	1.16171	G	GTGCTGCAGC	6.07867e-06	1	0.174684
chr7_100685093_G_C	ENSG00000146830	7:100685093:G:C	C	G	0	7e-06	7	100685093	GIGYF1	missense_variant	MODERATE	tolerated(0.07)	benign(0.012)	P/A	ENST00000275732	15.64	1.48863	M	0	-	54	9	19.221	91	7	49.0242	50	0	49	49	49	41	41	41	185502	1	0	32	1	0.000172474	7:100685093:G:C	7	100685093	1.16172	C	G	6.0784e-06	1	0.584066
chr7_100687331_C_T	ENSG00000146830	7:100687331:C:T	T	C	0	1.7e-05	7	100687331	GIGYF1	missense_variant	MODERATE	tolerated(0.06)	probably_damaging(0.968)	R/Q	ENST00000275732	23.2	2.98607	B	0	-	57	14	22.3391	77	1	49.449	56	0	39	52.1667	77	31	42.1667	56	185524	6	0	5	1	2.69491e-05	7:100687331:C:T	7	100687331	1.16174	T	C	6.07767e-06	1	3.15652
chr7_100686292_C_T	ENSG00000146830	7:100686292:C:T	T	C	0	7e-06	7	100686292	GIGYF1	missense_variant	MODERATE	deleterious(0.02)	benign(0.365)	R/Q	ENST00000275732	16.18	1.58139	M	0	-	40	16	45.5474	165	19	49.8229	50	0	72	112	152	37	37.5	38	185522	2	0	11	1	5.9288e-05	7:100686292:C:T	7	100686292	1.16173	T	C	6.07767e-06	1	0.586161
chr7_100688227_C_G	ENSG00000146859	7:100688227:C:G	G	C	0	5e-06	7	100688225	GIGYF1	missense_variant	MODERATE	-	-	E/D	ENST00000275732	20.5	2.24862	M	0	-	40	16	47.3337	165	0	49.7714	50	0	60	61	62	33	36	39	185515	2	0	18	1	9.70167e-05	7:100688227:C:G	7	100688227	1.16175	G	C	6.07758e-06	1	0.413422
chr7_100682073_T_C	ENSG00000146830	7:100682073:T:C	C	T	0	2e-06	7	100682073	GIGYF1	missense_variant&splice_region_variant	MODERATE	deleterious(0.02)	probably_damaging(0.932)	Q/R	ENST00000275732	25.4	3.91385	B	0	-	47	12	20.7114	131	3	48.7773	55	0	63	63	63	42	42	42	185494	1	0	40	1	0.000215593	7:100682073:T:C	7	100682073	1.16169	C	T	6.07758e-06	1	2.32043
chr7_100683335_TGCC_T	ENSG00000146830	7:100683335:D:3	T	TGCC	1	1.5e-05	7	100683335	GIGYF1	inframe_deletion	MODERATE	-	-	RQ/Q	ENST00000275732	17.52	1.81132	M	0	-	56	16	21.2333	162	15	49.3357	58	0	50	78.1667	116	32	35.3333	41	185524	6	0	5	1	2.69491e-05	7:100683335:D:3	7	100683335	1.1617	T	TGCC	6.0774e-06	1	0.49054
chr7_100684082_T_TGGC	ENSG00000146849	7:100684082:I:3	TGGC	T	1	1.5e-05	7	100684079	GIGYF1	inframe_insertion	MODERATE	-	-	P/PP	ENST00000275732	9.251	0.726679	M	0	-	48	16	63.3017	139	0	49.9087	50	0	88	98.8	105	37	41.6	45	185521	5	0	9	1	4.85084e-05	7:100684082:I:3	7	100684082	1.16171	TGGC	T	6.0774e-06	1	0.338151
chr7_100683553_A_C	ENSG00000146830	7:100683553:A:C	C	A	0	1e-05	7	100683553	GIGYF1	missense_variant	MODERATE	tolerated(0.33)	possibly_damaging(0.608)	H/Q	ENST00000275732	19.16	2.06646	B	0	-	45	6	20.3077	64	0	49.1327	50	0	29	33.25	36	38	41.5	44	185522	4	0	9	1	4.85084e-05	7:100683553:A:C	7	100683553	1.1617	C	A	6.0774e-06	1	2.82596
chr7_100686011_T_TTCC	ENSG00000146851	7:100686011:I:3	TTCC	T	1	2e-06	7	100686011	GIGYF1	inframe_insertion	MODERATE	-	-	E/EE	ENST00000275732	16.76	1.68173	M	0	-	46	16	26.6329	242	0	48.0857	57	0	66	66	66	43	43	43	185502	1	0	32	1	0.000172474	7:100686011:I:3	7	100686011	1.16173	TTCC	T	6.07737e-06	1	0.752079
chr7_100684097_T_TGGC	ENSG00000146830	7:100684097:I:3	TGGC	T	1	2e-06	7	100684097	GIGYF1	inframe_insertion	MODERATE	-	-	P/PP	ENST00000275732	NA	NA	M	0	-	51	16	63.3195	146	1	49.9088	50	0	114	114	114	36	36	36	185507	1	0	27	1	0.000145525	7:100684097:I:3	7	100684097	1.16171	TGGC	T	6.07734e-06	1	0.0383905
chr7_100684092_G_C	ENSG00000146830	7:100684092:G:C	C	G	0	2e-06	7	100684092	GIGYF1	missense_variant	MODERATE	tolerated(0.61)	probably_damaging(0.932)	P/R	ENST00000275732	16.08	1.56496	M	0	-	54	16	63.3156	141	1	49.9086	50	0	115	115	115	35	35	35	185504	1	0	30	1	0.000161695	7:100684092:G:C	7	100684092	1.16171	C	G	6.07731e-06	1	2.76945
chr7_100684088_C_CGGCGGTGGT	ENSG00000146830	7:100684088:I:9	CGGCGGTGGT	C	1	5e-06	7	100684088	GIGYF1	inframe_insertion	MODERATE	-	-	P/PPPP	ENST00000275732	NA	NA	M	0	-	47	16	63.3033	144	1	49.9094	50	0	68	72	76	40	41	42	185525	2	0	8	1	4.31185e-05	7:100684088:I:9	7	100684088	1.16171	CGGCGGTGGT	C	6.07727e-06	1	0.696428
chr7_100687547_G_C	ENSG00000146830	7:100687547:G:C	C	G	0	5e-06	7	100687547	GIGYF1	missense_variant	MODERATE	tolerated(1)	benign(0.001)	L/V	ENST00000275732	5.445	0.312698	M	0	-	40	12	21.7987	132	11	49.0646	55	0	55	58	61	35	35.5	36	185529	2	0	4	1	2.15593e-05	7:100687547:G:C	7	100687547	1.16175	C	G	6.07727e-06	1	0.00208089
chr7_100685110_C_T	ENSG00000146830	7:100685110:C:T	T	C	0	2e-06	7	100685110	GIGYF1	missense_variant	MODERATE	tolerated(0.1)	benign(0)	G/D	ENST00000275732	3.149	0.129222	M	0	-	49	9	19.1872	86	3	49.0085	50	0	54	54	54	45	45	45	185522	1	0	12	1	6.46778e-05	7:100685110:C:T	7	100685110	1.16172	T	C	6.07724e-06	1	0.0105361
chr7_100683028_G_A	ENSG00000146830	7:100683028:G:A	A	G	0	7e-06	7	100683028	GIGYF1	missense_variant	MODERATE	tolerated(0.52)	benign(0.001)	A/V	ENST00000275732	14.18	1.24949	M	0	-	51	12	28.1237	114	7	49.5456	51	0	22	35	42	42	43	44	185529	3	0	3	1	1.61695e-05	7:100683028:G:A	7	100683028	1.1617	A	G	6.07721e-06	1	0.240551
chr7_100686710_G_GCCC	ENSG00000146830	7:100686710:I:3	GCCC	G	1	7e-06	7	100686710	GIGYF1	inframe_insertion	MODERATE	-	-	G/GG	ENST00000275732	NA	NA	M	0	-	37	16	25.241	222	0	49.675	52	0	64	154	222	30	33	38	185528	3	0	4	1	2.15593e-05	7:100686710:I:3	7	100686710	1.16174	GCCC	G	6.07721e-06	1	3.07492
chr7_100687519_C_T	ENSG00000146830	7:100687519:C:T	T	C	0	2e-06	7	100687519	GIGYF1	missense_variant	MODERATE	deleterious(0.04)	benign(0.236)	S/N	ENST00000275732	18.16	1.91572	B	0	-	38	6	21.3357	73	0	49.3172	50	0.5	31	34	37	9	24	39	185527	2	0	6	1	3.23389e-05	7:100687519:C:T	7	100687519	1.16175	T	C	6.07721e-06	1	1.08644
chr7_100687552_G_C	ENSG00000146830	7:100687552:G:C	C	G	0	2e-06	7	100687552	GIGYF1	missense_variant	MODERATE	deleterious(0.02)	possibly_damaging(0.676)	P/R	ENST00000275732	26.6	4.20344	M	0	-	40	14	20.9161	101	12	49.3013	56	0	53	53	53	36	36	36	185522	1	0	12	1	6.46778e-05	7:100687552:G:C	7	100687552	1.16175	C	G	6.07721e-06	1	1.03539
chr7_100687398_G_A	ENSG00000146830	7:100687398:G:A	A	G	0	1e-05	7	100687398	GIGYF1	missense_variant	MODERATE	deleterious(0)	probably_damaging(0.99)	R/C	ENST00000275732	24	3.39251	B	0	-	50	14	22.3013	76	0	49.45	56	0	32	50.25	76	38	41.25	43	185529	4	0	2	1	1.07796e-05	7:100687398:G:A	7	100687398	1.16174	A	G	6.07715e-06	1	0.253242
chr7_100684762_G_A	ENSG00000146830	7:100684762:G:A	A	G	0	1e-05	7	100684762	GIGYF1	missense_variant	MODERATE	deleterious(0.02)	probably_damaging(0.985)	R/W	ENST00000275732	24.1	3.45128	M	0	-	49	16	39.7995	108	30	49.8719	50	0	60	79	98	39	41	43	185531	3	0	1	1	5.38982e-06	7:100684762:G:A	7	100684762	1.16172	A	G	6.07715e-06	1	2.19756
chr7_100685087_C_A	ENSG00000146830	7:100685087:C:A	A	C	0	5e-06	7	100685087	GIGYF1	missense_variant	MODERATE	deleterious(0)	probably_damaging(0.999)	D/Y	ENST00000275732	23.1	2.92544	B	0	-	45	9	19.2207	75	0	49.0249	50	0	48	61.5	75	27	35	43	185530	2	0	3	1	1.61695e-05	7:100685087:C:A	7	100685087	1.16172	A	C	6.07715e-06	1	4.35915
chr7_100687547_G_T	ENSG00000146830	7:100687547:G:T	T	G	0	2e-06	7	100687547	GIGYF1	missense_variant	MODERATE	tolerated(0.14)	benign(0.169)	L/M	ENST00000275732	12.67	1.05003	M	0	-	40	12	21.7987	132	11	49.0646	55	0	50	50	50	39	39	39	185529	1	0	5	1	2.69491e-05	7:100687547:G:T	7	100687547	1.16175	T	G	6.07715e-06	1	0.0345715
chr7_100683181_ACCG_A	ENSG00000146830	7:100683181:D:3	A	ACCG	1	7e-06	7	100683181	GIGYF1	inframe_deletion	MODERATE	-	-	AV/V	ENST00000275732	NA	NA	M	0	-	50	16	28.2687	135	0	49.5544	54	0	39	60.6667	87	35	43.3333	49	185529	3	0	3	1	1.61695e-05	7:100683181:D:3	7	100683181	1.1617	A	ACCG	6.07712e-06	1	0.0194359
chr7_100686677_G_T	ENSG00000146830	7:100686677:G:T	T	G	0	7e-06	7	100686677	GIGYF1	missense_variant	MODERATE	tolerated(0.18)	benign(0.036)	D/E	ENST00000275732	3.958	0.191945	M	0	-	53	16	25.2363	134	4	49.6755	52	0	75	93	123	35	38.3333	44	185529	3	0	3	1	1.61695e-05	7:100686677:G:T	7	100686677	1.16174	T	G	6.07712e-06	1	0.408168
chr7_100687514_G_A	ENSG00000146830	7:100687514:G:A	A	G	0	7e-06	7	100687514	GIGYF1	missense_variant	MODERATE	deleterious(0)	probably_damaging(0.965)	R/W	ENST00000275732	21.4	2.39719	M	0	-	46	5	21.3365	73	0	49.3044	50	0	21	33.6667	42	41	42	43	185527	3	0	5	1	2.69491e-05	7:100687514:G:A	7	100687514	1.16175	A	G	6.07712e-06	1	0.393263
chr7_100682205_A_G	ENSG00000146830	7:100682205:A:G	G	A	0	2e-06	7	100682205	GIGYF1	missense_variant	MODERATE	deleterious(0)	possibly_damaging(0.6)	V/A	ENST00000275732	27	4.28221	B	0	-	41	12	20.3381	111	0	49.1173	57	0	46	46	46	40	40	40	185529	1	0	5	1	2.69491e-05	7:100682205:A:G	7	100682205	1.16169	G	A	6.07712e-06	1	0.521706
chr7_100683354_C_CCTG	ENSG00000146845	7:100683354:I:3	CCTG	C	1	2e-06	7	100683354	GIGYF1	inframe_insertion	MODERATE	-	-	-/Q	ENST00000275732	-	-	M	0	-	39	16	21.2292	162	0	49.3214	58	0	58	58	58	38	38	38	185524	1	0	10	1	5.38982e-05	7:100683354:I:3	7	100683354	1.1617	CCTG	C	6.07712e-06	1	0.0106655
chr7_100684762_G_C	ENSG00000146830	7:100684762:G:C	C	G	0	7e-06	7	100684762	GIGYF1	missense_variant	MODERATE	deleterious(0.03)	possibly_damaging(0.858)	R/G	ENST00000275732	23.4	3.08223	M	0	-	49	16	39.7995	108	30	49.8719	50	0	76	76	76	39	39	39	185531	1	0	3	1	1.61695e-05	7:100684762:G:C	7	100684762	1.16172	C	G	6.07712e-06	1	0.279484
chr7_100687397_C_A	ENSG00000146830	7:100687397:C:A	A	C	0	2e-06	7	100687397	GIGYF1	missense_variant	MODERATE	deleterious(0)	probably_damaging(0.982)	R/L	ENST00000275732	23.5	3.14099	M	0	-	46	14	22.3029	73	15	49.4523	56	0	39	39	39	45	45	45	185530	1	0	4	1	2.15593e-05	7:100687397:C:A	7	100687397	1.16174	A	C	6.07712e-06	1	0.0380333
chr7_100684146_G_A	ENSG00000146830	7:100684146:G:A	A	G	0	5e-06	7	100684146	GIGYF1	missense_variant	MODERATE	tolerated(0.2)	benign(0.119)	P/L	ENST00000275732	14.23	1.25706	M	0	-	45	17	81.7771	169	37	49.9425	50	0	102	124	146	41	41.5	42	185531	2	0	2	1	1.07796e-05	7:100684146:G:A	7	100684146	1.16171	A	G	6.07709e-06	1	0.0467427
chr7_100684146_G_C	ENSG00000146830	7:100684146:G:C	C	G	0	5e-06	7	100684146	GIGYF1	missense_variant	MODERATE	tolerated(0.11)	benign(0.096)	P/R	ENST00000275732	14.01	1.22339	M	0	-	45	17	81.7771	169	37	49.9425	50	0	75	91	107	37	38	39	185531	2	0	2	1	1.07796e-05	7:100684146:G:C	7	100684146	1.16171	C	G	6.07709e-06	1	0.690981
chr7_100685063_T_G	ENSG00000146830	7:100685063:T:G	G	T	0	5e-06	7	100685063	GIGYF1	missense_variant	MODERATE	deleterious(0)	possibly_damaging(0.868)	K/Q	ENST00000275732	24.3	3.53465	B	0	-	47	8	19.2847	59	0	49.0205	50	0	33	33	33	44	44.5	45	185531	2	0	2	1	1.07796e-05	7:100685063:T:G	7	100685063	1.16172	G	T	6.07709e-06	1	0.00569073
chr7_100688063_G_A	ENSG00000146830	7:100688063:G:A	A	G	0	5e-06	7	100688063	GIGYF1	missense_variant	MODERATE	deleterious(0)	probably_damaging(0.996)	S/F	ENST00000275732	23.9	3.35566	B	0	-	47	11	40.9569	153	0	49.7035	55	0	58	70.5	83	37	37.5	38	185531	2	0	2	1	1.07796e-05	7:100688063:G:A	7	100688063	1.16175	A	G	6.07709e-06	1	0.273211
chr7_100688072_G_T	ENSG00000146830	7:100688072:G:T	T	G	0	5e-06	7	100688072	GIGYF1	missense_variant	MODERATE	deleterious(0)	probably_damaging(0.998)	P/Q	ENST00000275732	23.5	3.16382	B	0	-	41	12	42.256	144	0	49.7644	55	0	42	57	72	33	36.5	40	185531	2	0	2	1	1.07796e-05	7:100688072:G:T	7	100688072	1.16175	T	G	6.07709e-06	1	0.316615
chr7_100683016_C_G	ENSG00000146830	7:100683016:C:G	G	C	0	2e-06	7	100683016	GIGYF1	missense_variant	MODERATE	tolerated(0.26)	possibly_damaging(0.694)	R/P	ENST00000275732	22.6	2.73924	M	0	-	49	9	28.0598	114	1	49.535	50	0	41	41	41	36	36	36	185525	1	0	9	1	4.85084e-05	7:100683016:C:G	7	100683016	1.1617	G	C	6.07709e-06	1	1.19875
chr7_100683439_C_G	ENSG00000146830	7:100683439:C:G	G	C	0	2e-06	7	100683439	GIGYF1	missense_variant	MODERATE	deleterious(0)	possibly_damaging(0.467)	Q/H	ENST00000275732	22.8	2.8055	M	0	-	45	16	20.9656	92	33	49.3312	50	0	55	55	55	43	43	43	185529	1	0	5	1	2.69491e-05	7:100683439:C:G	7	100683439	1.1617	G	C	6.07709e-06	1	0.514982
chr7_100688078_G_A	ENSG00000146830	7:100688078:G:A	A	G	0	5e-06	7	100688078	GIGYF1	missense_variant	MODERATE	deleterious(0.02)	benign(0)	A/V	ENST00000275732	17.02	1.72707	B	0	-	45	16	42.2539	144	0	49.7739	50	0	97	97	97	42	42	42	185531	1	0	3	1	1.61695e-05	7:100688078:G:A	7	100688078	1.16175	A	G	6.07709e-06	1	2.7137
chr7_100683383_C_G	ENSG00000146830	7:100683383:C:G	G	C	0	2e-06	7	100683383	GIGYF1	missense_variant	MODERATE	deleterious(0.02)	possibly_damaging(0.503)	R/P	ENST00000275732	22.6	2.722	M	0	-	42	16	21.1753	162	27	49.3352	58	0	96	96	96	41	41	41	185533	1	0	1	1	5.38982e-06	7:100683383:C:G	7	100683383	1.1617	G	C	6.07706e-06	1	0.0105403
chr7_100683383_C_T	ENSG00000146830	7:100683383:C:T	T	C	0	2e-06	7	100683383	GIGYF1	missense_variant	MODERATE	tolerated(0.38)	benign(0.116)	R/Q	ENST00000275732	15.05	1.38944	M	0	-	42	16	21.1753	162	27	49.3352	58	0	48	48	48	38	38	38	185533	1	0	1	1	5.38982e-06	7:100683383:C:T	7	100683383	1.1617	T	C	6.07706e-06	1	2.54825
chr7_100683626_T_TCAC	ENSG00000146830	7:100683626:I:3	TCAC	T	1	2e-06	7	100683626	GIGYF1	inframe_insertion	MODERATE	-	-	E/GE	ENST00000275732	NA	NA	B	0	-	43	5	20.053	64	0	49.1805	50	0	31	31	31	43	43	43	185533	1	0	1	1	5.38982e-06	7:100683626:I:3	7	100683626	1.1617	TCAC	T	6.07706e-06	1	0.775822
chr7_100685074_T_A	ENSG00000146830	7:100685074:T:A	A	T	0	2e-06	7	100685074	GIGYF1	missense_variant	MODERATE	deleterious(0)	benign(0.163)	D/V	ENST00000275732	22.7	2.77496	B	0	-	46	8	19.3046	59	0	49.0367	50	0	35	35	35	44	44	44	185533	1	0	1	1	5.38982e-06	7:100685074:T:A	7	100685074	1.16172	A	T	6.07706e-06	1	8.17106e-07
chr7_100685114_C_A	ENSG00000146830	7:100685114:C:A	A	C	0	2e-06	7	100685114	GIGYF1	missense_variant	MODERATE	tolerated(0.23)	benign(0.001)	V/L	ENST00000275732	1.856	0.01146	M	0	-	49	6	19.1662	86	0	49.0001	50	0	41	41	41	42	42	42	185531	1	0	3	1	1.61695e-05	7:100685114:C:A	7	100685114	1.16172	A	C	6.07706e-06	1	0.0544667
chr7_100685366_C_G	ENSG00000146830	7:100685366:C:G	G	C	0	2e-06	7	100685366	GIGYF1	missense_variant	MODERATE	tolerated(0.36)	benign(0.001)	E/D	ENST00000275732	8.77	0.669142	M	0	-	49	16	17.6274	145	39	48.7457	51	0	145	145	145	49	49	49	185533	1	0	1	1	5.38982e-06	7:100685366:C:G	7	100685366	1.16172	G	C	6.07706e-06	1	0.572021
chr7_100686349_C_T	ENSG00000146830	7:100686349:C:T	T	C	0	2e-06	7	100686349	GIGYF1	missense_variant	MODERATE	tolerated(1)	benign(0.361)	G/E	ENST00000275732	14.22	1.25537	B	0	-	41	15	48.4152	180	0	49.8234	50	0	51	51	51	40	40	40	185532	1	0	2	1	1.07796e-05	7:100686349:C:T	7	100686349	1.16173	T	C	6.07706e-06	1	0.0264168
chr7_100683603_T_C	ENSG00000146830	7:100683603:T:C	C	T	0	1.5e-05	7	100683603	GIGYF1	missense_variant	MODERATE	tolerated(0.23)	benign(0.08)	I/V	ENST00000275732	15.39	1.44655	M	0	-	45	8	20.1384	64	9	49.2072	50	0	25	38.8333	53	32	38.1667	42	185529	6	0	0	1	0	7:100683603:T:C	7	100683603	1.1617	C	T	6.07703e-06	1	2.42187
chr7_100686320_C_T	ENSG00000146830	7:100686320:C:T	T	C	0	1.5e-05	7	100686320	GIGYF1	missense_variant	MODERATE	tolerated(0.23)	possibly_damaging(0.601)	G/R	ENST00000275732	23.2	3.00019	B	0	-	40	15	45.6235	165	21	49.8167	50	0	41	54.6667	70	26	31.8333	36	185529	6	0	0	1	0	7:100686320:C:T	7	100686320	1.16173	T	C	6.07703e-06	1	0.00169692
chr7_100682477_G_A	ENSG00000146830	7:100682477:G:A	A	G	0	1.2e-05	7	100682477	GIGYF1	missense_variant	MODERATE	deleterious(0.02)	benign(0.091)	S/L	ENST00000275732	20.9	2.31477	B	0	-	42	7	22.3375	110	21	49.1972	57	0	50	71.6	96	32	37.8	42	185530	5	0	0	1	0	7:100682477:G:A	7	100682477	1.16169	A	G	6.07703e-06	1	0.907702
chr7_100683371_C_T	ENSG00000146830	7:100683371:C:T	T	C	0	6.2e-05	7	100683371	GIGYF1	missense_variant	MODERATE	deleterious(0.03)	benign(0.067)	R/H	ENST00000275732	21.6	2.44499	B	0	-	45	16	21.1829	162	7	49.335	58	0	45	56.6	72	39	40.2	41	185530	5	0	0	1	0	7:100683371:C:T	7	100683371	1.1617	T	C	6.07703e-06	1	0.101216
chr7_100686663_C_T	ENSG00000146830	7:100686663:C:T	T	C	0	1.2e-05	7	100686663	GIGYF1	missense_variant	MODERATE	tolerated(0.14)	possibly_damaging(0.569)	R/H	ENST00000275732	22	2.53857	B	0	-	52	16	25.2304	111	4	49.6754	52	0	57	78.2	95	31	39	52	185530	5	0	0	1	0	7:100686663:C:T	7	100686663	1.16174	T	C	6.07703e-06	1	0.82262
chr7_100681888_G_C	ENSG00000146830	7:100681888:G:C	C	G	0	1e-05	7	100681888	GIGYF1	missense_variant	MODERATE	tolerated(0.83)	probably_damaging(0.978)	L/V	ENST00000275732	21	2.32742	B	0	-	39	16	19.6089	215	23	49.0894	53	0	65	74.25	98	31	34.5	38	185531	4	0	0	1	0	7:100681888:G:C	7	100681888	1.16169	C	G	6.07703e-06	1	1.9398
chr7_100682438_G_A	ENSG00000146830	7:100682438:G:A	A	G	0	1e-05	7	100682438	GIGYF1	missense_variant	MODERATE	deleterious(0.01)	probably_damaging(0.974)	T/M	ENST00000275732	26.9	4.27209	B	0	-	52	0	22.2625	110	1	49.1929	57	0	68	85.5	109	43	44.5	46	185531	4	0	0	1	0	7:100682438:G:A	7	100682438	1.16169	A	G	6.07703e-06	1	0.0260376
chr7_100683161_T_G	ENSG00000146830	7:100683161:T:G	G	T	0	1e-05	7	100683161	GIGYF1	missense_variant	MODERATE	deleterious(0.05)	benign(0.027)	S/R	ENST00000275732	20.7	2.28019	B	0	-	46	14	28.2453	135	4	49.5542	54	0	55	64.75	77	36	41.25	45	185531	4	0	0	1	0	7:100683161:T:G	7	100683161	1.1617	G	T	6.07703e-06	1	0.183785
chr7_100683593_G_A	ENSG00000146830	7:100683593:G:A	A	G	0	1e-05	7	100683593	GIGYF1	missense_variant	MODERATE	tolerated(0.15)	possibly_damaging(0.563)	S/L	ENST00000275732	22.8	2.80254	B	0	-	46	9	20.1595	64	4	49.2137	50	0	30	42.75	57	38	42	45	185531	4	0	0	1	0	7:100683593:G:A	7	100683593	1.1617	A	G	6.07703e-06	1	0.471784
chr7_100684795_C_T	ENSG00000146830	7:100684795:C:T	T	C	0	1e-05	7	100684795	GIGYF1	missense_variant	MODERATE	deleterious(0.02)	probably_damaging(0.91)	A/T	ENST00000275732	24.4	3.55345	B	0	-	47	16	39.8003	108	33	49.8719	50	0	52	58.25	66	41	42	43	185531	4	0	0	1	0	7:100684795:C:T	7	100684795	1.16172	T	C	6.07703e-06	1	0.0124822
chr7_100684846_C_T	ENSG00000146830	7:100684846:C:T	T	C	0	1e-05	7	100684846	GIGYF1	missense_variant	MODERATE	deleterious(0)	benign(0.345)	E/K	ENST00000275732	25.3	3.87182	B	0	-	41	15	39.805	88	30	49.8716	50	0	50	59	72	36	38.25	40	185531	4	0	0	1	0	7:100684846:C:T	7	100684846	1.16172	T	C	6.07703e-06	1	0.0781245
chr7_100681864_C_G	ENSG00000146830	7:100681864:C:G	G	C	0	7e-06	7	100681864	GIGYF1	missense_variant&splice_region_variant	MODERATE	deleterious(0)	probably_damaging(0.999)	G/R	ENST00000275732	26.1	4.10722	B	0	-	41	16	19.6049	268	23	49.0894	63	0	45	67	82	31	36	39	185532	3	0	0	1	0	7:100681864:C:G	7	100681864	1.16169	G	C	6.07703e-06	1	0.070238
chr7_100682158_C_T	ENSG00000146830	7:100682158:C:T	T	C	0	7e-06	7	100682158	GIGYF1	missense_variant	MODERATE	deleterious(0)	possibly_damaging(0.877)	D/N	ENST00000275732	24.1	3.4525	B	0	-	43	16	20.3377	128	23	49.1156	57	0	50	69	82	33	38	43	185532	3	0	0	1	0	7:100682158:C:T	7	100682158	1.16169	T	C	6.07703e-06	1	0.0624074
chr7_100682475_A_G	ENSG00000146830	7:100682475:A:G	G	A	0	7e-06	7	100682475	GIGYF1	missense_variant	MODERATE	tolerated(0.14)	probably_damaging(0.994)	Y/H	ENST00000275732	21.6	2.43995	B	0	-	40	7	22.3358	110	18	49.197	57	0	47	55.6667	69	32	37.3333	40	185532	3	0	0	1	0	7:100682475:A:G	7	100682475	1.16169	G	A	6.07703e-06	1	0.496952
chr7_100683311_C_T	ENSG00000146830	7:100683311:C:T	T	C	0	1e-05	7	100683311	GIGYF1	missense_variant	MODERATE	deleterious(0.01)	possibly_damaging(0.635)	R/H	ENST00000275732	27.3	4.34052	B	0	-	50	16	21.2904	160	43	49.3382	50	0	48	62.3333	76	43	43.3333	44	185532	3	0	0	1	0	7:100683311:C:T	7	100683311	1.1617	T	C	6.07703e-06	1	0.00113741
chr7_100683435_G_A	ENSG00000146830	7:100683435:G:A	A	G	0	7e-06	7	100683435	GIGYF1	missense_variant	MODERATE	deleterious(0)	probably_damaging(0.99)	R/C	ENST00000275732	26.1	4.09445	B	0	-	41	16	20.9672	92	18	49.3311	50	0	46	70	83	40	40.6667	42	185532	3	0	0	1	0	7:100683435:G:A	7	100683435	1.1617	A	G	6.07703e-06	1	0.00128366
chr7_100683623_G_A	ENSG00000146830	7:100683623:G:A	A	G	0	7e-06	7	100683623	GIGYF1	missense_variant	MODERATE	deleterious(0.05)	possibly_damaging(0.713)	A/V	ENST00000275732	27.3	4.34256	B	0	-	40	7	20.0691	64	3	49.1903	50	0	21	28.6667	33	39	39.3333	40	185532	3	0	0	1	0	7:100683623:G:A	7	100683623	1.1617	A	G	6.07703e-06	1	0.0378347
chr7_100683892_G_A	ENSG00000146830	7:100683892:G:A	A	G	0	1e-05	7	100683892	GIGYF1	missense_variant	MODERATE	deleterious(0.02)	probably_damaging(0.953)	T/M	ENST00000275732	23.4	3.08145	B	0	-	47	16	20.9206	124	9	49.3182	50	0	49	58.3333	66	37	41.3333	44	185532	3	0	0	1	0	7:100683892:G:A	7	100683892	1.16171	A	G	6.07703e-06	1	0.0465827
chr7_100684107_A_G	ENSG00000146830	7:100684107:A:G	G	A	0	7e-06	7	100684107	GIGYF1	missense_variant	MODERATE	deleterious(0.05)	benign(0.168)	L/P	ENST00000275732	22	2.52432	B	0	-	48	16	63.3162	139	33	49.9112	50	0	80	83.6667	90	34	37.3333	41	185532	3	0	0	1	0	7:100684107:A:G	7	100684107	1.16171	G	A	6.07703e-06	1	0.544254
chr7_100684155_C_T	ENSG00000146830	7:100684155:C:T	T	C	0	7e-06	7	100684155	GIGYF1	missense_variant&splice_region_variant	MODERATE	tolerated(0.17)	possibly_damaging(0.866)	R/H	ENST00000275732	20.9	2.31761	B	0	-	50	17	81.7769	169	39	49.9426	50	0	78	104	126	39	43.3333	46	185532	3	0	0	1	0	7:100684155:C:T	7	100684155	1.16171	T	C	6.07703e-06	1	0.0326557
chr7_100684604_G_A	ENSG00000146830	7:100684604:G:A	A	G	0	7e-06	7	100684604	GIGYF1	missense_variant	MODERATE	deleterious(0)	probably_damaging(0.972)	T/I	ENST00000275732	24	3.39508	B	0	-	42	16	39.8184	108	27	49.8693	51	0	66	78.6667	98	34	36.6667	40	185532	3	0	0	1	0	7:100684604:G:A	7	100684604	1.16172	A	G	6.07703e-06	1	0.730522
chr7_100684878_A_C	ENSG00000146830	7:100684878:A:C	C	A	0	7e-06	7	100684878	GIGYF1	missense_variant	MODERATE	deleterious(0)	possibly_damaging(0.874)	V/G	ENST00000275732	29.4	4.60161	B	0	-	38	4	39.8038	83	12	49.8717	50	0	44	54	63	36	36.3333	37	185532	3	0	0	1	0	7:100684878:A:C	7	100684878	1.16172	C	A	6.07703e-06	1	0.791227
chr7_100686193_A_G	ENSG00000146830	7:100686193:A:G	G	A	0	7e-06	7	100686193	GIGYF1	missense_variant	MODERATE	deleterious(0)	probably_damaging(0.994)	F/S	ENST00000275732	33	4.91703	B	0	-	43	16	45.1418	164	27	49.8207	60	0	33	40.6667	47	31	38.3333	43	185532	3	0	0	1	0	7:100686193:A:G	7	100686193	1.16173	G	A	6.07703e-06	1	4.59222
chr7_100686194_A_C	ENSG00000146830	7:100686194:A:C	C	A	0	7e-06	7	100686194	GIGYF1	missense_variant	MODERATE	deleterious(0)	probably_damaging(0.991)	F/V	ENST00000275732	29.3	4.59387	B	0	-	43	16	45.1416	164	15	49.8204	60	0	33	39.6667	45	32	39.3333	43	185532	3	0	0	1	0	7:100686194:A:C	7	100686194	1.16173	C	A	6.07703e-06	1	4.59222
chr7_100686289_G_A	ENSG00000146830	7:100686289:G:A	A	G	0	7e-06	7	100686289	GIGYF1	missense_variant	MODERATE	tolerated(0.17)	benign(0.037)	A/V	ENST00000275732	2.605	0.083913	B	0	-	41	16	45.1792	164	27	49.8215	50	0	49	65.3333	88	33	37.3333	40	185532	3	0	0	1	0	7:100686289:G:A	7	100686289	1.16173	A	G	6.07703e-06	1	5.71014
chr7_100686772_C_T	ENSG00000146830	7:100686772:C:T	T	C	0	1e-05	7	100686772	GIGYF1	missense_variant	MODERATE	tolerated(1)	benign(0.001)	A/T	ENST00000275732	8.716	0.662569	B	0	-	42	16	25.5306	110	15	49.6914	50	0	45	55.3333	68	32	37.3333	41	185532	3	0	0	1	0	7:100686772:C:T	7	100686772	1.16174	T	C	6.07703e-06	1	8.0851e-05
chr7_100681885_G_A	ENSG00000146830	7:100681885:G:A	A	G	0	5e-06	7	100681885	GIGYF1	missense_variant	MODERATE	deleterious(0.01)	probably_damaging(0.968)	H/Y	ENST00000275732	24.2	3.47454	B	0	-	42	16	19.6115	215	23	49.0892	53	0	59	60	61	32	36	40	185533	2	0	0	1	0	7:100681885:G:A	7	100681885	1.16169	A	G	6.07703e-06	1	0.000521527
chr7_100682127_T_C	ENSG00000146830	7:100682127:T:C	C	T	0	5e-06	7	100682127	GIGYF1	missense_variant	MODERATE	deleterious(0.01)	probably_damaging(0.953)	Q/R	ENST00000275732	24	3.41727	B	0	-	47	16	20.3112	111	23	49.1179	50	0	68	83.5	99	34	36	38	185533	2	0	0	1	0	7:100682127:T:C	7	100682127	1.16169	C	T	6.07703e-06	1	0.645654
chr7_100682397_G_A	ENSG00000146830	7:100682397:G:A	A	G	0	5e-06	7	100682397	GIGYF1	missense_variant	MODERATE	tolerated(0.42)	benign(0.348)	P/S	ENST00000275732	18.11	1.90692	B	0	-	44	0	22.246	110	1	49.1932	57	0	103	103.5	104	37	40	43	185533	2	0	0	1	0	7:100682397:G:A	7	100682397	1.16169	A	G	6.07703e-06	1	0.119085
chr7_100682697_A_C	ENSG00000146830	7:100682697:A:C	C	A	0	5e-06	7	100682697	GIGYF1	missense_variant	MODERATE	tolerated(0.22)	benign(0.098)	S/R	ENST00000275732	13.41	1.13706	B	0	-	42	16	20.6996	168	33	49.2813	60	0	45	55.5	66	35	38	41	185533	2	0	0	1	0	7:100682697:A:C	7	100682697	1.16169	C	A	6.07703e-06	1	0.00568991
chr7_100682711_C_T	ENSG00000146830	7:100682711:C:T	T	C	0	5e-06	7	100682711	GIGYF1	missense_variant	MODERATE	deleterious(0.01)	probably_damaging(0.946)	G/R	ENST00000275732	22.8	2.80574	B	0	-	42	16	20.6884	168	9	49.281	60	0	48	58.5	69	38	39	40	185533	2	0	0	1	0	7:100682711:C:T	7	100682711	1.1617	T	C	6.07703e-06	1	0.62945
chr7_100683226_C_T	ENSG00000146830	7:100683226:C:T	T	C	0	7e-06	7	100683226	GIGYF1	missense_variant	MODERATE	tolerated(0.73)	benign(0.054)	R/Q	ENST00000275732	14.78	1.34535	B	0	-	43	13	28.2825	138	30	49.5575	54	0	59	59.5	60	38	39.5	41	185533	2	0	0	1	0	7:100683226:C:T	7	100683226	1.1617	T	C	6.07703e-06	1	5.21345
chr7_100683230_C_T	ENSG00000146830	7:100683230:C:T	T	C	0	7e-06	7	100683230	GIGYF1	missense_variant&splice_region_variant	MODERATE	tolerated(0.25)	benign(0.165)	V/M	ENST00000275732	16.35	1.6098	B	0	-	42	14	28.284	138	27	49.5577	54	0	46	56.5	67	32	34.5	37	185533	2	0	0	1	0	7:100683230:C:T	7	100683230	1.1617	T	C	6.07703e-06	1	0.3832
chr7_100683839_T_G	ENSG00000146830	7:100683839:T:G	G	T	0	5e-06	7	100683839	GIGYF1	missense_variant	MODERATE	tolerated(0.26)	benign(0.233)	T/P	ENST00000275732	19.12	2.06046	B	0	-	40	11	20.5889	79	3	49.2987	50	0	44	46	48	39	39.5	40	185533	2	0	0	1	0	7:100683839:T:G	7	100683839	1.16171	G	T	6.07703e-06	1	0.165989
chr7_100683874_G_A	ENSG00000146830	7:100683874:G:A	A	G	0	1e-05	7	100683874	GIGYF1	missense_variant	MODERATE	deleterious(0)	probably_damaging(0.955)	S/L	ENST00000275732	24.5	3.62178	B	0	-	52	16	20.668	124	33	49.3125	50	0	54	55	56	44	45	46	185533	2	0	0	1	0	7:100683874:G:A	7	100683874	1.16171	A	G	6.07703e-06	1	2.07364
chr7_100683878_A_C	ENSG00000146830	7:100683878:A:C	C	A	0	5e-06	7	100683878	GIGYF1	missense_variant	MODERATE	tolerated(0.63)	benign(0.077)	L/V	ENST00000275732	14.85	1.35642	B	0	-	41	16	20.916	124	35	49.3189	50	0	64	71	78	35	37	39	185533	2	0	0	1	0	7:100683878:A:C	7	100683878	1.16171	C	A	6.07703e-06	1	0.0098556
chr7_100684054_A_G	ENSG00000146830	7:100684054:A:G	G	A	0	5e-06	7	100684054	GIGYF1	missense_variant	MODERATE	tolerated(1)	benign(0.02)	F/L	ENST00000275732	12.99	1.08441	B	0	-	38	16	63.1157	139	12	49.9096	50	0	86	87.5	89	34	36	38	185533	2	0	0	1	0	7:100684054:A:G	7	100684054	1.16171	G	A	6.07703e-06	1	0.0728852
chr7_100684059_G_A	ENSG00000146830	7:100684059:G:A	A	G	0	7e-06	7	100684059	GIGYF1	missense_variant	MODERATE	tolerated(0.12)	possibly_damaging(0.904)	T/M	ENST00000275732	16.57	1.64839	B	0	-	40	16	63.1204	151	12	49.9096	50	0	77	102	127	32	36	40	185533	2	0	0	1	0	7:100684059:G:A	7	100684059	1.16171	A	G	6.07703e-06	1	0.00207174
chr7_100684132_G_C	ENSG00000146830	7:100684132:G:C	C	G	0	5e-06	7	100684132	GIGYF1	missense_variant	MODERATE	tolerated(0.08)	benign(0.398)	R/G	ENST00000275732	19.07	2.05313	B	0	-	42	16	63.3211	139	32	49.9114	50	0	105	111	117	32	36.5	41	185533	2	0	0	1	0	7:100684132:G:C	7	100684132	1.16171	C	G	6.07703e-06	1	0.581178
chr7_100684143_T_C	ENSG00000146830	7:100684143:T:C	C	T	0	5e-06	7	100684143	GIGYF1	missense_variant	MODERATE	tolerated(0.27)	benign(0.157)	Q/R	ENST00000275732	9.689	0.775213	B	0	-	55	16	63.3324	140	46	49.9116	50	0	68	72	76	46	46	46	185533	2	0	0	1	0	7:100684143:T:C	7	100684143	1.16171	C	T	6.07703e-06	1	0.157653
chr7_100684291_G_A	ENSG00000146830	7:100684291:G:A	A	G	0	1.5e-05	7	100684291	GIGYF1	missense_variant	MODERATE	tolerated(0.05)	benign(0.228)	A/V	ENST00000275732	12.6	1.04231	B	0	-	50	16	39.901	98	21	49.8686	50	0	60	65	70	43	44.5	46	185533	2	0	0	1	0	7:100684291:G:A	7	100684291	1.16171	A	G	6.07703e-06	1	0.00212213
chr7_100684476_G_A	ENSG00000146830	7:100684476:G:A	A	G	0	5e-06	7	100684476	GIGYF1	missense_variant	MODERATE	deleterious(0.02)	benign(0.373)	P/S	ENST00000275732	25.3	3.86492	B	0	-	52	16	39.843	121	34	49.8696	56	0	53	72	91	40	43	46	185533	2	0	0	1	0	7:100684476:G:A	7	100684476	1.16171	A	G	6.07703e-06	1	0.947978
chr7_100684545_G_A	ENSG00000146830	7:100684545:G:A	A	G	0	5e-06	7	100684545	GIGYF1	missense_variant	MODERATE	deleterious(0)	probably_damaging(1)	R/W	ENST00000275732	24.5	3.61803	B	0	-	44	16	39.8313	121	30	49.8694	56	0	62	66	70	41	42	43	185533	2	0	0	1	0	7:100684545:G:A	7	100684545	1.16171	A	G	6.07703e-06	1	0.0509425
chr7_100684729_T_C	ENSG00000146830	7:100684729:T:C	C	T	0	1.7e-05	7	100684729	GIGYF1	missense_variant	MODERATE	tolerated(0.13)	benign(0.399)	I/V	ENST00000275732	22.7	2.76872	B	0	-	44	16	39.7978	108	30	49.8719	50	0	59	68.5	78	38	40.5	43	185533	2	0	0	1	0	7:100684729:T:C	7	100684729	1.16172	C	T	6.07703e-06	1	0.515289
chr7_100685350_C_A	ENSG00000146830	7:100685350:C:A	A	C	0	5e-06	7	100685350	GIGYF1	missense_variant	MODERATE	tolerated(0.55)	benign(0)	A/S	ENST00000275732	0.703	-0.158653	B	0	-	40	16	17.6276	111	33	48.7455	51	0	50	52.5	55	33	35.5	38	185533	2	0	0	1	0	7:100685350:C:A	7	100685350	1.16172	A	C	6.07703e-06	1	0.378062
chr7_100685997_A_T	ENSG00000146830	7:100685997:A:T	T	A	0	5e-06	7	100685997	GIGYF1	missense_variant	MODERATE	tolerated(0.57)	benign(0)	L/Q	ENST00000275732	10.85	0.890745	B	0	-	46	13	18.5495	80	3	48.8649	50	0	38	59	80	33	38	43	185533	2	0	0	1	0	7:100685997:A:T	7	100685997	1.16173	T	A	6.07703e-06	1	0.0105001
chr7_100686010_G_A	ENSG00000146830	7:100686010:G:A	A	G	0	5e-06	7	100686010	GIGYF1	missense_variant	MODERATE	tolerated(0.71)	benign(0)	P/S	ENST00000275732	7.053	0.469871	B	0	-	43	16	18.5654	71	7	48.8698	54	0	59	61.5	64	31	35	39	185533	2	0	0	1	0	7:100686010:G:A	7	100686010	1.16173	A	G	6.07703e-06	1	0.0107866
chr7_100686299_G_C	ENSG00000146830	7:100686299:G:C	C	G	0	2e-06	7	100686299	GIGYF1	missense_variant	MODERATE	tolerated(0.11)	benign(0.009)	R/G	ENST00000275732	9.152	0.715066	B	0	-	37	16	45.5493	165	9	49.8231	50	0	74	80.5	87	13	24	35	185533	2	0	0	1	0	7:100686299:G:C	7	100686299	1.16173	C	G	6.07703e-06	1	0.408487
chr7_100686422_G_A	ENSG00000146830	7:100686422:G:A	A	G	0	7e-06	7	100686422	GIGYF1	missense_variant	MODERATE	deleterious(0.02)	probably_damaging(0.996)	R/C	ENST00000275732	33	4.95609	M	0	-	44	16	25.472	114	27	49.6313	52	0	52	58.5	65	41	42.5	44	185532	2	0	1	1	5.38982e-06	7:100686422:G:A	7	100686422	1.16173	A	G	6.07703e-06	1	0.083512
chr7_100686680_T_TCGC	ENSG00000146830	7:100686680:I:3	TCGC	T	1	5e-06	7	100686680	GIGYF1	inframe_insertion	MODERATE	-	-	R/RR	ENST00000275732	19.84	2.1669	B	0	-	40	16	25.2349	134	4	49.6758	52	0	63	66	69	39	39.5	40	185533	2	0	0	1	0	7:100686680:I:3	7	100686680	1.16174	TCGC	T	6.07703e-06	1	0.0762409
chr7_100686738_C_T	ENSG00000146830	7:100686738:C:T	T	C	0	1e-05	7	100686738	GIGYF1	missense_variant	MODERATE	deleterious(0)	benign(0.06)	R/Q	ENST00000275732	18.63	1.98766	B	0	-	45	16	25.5325	148	8	49.6915	54	0	92	120	148	37	37.5	38	185533	2	0	0	1	0	7:100686738:C:T	7	100686738	1.16174	T	C	6.07703e-06	1	0.0450749
chr7_100686790_C_T	ENSG00000146830	7:100686790:C:T	T	C	0	5e-06	7	100686790	GIGYF1	missense_variant	MODERATE	tolerated(0.28)	benign(0.297)	G/S	ENST00000275732	14.34	1.27334	B	0	-	46	16	25.5304	110	39	49.6919	50	0	49	54.5	60	41	42	43	185533	2	0	0	1	0	7:100686790:C:T	7	100686790	1.16174	T	C	6.07703e-06	1	0.0129493
chr7_100687015_G_A	ENSG00000146830	7:100687015:G:A	A	G	0	5e-06	7	100687015	GIGYF1	missense_variant	MODERATE	deleterious(0)	probably_damaging(0.993)	R/W	ENST00000275732	22.8	2.79642	B	0	-	45	16	19.5817	58	1	49.149	58	0	54	54.5	55	41	42	43	185532	2	0	1	1	5.38982e-06	7:100687015:G:A	7	100687015	1.16174	A	G	6.07703e-06	1	0.726596
chr7_100687531_C_T	ENSG00000146830	7:100687531:C:T	T	C	0	5e-06	7	100687531	GIGYF1	missense_variant	MODERATE	tolerated(0.06)	probably_damaging(0.992)	R/Q	ENST00000275732	25.5	3.94983	B	0	-	40	11	21.3401	73	12	49.3268	50	0	36	39	42	37	38.5	40	185533	2	0	0	1	0	7:100687531:C:T	7	100687531	1.16175	T	C	6.07703e-06	1	2.59314
chr7_100687550_G_T	ENSG00000146830	7:100687550:G:T	T	G	0	5e-06	7	100687550	GIGYF1	missense_variant	MODERATE	tolerated(0.19)	benign(0.026)	P/T	ENST00000275732	14.84	1.355	M	0	-	46	14	20.9147	101	4	49.3019	55	0	51	65.5	80	35	38.5	42	185533	2	0	0	1	0	7:100687550:G:T	7	100687550	1.16175	T	G	6.07703e-06	1	0.489081
chr7_100687561_C_A	ENSG00000146830	7:100687561:C:A	A	C	0	5e-06	7	100687561	GIGYF1	missense_variant	MODERATE	deleterious(0)	probably_damaging(0.999)	G/V	ENST00000275732	23.4	3.09763	B	0	-	38	15	20.9077	101	18	49.3023	56	0	54	63	72	24	30.5	37	185533	2	0	0	1	0	7:100687561:C:A	7	100687561	1.16175	A	C	6.07703e-06	1	1.21596
chr7_100687816_G_A	ENSG00000146830	7:100687816:G:A	A	G	0	5e-06	7	100687816	GIGYF1	missense_variant	MODERATE	deleterious(0)	probably_damaging(0.994)	A/V	ENST00000275732	23.5	3.13189	B	0	-	38	12	21.5066	92	12	49.296	50	0.5	42	58	74	22	29.5	37	185533	2	0	0	1	0	7:100687816:G:A	7	100687816	1.16175	A	G	6.07703e-06	1	0.0328591
chr7_100688094_C_T	ENSG00000146830	7:100688094:C:T	T	C	0	5e-06	7	100688094	GIGYF1	missense_variant	MODERATE	tolerated(0.1)	benign(0)	G/R	ENST00000275732	8.024	0.579769	M	0	-	45	16	42.2589	144	33	49.7795	50	0	67	67.5	68	42	42.5	43	185532	2	0	1	1	5.38982e-06	7:100688094:C:T	7	100688094	1.16175	T	C	6.07703e-06	1	0.0383186
chr7_100688206_C_G	ENSG00000146830	7:100688206:C:G	G	C	0	5e-06	7	100688206	GIGYF1	missense_variant&splice_region_variant	MODERATE	deleterious(0)	possibly_damaging(0.622)	E/D	ENST00000275732	22.5	2.68985	M	0	-	46	16	47.4831	165	4	49.8425	50	0	50	50.5	51	39	39.5	40	185532	2	0	1	1	5.38982e-06	7:100688206:C:G	7	100688206	1.16175	G	C	6.07703e-06	1	2.77194
chr7_100681754_A_C	ENSG00000146830	7:100681754:A:C	C	A	0	2e-06	7	100681754	GIGYF1	missense_variant	MODERATE	tolerated(0.07)	benign(0.006)	S/A	ENST00000275732	22.2	2.6024	B	0	-	46	9	19.2533	82	3	49.0735	50	0	62	62	62	35	35	35	185534	1	0	0	1	0	7:100681754:A:C	7	100681754	1.16169	C	A	6.07703e-06	1	0.795894
chr7_100681766_A_C	ENSG00000146830	7:100681766:A:C	C	A	0	2e-06	7	100681766	GIGYF1	missense_variant	MODERATE	deleterious(0.04)	benign(0.003)	S/A	ENST00000275732	22.6	2.71961	B	0	-	36	16	19.2567	82	24	49.0739	50	0	50	50	50	36	36	36	185534	1	0	0	1	0	7:100681766:A:C	7	100681766	1.16169	C	A	6.07703e-06	1	0.00221568
chr7_100681921_C_T	ENSG00000146830	7:100681921:C:T	T	C	0	2e-06	7	100681921	GIGYF1	missense_variant	MODERATE	tolerated(0.15)	benign(0.13)	E/K	ENST00000275732	22.9	2.86086	B	0	-	44	16	19.6214	138	23	49.0885	52	0	106	106	106	40	40	40	185534	1	0	0	1	0	7:100681921:C:T	7	100681921	1.16169	T	C	6.07703e-06	1	0.258211
chr7_100681927_G_A	ENSG00000146830	7:100681927:G:A	A	G	0	2e-06	7	100681927	GIGYF1	missense_variant	MODERATE	tolerated(0.83)	benign(0)	P/S	ENST00000275732	15.01	1.38263	B	0	-	45	16	19.6163	199	23	49.0899	52	0	112	112	112	40	40	40	185534	1	0	0	1	0	7:100681927:G:A	7	100681927	1.16169	A	G	6.07703e-06	1	1.15178
chr7_100681929_C_A	ENSG00000146830	7:100681929:C:A	A	C	0	2e-06	7	100681929	GIGYF1	missense_variant	MODERATE	tolerated(0.55)	benign(0.003)	G/V	ENST00000275732	16.86	1.69827	B	0	-	44	16	19.6162	199	23	49.09	52	0	68	68	68	42	42	42	185534	1	0	0	1	0	7:100681929:C:A	7	100681929	1.16169	A	C	6.07703e-06	1	0.752714
chr7_100682086_G_A	ENSG00000146830	7:100682086:G:A	A	G	0	2e-06	7	100682086	GIGYF1	missense_variant	MODERATE	deleterious(0)	possibly_damaging(0.556)	R/W	ENST00000275732	24.3	3.50552	B	0	-	46	12	20.2778	111	0	49.112	50	0	59	59	59	44	44	44	185532	1	0	2	1	1.07796e-05	7:100682086:G:A	7	100682086	1.16169	A	G	6.07703e-06	1	0.0183228
chr7_100682340_C_T	ENSG00000146830	7:100682340:C:T	T	C	0	5e-06	7	100682340	GIGYF1	missense_variant	MODERATE	tolerated(1)	benign(0)	A/T	ENST00000275732	11.6	0.956207	B	0	-	42	16	22.1757	198	35	49.1899	55	0	114	114	114	36	36	36	185534	1	0	0	1	0	7:100682340:C:T	7	100682340	1.16169	T	C	6.07703e-06	1	0.282081
chr7_100682394_T_C	ENSG00000146830	7:100682394:T:C	C	T	0	2e-06	7	100682394	GIGYF1	missense_variant	MODERATE	deleterious(0)	benign(0.054)	R/G	ENST00000275732	21.4	2.40725	B	0	-	46	0	22.2462	110	1	49.1932	57	0	68	68	68	42	42	42	185534	1	0	0	1	0	7:100682394:T:C	7	100682394	1.16169	C	T	6.07703e-06	1	0.00487383
chr7_100682462_G_C	ENSG00000146830	7:100682462:G:C	C	G	0	2e-06	7	100682462	GIGYF1	missense_variant	MODERATE	deleterious(0)	possibly_damaging(0.788)	S/W	ENST00000275732	22.6	2.7109	B	0	-	45	0	22.3329	110	1	49.1966	57	0	53	53	53	36	36	36	185534	1	0	0	1	0	7:100682462:G:C	7	100682462	1.16169	C	G	6.07703e-06	1	0.0244945
chr7_100682633_G_A	ENSG00000146830	7:100682633:G:A	A	G	0	2e-06	7	100682633	GIGYF1	missense_variant	MODERATE	deleterious(0)	possibly_damaging(0.585)	R/C	ENST00000275732	23.9	3.34107	B	0	-	45	16	20.859	181	43	49.2859	50	0	101	101	101	43	43	43	185534	1	0	0	1	0	7:100682633:G:A	7	100682633	1.16169	A	G	6.07703e-06	1	0.00166194
chr7_100682640_G_T	ENSG00000146830	7:100682640:G:T	T	G	0	2e-06	7	100682640	GIGYF1	missense_variant	MODERATE	tolerated(0.14)	benign(0.076)	S/R	ENST00000275732	18.5	1.96858	B	0	-	35	16	20.8566	181	33	49.2858	54	0	75	75	75	35	35	35	185534	1	0	0	1	0	7:100682640:G:T	7	100682640	1.16169	T	G	6.07703e-06	1	0.0321134
chr7_100682671_A_G	ENSG00000146830	7:100682671:A:G	G	A	0	2e-06	7	100682671	GIGYF1	missense_variant	MODERATE	deleterious(0.01)	possibly_damaging(0.758)	L/P	ENST00000275732	28.7	4.52859	B	0	-	35	16	20.775	168	24	49.2843	57	0	94	94	94	33	33	33	185534	1	0	0	1	0	7:100682671:A:G	7	100682671	1.16169	G	A	6.07703e-06	1	0.260429
chr7_100682693_C_T	ENSG00000146830	7:100682693:C:T	T	C	0	5e-06	7	100682693	GIGYF1	missense_variant	MODERATE	tolerated(0.24)	benign(0.026)	G/S	ENST00000275732	14.26	1.2616	B	0	-	43	16	20.711	168	5	49.2812	60	0	63	63	63	41	41	41	185534	1	0	0	1	0	7:100682693:C:T	7	100682693	1.16169	T	C	6.07703e-06	1	1.21307
chr7_100682703_G_C	ENSG00000146830	7:100682703:G:C	C	G	0	2e-06	7	100682703	GIGYF1	missense_variant	MODERATE	tolerated(0.12)	benign(0.005)	D/E	ENST00000275732	19.42	2.10582	B	0	-	36	16	20.6956	168	18	49.2816	60	0	75	75	75	36	36	36	185534	1	0	0	1	0	7:100682703:G:C	7	100682703	1.1617	C	G	6.07703e-06	1	0.0256352
chr7_100682713_C_T	ENSG00000146830	7:100682713:C:T	T	C	0	2e-06	7	100682713	GIGYF1	missense_variant	MODERATE	deleterious(0)	possibly_damaging(0.898)	G/D	ENST00000275732	23.1	2.93079	B	0	-	44	16	20.6901	168	18	49.28	60	0	46	46	46	42	42	42	185534	1	0	0	1	0	7:100682713:C:T	7	100682713	1.1617	T	C	6.07703e-06	1	0.831672
chr7_100682729_C_A	ENSG00000146830	7:100682729:C:A	A	C	0	2e-06	7	100682729	GIGYF1	missense_variant	MODERATE	tolerated(0.81)	benign(0)	A/S	ENST00000275732	12.31	1.01611	M	0	-	46	16	20.6694	168	32	49.2816	60	0	68	68	68	32	32	32	185534	1	0	0	1	0	7:100682729:C:A	7	100682729	1.1617	A	C	6.07703e-06	1	0.586271
chr7_100682743_T_C	ENSG00000146830	7:100682743:T:C	C	T	0	2e-06	7	100682743	GIGYF1	missense_variant	MODERATE	deleterious(0.04)	probably_damaging(0.932)	Q/R	ENST00000275732	23.6	3.22681	B	0	-	40	16	20.6643	168	24	49.2814	60	0	56	56	56	40	40	40	185534	1	0	0	1	0	7:100682743:T:C	7	100682743	1.1617	C	T	6.07703e-06	1	0.024778
chr7_100682755_G_A	ENSG00000146830	7:100682755:G:A	A	G	0	2e-06	7	100682755	GIGYF1	missense_variant	MODERATE	tolerated(0.13)	benign(0.001)	A/V	ENST00000275732	15.74	1.50625	B	0	-	44	14	20.4239	154	21	49.277	60	0	63	63	63	40	40	40	185534	1	0	0	1	0	7:100682755:G:A	7	100682755	1.1617	A	G	6.07703e-06	1	0.00946463
chr7_100682770_C_G	ENSG00000146830	7:100682770:C:G	G	C	0	2e-06	7	100682770	GIGYF1	missense_variant	MODERATE	tolerated(0.09)	benign(0.312)	G/A	ENST00000275732	15.7	1.49872	B	0	-	38	12	20.3706	91	24	49.2748	50	0	35	35	35	38	38	38	185534	1	0	0	1	0	7:100682770:C:G	7	100682770	1.1617	G	C	6.07703e-06	1	2.38357
chr7_100683014_C_T	ENSG00000146830	7:100683014:C:T	T	C	0	2e-06	7	100683014	GIGYF1	missense_variant&splice_region_variant	MODERATE	tolerated(0.2)	benign(0.085)	V/M	ENST00000275732	11.38	0.938004	B	0	-	37	9	28.0503	114	9	49.5326	50	0	65	65	65	37	37	37	185534	1	0	0	1	0	7:100683014:C:T	7	100683014	1.1617	T	C	6.07703e-06	1	0.441334
chr7_100683073_T_G	ENSG00000146830	7:100683073:T:G	G	T	0	2e-06	7	100683073	GIGYF1	missense_variant	MODERATE	deleterious(0.02)	benign(0.036)	Q/P	ENST00000275732	21.5	2.42186	B	0	-	51	16	28.1757	135	30	49.5525	50	0	57	57	57	47	47	47	185534	1	0	0	1	0	7:100683073:T:G	7	100683073	1.1617	G	T	6.07703e-06	1	0.306258
chr7_100683097_T_A	ENSG00000146830	7:100683097:T:A	A	T	0	2e-06	7	100683097	GIGYF1	missense_variant	MODERATE	deleterious(0)	benign(0.027)	E/V	ENST00000275732	21.3	2.37801	B	0	-	41	14	28.1829	135	39	49.5527	50	0	56	56	56	40	40	40	185534	1	0	0	1	0	7:100683097:T:A	7	100683097	1.1617	A	T	6.07703e-06	1	0.163329
chr7_100683113_T_C	ENSG00000146830	7:100683113:T:C	C	T	0	2e-06	7	100683113	GIGYF1	missense_variant	MODERATE	tolerated(0.24)	benign(0.003)	M/V	ENST00000275732	15.84	1.52348	M	0	-	47	15	28.1917	135	21	49.5526	50	0	61	61	61	41	41	41	185533	1	0	1	1	5.38982e-06	7:100683113:T:C	7	100683113	1.1617	C	T	6.07703e-06	1	0.313332
chr7_100683127_T_C	ENSG00000146830	7:100683127:T:C	C	T	0	2e-06	7	100683127	GIGYF1	missense_variant	MODERATE	deleterious(0.01)	benign(0.111)	K/R	ENST00000275732	20.3	2.2168	B	0	-	39	14	28.1999	135	21	49.553	50	0	53	53	53	39	39	39	185534	1	0	0	1	0	7:100683127:T:C	7	100683127	1.1617	C	T	6.07703e-06	1	0.415531
chr7_100683227_G_C	ENSG00000146830	7:100683227:G:C	C	G	0	2e-06	7	100683227	GIGYF1	missense_variant	MODERATE	deleterious(0.03)	benign(0.033)	R/G	ENST00000275732	21.4	2.40069	M	0	-	48	13	28.2836	138	7	49.5566	54	0	55	55	55	46	46	46	185532	1	0	2	1	1.07796e-05	7:100683227:G:C	7	100683227	1.1617	C	G	6.07703e-06	1	0.126006
chr7_100683327_C_T	ENSG00000146830	7:100683327:C:T	T	C	0	2e-06	7	100683327	GIGYF1	missense_variant	MODERATE	tolerated(0.43)	probably_damaging(0.971)	E/K	ENST00000275732	22.8	2.80857	B	0	-	39	16	21.2373	162	18	49.3373	58	0	80	80	80	39	39	39	185534	1	0	0	1	0	7:100683327:C:T	7	100683327	1.1617	T	C	6.07703e-06	1	5.93675
chr7_100683359_T_C	ENSG00000146830	7:100683359:T:C	C	T	0	2e-06	7	100683359	GIGYF1	missense_variant	MODERATE	tolerated(0.16)	benign(0)	Q/R	ENST00000275732	22.9	2.86043	B	0	-	45	16	21.1986	162	15	49.3351	58	0	68	68	68	44	44	44	185534	1	0	0	1	0	7:100683359:T:C	7	100683359	1.1617	C	T	6.07703e-06	1	2.24843
chr7_100683368_C_T	ENSG00000146830	7:100683368:C:T	T	C	0	2e-06	7	100683368	GIGYF1	missense_variant	MODERATE	deleterious(0.01)	benign(0.067)	R/H	ENST00000275732	23.2	3.01606	B	0	-	36	14	21.186	162	24	49.3349	58	0	67	67	67	36	36	36	185534	1	0	0	1	0	7:100683368:C:T	7	100683368	1.1617	T	C	6.07703e-06	1	1.07342
chr7_100683398_T_C	ENSG00000146830	7:100683398:T:C	C	T	0	2e-06	7	100683398	GIGYF1	missense_variant	MODERATE	deleterious(0.03)	probably_damaging(0.979)	E/G	ENST00000275732	23.9	3.34631	B	0	-	44	16	21.1652	137	36	49.335	50	0	70	70	70	42	42	42	185534	1	0	0	1	0	7:100683398:T:C	7	100683398	1.1617	C	T	6.07703e-06	1	2.27295
chr7_100683416_C_T	ENSG00000146830	7:100683416:C:T	T	C	0	2e-06	7	100683416	GIGYF1	missense_variant	MODERATE	deleterious(0)	possibly_damaging(0.899)	R/K	ENST00000275732	23.7	3.24005	B	0	-	43	16	21.1599	137	3	49.3345	50	0	69	69	69	41	41	41	185533	1	0	1	1	5.38982e-06	7:100683416:C:T	7	100683416	1.1617	T	C	6.07703e-06	1	1.14816
chr7_100683836_A_T	ENSG00000146830	7:100683836:A:T	T	A	0	2e-06	7	100683836	GIGYF1	missense_variant	MODERATE	tolerated(0.31)	benign(0.217)	S/T	ENST00000275732	19.55	2.12486	B	0	-	36	9	20.5667	79	3	49.2915	50	0	47	47	47	36	36	36	185534	1	0	0	1	0	7:100683836:A:T	7	100683836	1.16171	T	A	6.07703e-06	1	0.616753
chr7_100684029_T_C	ENSG00000146830	7:100684029:T:C	C	T	0	2e-06	7	100684029	GIGYF1	missense_variant	MODERATE	tolerated(0.21)	benign(0.092)	K/R	ENST00000275732	17.34	1.78113	B	0	-	37	16	63.1077	139	37	49.9097	50	0	80	80	80	37	37	37	185534	1	0	0	1	0	7:100684029:T:C	7	100684029	1.16171	C	T	6.07703e-06	1	6.01
chr7_100684150_G_C	ENSG00000146830	7:100684150:G:C	C	G	0	2e-06	7	100684150	GIGYF1	missense_variant	MODERATE	tolerated(0.28)	benign(0.275)	L/V	ENST00000275732	13.64	1.16804	B	0	-	43	17	81.7768	169	43	49.9426	50	0	59	59	59	43	43	43	185534	1	0	0	1	0	7:100684150:G:C	7	100684150	1.16171	C	G	6.07703e-06	1	0.703055
chr7_100684156_G_A	ENSG00000146830	7:100684156:G:A	A	G	0	1.2e-05	7	100684156	GIGYF1	missense_variant&splice_region_variant	MODERATE	deleterious(0.05)	probably_damaging(0.95)	R/C	ENST00000275732	25.7	3.994	M	0	-	49	17	81.7767	169	41	49.9426	50	0	112	112	112	42	42	42	185533	1	0	1	1	5.38982e-06	7:100684156:G:A	7	100684156	1.16171	A	G	6.07703e-06	1	1.53806
chr7_100684294_G_A	ENSG00000146830	7:100684294:G:A	A	G	0	2e-06	7	100684294	GIGYF1	missense_variant	MODERATE	deleterious(0.02)	benign(0.344)	A/V	ENST00000275732	20.2	2.21067	B	0	-	51	15	39.8985	98	7	49.8686	50	0	54	54	54	45	45	45	185534	1	0	0	1	0	7:100684294:G:A	7	100684294	1.16171	A	G	6.07703e-06	1	0.01118
chr7_100684478_G_A	ENSG00000146830	7:100684478:G:A	A	G	0	2e-06	7	100684478	GIGYF1	missense_variant	MODERATE	deleterious(0.03)	possibly_damaging(0.766)	A/V	ENST00000275732	24.5	3.59152	B	0	-	36	16	39.8424	121	34	49.8696	56	0	87	87	87	36	36	36	185534	1	0	0	1	0	7:100684478:G:A	7	100684478	1.16171	A	G	6.07703e-06	1	0.00030466
chr7_100684493_C_T	ENSG00000146830	7:100684493:C:T	T	C	0	2e-06	7	100684493	GIGYF1	missense_variant	MODERATE	deleterious(0)	probably_damaging(0.999)	G/D	ENST00000275732	27.7	4.40473	B	0	-	43	16	39.841	121	34	49.8692	56	0	93	93	93	41	41	41	185534	1	0	0	1	0	7:100684493:C:T	7	100684493	1.16171	T	C	6.07703e-06	1	0.745722
chr7_100684496_C_A	ENSG00000146830	7:100684496:C:A	A	C	0	2e-06	7	100684496	GIGYF1	missense_variant	MODERATE	deleterious(0)	probably_damaging(0.945)	W/L	ENST00000275732	28.9	4.55299	B	0	-	42	16	39.8383	121	34	49.8697	56	0	71	71	71	40	40	40	185534	1	0	0	1	0	7:100684496:C:A	7	100684496	1.16171	A	C	6.07703e-06	1	4.59375
chr7_100684512_C_T	ENSG00000146830	7:100684512:C:T	T	C	0	2e-06	7	100684512	GIGYF1	missense_variant	MODERATE	deleterious(0.01)	possibly_damaging(0.732)	E/K	ENST00000275732	25.5	3.943	B	0	-	36	16	39.8359	121	34	49.8697	56	0	55	55	55	37	37	37	185534	1	0	0	1	0	7:100684512:C:T	7	100684512	1.16171	T	C	6.07703e-06	1	0.0341245
chr7_100684569_A_T	ENSG00000146830	7:100684569:A:T	T	A	0	2e-06	7	100684569	GIGYF1	missense_variant	MODERATE	deleterious(0)	probably_damaging(0.997)	F/I	ENST00000275732	29.3	4.58889	B	0	-	43	16	39.8238	108	30	49.8696	50	0	76	76	76	39	39	39	185534	1	0	0	1	0	7:100684569:A:T	7	100684569	1.16171	T	A	6.07703e-06	1	0.284172
chr7_100684741_G_A	ENSG00000146830	7:100684741:G:A	A	G	0	2e-06	7	100684741	GIGYF1	missense_variant	MODERATE	deleterious(0)	probably_damaging(0.999)	P/S	ENST00000275732	23.8	3.29895	B	0	-	47	16	39.799	108	30	49.8718	50	0	66	66	66	39	39	39	185534	1	0	0	1	0	7:100684741:G:A	7	100684741	1.16172	A	G	6.07703e-06	1	0.667742
chr7_100684815_C_A	ENSG00000146830	7:100684815:C:A	A	C	0	2.5e-05	7	100684815	GIGYF1	missense_variant	MODERATE	tolerated(0.13)	possibly_damaging(0.573)	G/V	ENST00000275732	21.2	2.37308	B	0	-	47	16	39.8002	83	7	49.8723	50	0	46	46	46	45	45	45	185534	1	0	0	1	0	7:100684815:C:A	7	100684815	1.16172	A	C	6.07703e-06	1	0.15521
chr7_100685128_T_C	ENSG00000146830	7:100685128:T:C	C	T	0	2e-06	7	100685128	GIGYF1	missense_variant	MODERATE	tolerated(0.41)	benign(0)	Q/R	ENST00000275732	13.25	1.11537	B	0	-	45	6	19.1058	86	1	48.9479	55	0	26	26	26	45	45	45	185532	1	0	2	1	1.07796e-05	7:100685128:T:C	7	100685128	1.16172	C	T	6.07703e-06	1	0.20067
chr7_100685371_C_A	ENSG00000146830	7:100685371:C:A	A	C	0	2e-06	7	100685371	GIGYF1	missense_variant	MODERATE	tolerated(0.7)	benign(0.007)	A/S	ENST00000275732	0.13	-0.389834	B	0	-	35	16	17.6266	61	35	48.7457	51	0	61	61	61	35	35	35	185534	1	0	0	1	0	7:100685371:C:A	7	100685371	1.16172	A	C	6.07703e-06	1	4.8608
chr7_100685422_G_C	ENSG00000146830	7:100685422:G:C	C	G	0	2e-06	7	100685422	GIGYF1	missense_variant	MODERATE	tolerated(0.44)	probably_damaging(0.931)	L/V	ENST00000275732	15.92	1.53643	B	0	-	41	15	17.6342	129	4	48.7414	50	0	62	62	62	38	38	38	185534	1	0	0	1	0	7:100685422:G:C	7	100685422	1.16172	C	G	6.07703e-06	1	5.33023
chr7_100685427_G_A	ENSG00000146830	7:100685427:G:A	A	G	0	2e-06	7	100685427	GIGYF1	missense_variant	MODERATE	deleterious(0.02)	benign(0.172)	S/F	ENST00000275732	22.8	2.81263	B	0	-	44	16	17.6336	129	15	48.7423	50	0	52	52	52	40	40	40	185534	1	0	0	1	0	7:100685427:G:A	7	100685427	1.16172	A	G	6.07703e-06	1	2.40141
chr7_100685987_T_TTCC	ENSG00000146830	7:100685987:I:3	TTCC	T	1	2e-06	7	100685987	GIGYF1	inframe_insertion	MODERATE	-	-	E/EE	ENST00000275732	NA	NA	B	0	-	44	11	18.5266	66	4	48.8583	50	0	31	31	31	43	43	43	185534	1	0	0	1	0	7:100685987:I:3	7	100685987	1.16173	TTCC	T	6.07703e-06	1	0.00209542
chr7_100686006_G_C	ENSG00000146830	7:100686006:G:C	C	G	0	2e-06	7	100686006	GIGYF1	missense_variant	MODERATE	deleterious(0.01)	benign(0.156)	S/C	ENST00000275732	15.03	1.38567	B	0	-	35	15	18.5614	79	28	48.8707	50	0	79	79	79	33	33	33	185534	1	0	0	1	0	7:100686006:G:C	7	100686006	1.16173	C	G	6.07703e-06	1	0.28265
chr7_100686019_C_T	ENSG00000146830	7:100686019:C:T	T	C	0	2e-06	7	100686019	GIGYF1	missense_variant	MODERATE	tolerated(0.74)	benign(0.197)	E/K	ENST00000275732	18.12	1.90962	B	0	-	40	16	23.0448	181	29	49.0056	54	0	60	60	60	40	40	40	185534	1	0	0	1	0	7:100686019:C:T	7	100686019	1.16173	T	C	6.07703e-06	1	0.215029
chr7_100686182_T_C	ENSG00000146852	7:100686182:T:C	C	T	0	2e-06	7	100686182	GIGYF1	missense_variant&splice_region_variant	MODERATE	-	-	K/E	ENST00000275732	25.7	3.98398	M	0	-	43	16	45.1437	164	21	49.8191	60	0	73	73	73	36	36	36	185533	1	0	1	1	5.38982e-06	7:100686182:T:C	7	100686182	1.16173	C	T	6.07703e-06	1	0.159932
chr7_100686211_A_G	ENSG00000146830	7:100686211:A:G	G	A	0	2e-06	7	100686211	GIGYF1	missense_variant	MODERATE	deleterious(0)	probably_damaging(0.994)	F/S	ENST00000275732	31	4.70125	B	0	-	40	15	45.1389	164	21	49.8204	60	0	49	49	49	40	40	40	185534	1	0	0	1	0	7:100686211:A:G	7	100686211	1.16173	G	A	6.07703e-06	1	0.0469826
chr7_100686214_G_T	ENSG00000146830	7:100686214:G:T	T	G	0	2e-06	7	100686214	GIGYF1	missense_variant	MODERATE	deleterious(0)	probably_damaging(0.946)	T/N	ENST00000275732	23.9	3.3272	M	0	-	38	14	45.1391	164	4	49.8161	60	0	46	46	46	36	36	36	185534	1	0	0	1	0	7:100686214:G:T	7	100686214	1.16173	T	G	6.07703e-06	1	9.2963
chr7_100686227_C_T	ENSG00000146830	7:100686227:C:T	T	C	0	2e-06	7	100686227	GIGYF1	missense_variant	MODERATE	deleterious(0.03)	benign(0.169)	E/K	ENST00000275732	24.4	3.58356	B	0	-	42	15	45.1406	164	15	49.82	60	0	74	74	74	42	42	42	185534	1	0	0	1	0	7:100686227:C:T	7	100686227	1.16173	T	C	6.07703e-06	1	0.240869
chr7_100686319_C_T	ENSG00000146830	7:100686319:C:T	T	C	0	2e-06	7	100686319	GIGYF1	missense_variant	MODERATE	tolerated(0.31)	benign(0.321)	G/E	ENST00000275732	16.13	1.57344	B	0	-	42	15	45.6241	165	0	49.8048	50	0	68	68	68	38	38	38	185533	1	0	1	1	5.38982e-06	7:100686319:C:T	7	100686319	1.16173	T	C	6.07703e-06	1	3.87145
chr7_100686355_C_T	ENSG00000146830	7:100686355:C:T	T	C	0	2e-06	7	100686355	GIGYF1	missense_variant	MODERATE	tolerated(0.18)	benign(0.236)	R/Q	ENST00000275732	20.2	2.20905	B	0	-	42	15	36.8457	173	9	49.7248	50	0	73	73	73	41	41	41	185534	1	0	0	1	0	7:100686355:C:T	7	100686355	1.16173	T	C	6.07703e-06	1	1.62694
chr7_100686399_A_C	ENSG00000146830	7:100686399:A:C	C	A	0	2e-06	7	100686399	GIGYF1	missense_variant	MODERATE	tolerated(0.05)	possibly_damaging(0.895)	H/Q	ENST00000275732	18.91	2.02987	B	0	-	36	16	25.488	114	18	49.6328	50	0	65	65	65	35	35	35	185534	1	0	0	1	0	7:100686399:A:C	7	100686399	1.16173	C	A	6.07703e-06	1	0.359108
chr7_100686425_G_C	ENSG00000146830	7:100686425:G:C	C	G	0	2e-06	7	100686425	GIGYF1	missense_variant	MODERATE	deleterious(0.01)	benign(0.189)	P/A	ENST00000275732	24.2	3.50333	B	0	-	44	14	25.4504	114	36	49.6324	50	0	43	43	43	44	44	44	185534	1	0	0	1	0	7:100686425:G:C	7	100686425	1.16173	C	G	6.07703e-06	1	0.63314
chr7_100686670_G_A	ENSG00000146830	7:100686670:G:A	A	G	0	2e-06	7	100686670	GIGYF1	missense_variant	MODERATE	deleterious(0)	possibly_damaging(0.799)	R/C	ENST00000275732	24.4	3.55541	B	0	-	46	16	25.2332	113	3	49.6753	52	0	73	73	73	43	43	43	185534	1	0	0	1	0	7:100686670:G:A	7	100686670	1.16174	A	G	6.07703e-06	1	0.000319904
chr7_100686687_G_A	ENSG00000146830	7:100686687:G:A	A	G	0	2e-06	7	100686687	GIGYF1	missense_variant	MODERATE	tolerated(0.07)	probably_damaging(0.996)	P/L	ENST00000275732	22.8	2.78816	B	0	-	41	16	25.238	134	4	49.6757	52	0	80	80	80	41	41	41	185534	1	0	0	1	0	7:100686687:G:A	7	100686687	1.16174	A	G	6.07703e-06	1	0.525978
chr7_100686748_G_A	ENSG00000146830	7:100686748:G:A	A	G	0	2e-06	7	100686748	GIGYF1	missense_variant	MODERATE	deleterious(0)	probably_damaging(0.993)	R/C	ENST00000275732	25.9	4.03573	B	0	-	37	16	25.5308	110	24	49.691	50	0	88	88	88	37	37	37	185534	1	0	0	1	0	7:100686748:G:A	7	100686748	1.16174	A	G	6.07703e-06	1	7.24889
chr7_100686765_G_A	ENSG00000146830	7:100686765:G:A	A	G	0	2e-06	7	100686765	GIGYF1	missense_variant	MODERATE	deleterious(0)	benign(0.375)	S/L	ENST00000275732	23.4	3.10488	B	0	-	44	16	25.5292	110	21	49.6918	50	0	73	73	73	43	43	43	185534	1	0	0	1	0	7:100686765:G:A	7	100686765	1.16174	A	G	6.07703e-06	1	1.12735
chr7_100686768_C_T	ENSG00000146830	7:100686768:C:T	T	C	0	2e-06	7	100686768	GIGYF1	missense_variant	MODERATE	deleterious(0.02)	probably_damaging(0.991)	R/H	ENST00000275732	26.9	4.2755	B	0	-	39	16	25.5299	110	38	49.6919	50	0	84	84	84	38	38	38	185534	1	0	0	1	0	7:100686768:C:T	7	100686768	1.16174	T	C	6.07703e-06	1	1.021
chr7_100686773_G_T	ENSG00000146830	7:100686773:G:T	T	G	0	2e-06	7	100686773	GIGYF1	missense_variant	MODERATE	deleterious(0.02)	benign(0.222)	H/Q	ENST00000275732	17.8	1.85725	M	0	-	48	16	25.53	110	24	49.6918	50	0	53	53	53	39	39	39	185533	1	0	1	1	5.38982e-06	7:100686773:G:T	7	100686773	1.16174	T	G	6.07703e-06	1	0.323949
chr7_100686798_C_T	ENSG00000146830	7:100686798:C:T	T	C	0	2e-06	7	100686798	GIGYF1	missense_variant	MODERATE	deleterious(0.03)	benign(0.023)	G/E	ENST00000275732	20.5	2.24463	B	0	-	39	16	25.53	110	33	49.692	50	0	73	73	73	38	38	38	185534	1	0	0	1	0	7:100686798:C:T	7	100686798	1.16174	T	C	6.07703e-06	1	0.794604
chr7_100687014_C_A	ENSG00000146830	7:100687014:C:A	A	C	0	2e-06	7	100687014	GIGYF1	missense_variant	MODERATE	deleterious(0.01)	probably_damaging(0.987)	R/L	ENST00000275732	25.9	4.03636	B	0	-	40	15	19.5798	58	7	49.1521	58	0	49	49	49	40	40	40	185534	1	0	0	1	0	7:100687014:C:A	7	100687014	1.16174	A	C	6.07703e-06	1	0.120674
chr7_100687035_C_T	ENSG00000146830	7:100687035:C:T	T	C	0	2e-06	7	100687035	GIGYF1	missense_variant	MODERATE	deleterious(0)	probably_damaging(0.978)	R/Q	ENST00000275732	22.9	2.83654	B	0	-	41	16	19.5785	73	18	49.1527	58	0	55	55	55	40	40	40	185534	1	0	0	1	0	7:100687035:C:T	7	100687035	1.16174	T	C	6.07703e-06	1	1.33144
chr7_100687334_G_C	ENSG00000146830	7:100687334:G:C	C	G	0	2e-06	7	100687334	GIGYF1	missense_variant	MODERATE	tolerated(0.06)	possibly_damaging(0.497)	P/R	ENST00000275732	21.8	2.48721	B	0	-	38	14	22.3243	73	18	49.4578	56	0	61	61	61	36	36	36	185534	1	0	0	1	0	7:100687334:G:C	7	100687334	1.16174	C	G	6.07703e-06	1	0.262287
chr7_100687376_T_C	ENSG00000146830	7:100687376:T:C	C	T	0	2e-06	7	100687376	GIGYF1	missense_variant	MODERATE	deleterious(0)	possibly_damaging(0.549)	Q/R	ENST00000275732	23.5	3.14611	B	0	-	44	14	22.3165	73	0	49.456	56	0	53	53	53	43	43	43	185533	1	0	1	1	5.38982e-06	7:100687376:T:C	7	100687376	1.16174	C	T	6.07703e-06	1	0.301799
chr7_100687401_C_T	ENSG00000146830	7:100687401:C:T	T	C	0	5.2e-05	7	100687401	GIGYF1	missense_variant	MODERATE	deleterious(0.01)	probably_damaging(0.999)	G/S	ENST00000275732	23.3	3.04889	B	0	-	50	12	22.2955	73	1	49.4492	56	0	29	29	29	40	40	40	185533	1	0	1	1	5.38982e-06	7:100687401:C:T	7	100687401	1.16174	T	C	6.07703e-06	1	0.138806
chr7_100687589_C_T	ENSG00000146830	7:100687589:C:T	T	C	0	2e-06	7	100687589	GIGYF1	missense_variant	MODERATE	deleterious(0.01)	possibly_damaging(0.738)	V/M	ENST00000275732	23.2	3.0053	B	0	-	40	12	20.8895	101	7	49.298	56	0	27	27	27	40	40	40	185534	1	0	0	1	0	7:100687589:C:T	7	100687589	1.16175	T	C	6.07703e-06	1	0.0619386
chr7_100687593_G_C	ENSG00000146830	7:100687593:G:C	C	G	0	2e-06	7	100687593	GIGYF1	missense_variant	MODERATE	deleterious(0)	probably_damaging(0.941)	N/K	ENST00000275732	23.6	3.22535	M	0	-	49	12	20.8855	101	15	49.2966	56	0	37	37	37	46	46	46	185534	1	0	0	1	0	7:100687593:G:C	7	100687593	1.16175	C	G	6.07703e-06	1	0.71141
chr7_100687823_G_A	ENSG00000146830	7:100687823:G:A	A	G	0	2e-06	7	100687823	GIGYF1	missense_variant	MODERATE	deleterious(0)	probably_damaging(0.996)	P/S	ENST00000275732	23.7	3.2318	B	0	-	46	7	21.5182	92	18	49.2965	50	0	83	83	83	41	41	41	185534	1	0	0	1	0	7:100687823:G:A	7	100687823	1.16175	A	G	6.07703e-06	1	0.673109
chr7_100688001_G_C	ENSG00000146830	7:100688001:G:C	C	G	0	2e-06	7	100688001	GIGYF1	missense_variant	MODERATE	deleterious(0)	probably_damaging(0.991)	L/V	ENST00000275732	25.2	3.86423	B	0	-	42	16	22.1821	105	37	49.3218	57	0	60	60	60	40	40	40	185534	1	0	0	1	0	7:100688001:G:C	7	100688001	1.16175	C	G	6.07703e-06	1	0.675515
chr7_100688003_G_A	ENSG00000146830	7:100688003:G:A	A	G	0	2e-06	7	100688003	GIGYF1	missense_variant	MODERATE	deleterious(0)	probably_damaging(0.994)	A/V	ENST00000275732	27	4.29119	B	0	-	38	16	22.1835	105	21	49.3215	57	0	74	74	74	35	35	35	185534	1	0	0	1	0	7:100688003:G:A	7	100688003	1.16175	A	G	6.07703e-06	1	0.5248
chr7_100688009_A_G	ENSG00000146830	7:100688009:A:G	G	A	0	2e-06	7	100688009	GIGYF1	missense_variant	MODERATE	deleterious(0)	probably_damaging(0.942)	M/T	ENST00000275732	23	2.87922	B	0	-	39	16	22.184	105	27	49.3217	57	0	68	68	68	38	38	38	185534	1	0	0	1	0	7:100688009:A:G	7	100688009	1.16175	G	A	6.07703e-06	1	0.0170135
chr7_100688010_T_C	ENSG00000146830	7:100688010:T:C	C	T	0	2e-06	7	100688010	GIGYF1	missense_variant	MODERATE	deleterious(0)	probably_damaging(0.914)	M/V	ENST00000275732	22.6	2.71432	B	0	-	35	16	22.1842	105	35	49.3219	57	0	63	63	63	35	35	35	185534	1	0	0	1	0	7:100688010:T:C	7	100688010	1.16175	C	T	6.07703e-06	1	0.0615931
chr7_100688016_C_G	ENSG00000146830	7:100688016:C:G	G	C	0	2e-06	7	100688016	GIGYF1	missense_variant	MODERATE	deleterious(0)	probably_damaging(0.994)	E/Q	ENST00000275732	22.9	2.84605	B	0	-	37	16	22.1844	105	12	49.3217	55	0	74	74	74	37	37	37	185534	1	0	0	1	0	7:100688016:C:G	7	100688016	1.16175	G	C	6.07703e-06	1	0.00585557
chr7_100688091_C_T	ENSG00000146830	7:100688091:C:T	T	C	0	2e-06	7	100688091	GIGYF1	missense_variant	MODERATE	deleterious(0)	probably_damaging(0.998)	G/S	ENST00000275732	21.4	2.41175	B	0	-	43	16	42.2585	144	9	49.7791	50	0	66	66	66	41	41	41	185534	1	0	0	1	0	7:100688091:C:T	7	100688091	1.16175	T	C	6.07703e-06	1	1.09731
chr7_100688108_A_G	ENSG00000146830	7:100688108:A:G	G	A	0	2e-06	7	100688108	GIGYF1	missense_variant&splice_region_variant	MODERATE	deleterious(0)	probably_damaging(0.998)	L/P	ENST00000275732	25.6	3.95444	B	0	-	39	16	42.2626	144	33	49.7797	51	0	60	60	60	39	39	39	185534	1	0	0	1	0	7:100688108:A:G	7	100688108	1.16175	G	A	6.07703e-06	1	0.150258
chr7_100684258_T_A	ENSG00000146830	7:100684258:T:A	A	T	0	2e-06	7	100684258	GIGYF1	missense_variant	MODERATE	tolerated(0.07)	benign(0.137)	Q/L	ENST00000275732	20.2	2.20499	B	0	-	42	13	43.6754	132	0	46.0479	55	0	75	75	75	39	39	39	180435	1	0	5099	1	0.0274827	7:100684258:T:A	7	100684258	1.16171	A	T	6.9208e-08	1	-1000000000
chr7_100686347_A_G	ENSG00000146830	7:100686347:A:G	G	A	0	5e-06	7	100686347	GIGYF1	missense_variant	MODERATE	tolerated(0.43)	benign(0.001)	C/R	ENST00000275732	18.08	1.90343	B	0	-	38	15	48.4281	180	0	49.4618	53	0	42	42	42	34	34	34	185234	1	0	300	1	0.00161695	7:100686347:A:G	7	100686347	1.16173	G	A	8.67606e-09	1	-1000000000
chr7_100686711_C_CCCTCCT	ENSG00000146855	7:100686711:I:6	CCCTCCT	C	1	5e-06	7	100686711	GIGYF1	inframe_insertion	MODERATE	-	-	G/EEG	ENST00000275732	18.55	1.97586	M	0	-	45	16	25.5912	186	0	48.1907	52	0	145	145	145	39	39	39	185417	1	0	117	1	0.000630609	7:100686711:I:6	7	100686711	1.16174	CCCTCCT	C	2.97001e-09	1	-1000000000
chr7_100684062_AGCT_A	ENSG00000146846	7:100684062:D:3	A	AGCT	1	5e-06	7	100684062	GIGYF1	inframe_deletion	MODERATE	-	-	QL/L	ENST00000275732	20.9	2.32009	M	0	-	44	16	63.3129	191	0	49.3395	50	0.333333	62	103.333	126	15	23	30	185456	3	0	76	1	0.000409626	7:100684062:D:3	7	100684062	1.16171	A	AGCT	2.27256e-09	1	-1000000000
chr7_100681753_G_T	ENSG00000146830	7:100681753:G:T	T	G	0	5e-06	7	100681753	GIGYF1	missense_variant	MODERATE	deleterious(0)	benign(0.172)	S/Y	ENST00000275732	24.7	3.69381	M	0	-	50	7	19.2631	109	7	49.0682	50	0	38	56	74	34	34	34	185443	2	0	90	1	0.000485084	7:100681753:G:T	7	100681753	1.16169	T	G	2.0605e-09	1	-1000000000
chr7_100688031_A_G	ENSG00000146830	7:100688031:A:G	G	A	0	2e-06	7	100688031	GIGYF1	missense_variant	MODERATE	tolerated(0.09)	benign(0.091)	Y/H	ENST00000275732	22.8	2.79241	B	0	-	38	16	22.4786	106	0	49.173	55	0	57	57	57	38	38	38	185445	1	0	89	1	0.000479694	7:100688031:A:G	7	100688031	1.16175	G	A	1.18178e-09	1	-1000000000
chr7_100688079_C_A	ENSG00000146830	7:100688079:C:A	A	C	0	5e-06	7	100688079	GIGYF1	missense_variant	MODERATE	tolerated(0.11)	benign(0.001)	A/S	ENST00000275732	9.59	0.764563	M	0	-	46	16	42.2552	144	27	49.7758	50	0	43	52.5	62	33	36	39	185491	2	0	42	1	0.000226372	7:100688079:C:A	7	100688079	1.16175	A	C	1.09059e-09	1	-1000000000
chr7_100686301_C_G	ENSG00000146830	7:100686301:C:G	G	C	0	7e-06	7	100686301	GIGYF1	missense_variant	MODERATE	deleterious(0)	possibly_damaging(0.839)	R/P	ENST00000275732	24.6	3.65027	M	0	-	46	16	45.5508	165	15	49.8217	50	0	51	52.5	54	27	30	33	185503	2	0	30	1	0.000161695	7:100686301:C:G	7	100686301	1.16173	G	C	8.17901e-10	1	-1000000000
chr7_100684094_T_TGGTGGC	ENSG00000146830	7:100684094:I:6	TGGTGGC	T	1	7e-06	7	100684094	GIGYF1	inframe_insertion	MODERATE	-	-	P/PPP	ENST00000275732	NA	NA	M	0	-	51	16	63.3166	139	1	49.9088	50	0.333333	51	67	78	28	34.6667	41	185508	3	0	24	1	0.000129356	7:100684094:I:6	7	100684094	1.16171	TGGTGGC	T	8.17888e-10	1	-1000000000
chr7_100683082_C_T	ENSG00000146839	7:100683082:C:T	T	C	0	5e-06	7	100683076	GIGYF1	missense_variant	MODERATE	-	-	G/D	ENST00000275732	15.43	1.45337	M	0	-	50	16	28.1845	143	7	49.5488	50	0	66	76.5	87	38	38.5	39	185505	2	0	28	1	0.000150915	7:100683082:C:T	7	100683082	1.1617	T	C	7.87592e-10	1	-1000000000
chr7_100684079_CTGT_C	ENSG00000146830	7:100684079:D:3	C	CTGT	1	1.7e-05	7	100684079	GIGYF1	inframe_deletion	MODERATE	-	-	PQ/P	ENST00000275732	7.258	0.492275	M	0	-	48	16	63.3017	139	0	49.9087	50	0	64	85	106	37	41	47	185521	5	0	9	1	4.85084e-05	7:100684079:D:3	7	100684079	1.16171	C	CTGT	6.36075e-10	1	-1000000000
chr7_100685137_C_G	ENSG00000146830	7:100685137:C:G	G	C	0	2e-06	7	100685137	GIGYF1	missense_variant	MODERATE	tolerated(0.28)	benign(0.065)	R/P	ENST00000275732	8.725	0.663671	M	0	-	48	4	19.0211	86	0	48.872	50	0	22	22	22	41	41	41	185508	1	0	26	1	0.000140135	7:100685137:C:G	7	100685137	1.16172	G	C	2.42336e-10	1	-1000000000
chr7_100684138_C_A	ENSG00000146830	7:100684138:C:A	A	C	0	5e-06	7	100684138	GIGYF1	missense_variant	MODERATE	tolerated(0.64)	benign(0.018)	A/S	ENST00000275732	0.01	-0.704401	M	0	-	50	16	63.3285	140	32	49.9113	50	0	69	91	113	32	35.5	39	185524	2	0	9	1	4.85084e-05	7:100684138:C:A	7	100684138	1.16171	A	C	2.42316e-10	1	-1000000000
chr7_100687549_G_C	ENSG00000146830	7:100687549:G:C	C	G	0	5e-06	7	100687549	GIGYF1	missense_variant	MODERATE	deleterious(0.01)	benign(0.1)	P/R	ENST00000275732	23.8	3.30861	M	0	-	48	14	20.9169	101	7	49.3012	55	0	30	39.5	49	28	31	34	185522	2	0	11	1	5.9288e-05	7:100687549:G:C	7	100687549	1.16175	C	G	2.42316e-10	1	-1000000000
chr7_100682082_T_C	ENSG00000146830	7:100682082:T:C	C	T	0	5e-06	7	100682082	GIGYF1	missense_variant	MODERATE	deleterious(0.02)	probably_damaging(0.932)	Q/R	ENST00000275732	23.9	3.36794	B	0	-	49	12	20.2755	114	0	49.1108	55	0	63	65.5	68	44	44	44	185528	2	0	5	1	2.69491e-05	7:100682082:T:C	7	100682082	1.16169	C	T	1.81731e-10	1	-1000000000
chr7_100682182_C_CGTG	ENSG00000146830	7:100682182:I:3	CGTG	C	1	2e-06	7	100682182	GIGYF1	inframe_insertion	MODERATE	-	-	-/H	ENST00000275732	NA	NA	M	0	-	45	16	20.327	111	23	49.1182	57	0	70	70	70	42	42	42	185525	1	0	9	1	4.85084e-05	7:100682182:I:3	7	100682182	1.16169	CGTG	C	1.51446e-10	1	-1000000000
chr7_100687319_C_T	ENSG00000146830	7:100687319:C:T	T	C	0	2e-06	7	100687319	GIGYF1	missense_variant	MODERATE	deleterious(0)	probably_damaging(0.987)	R/H	ENST00000275732	24.2	3.4905	B	0	-	44	10	22.3608	73	0	49.4304	56	0	44	44	44	42	42	42	185525	1	0	9	1	4.85084e-05	7:100687319:C:T	7	100687319	1.16174	T	C	1.21157e-10	1	-1000000000
chr7_100682209_CCTT_C	ENSG00000146830	7:100682209:D:3	C	CCTT	1	2e-06	7	100682207	GIGYF1	inframe_deletion	MODERATE	-	-	K/-	ENST00000275732	-	-	M	0	-	40	3	20.3386	111	0	49.1142	57	0	108	108	108	38	38	38	185528	1	0	6	1	3.23389e-05	7:100682209:D:3	7	100682209	1.16169	C	CCTT	1.21155e-10	1	-1000000000
chr7_100686389_G_C	ENSG00000146830	7:100686389:G:C	C	G	0	2e-06	7	100686389	GIGYF1	missense_variant	MODERATE	tolerated(0.05)	probably_damaging(0.995)	R/G	ENST00000275732	17.42	1.79395	M	0	-	47	16	25.4959	114	18	49.6323	50	0	63	63	63	38	38	38	185527	1	0	7	1	3.77287e-05	7:100686389:G:C	7	100686389	1.16173	C	G	9.08674e-11	1	-1000000000
chr7_100684035_G_T	ENSG00000146830	7:100684035:G:T	T	G	0	2e-06	7	100684035	GIGYF1	missense_variant	MODERATE	tolerated(0.07)	possibly_damaging(0.59)	A/E	ENST00000275732	23.1	2.92023	M	0	-	43	16	63.1122	139	34	49.9096	50	0	94	94	94	38	38	38	185531	1	0	3	1	1.61695e-05	7:100684035:G:T	7	100684035	1.16171	T	G	9.08647e-11	1	-1000000000
chr7_100683227_G_A	ENSG00000146830	7:100683227:G:A	A	G	0	7e-06	7	100683227	GIGYF1	missense_variant	MODERATE	deleterious(0)	possibly_damaging(0.545)	R/W	ENST00000275732	24	3.37591	M	0	-	48	13	28.2836	138	7	49.5566	54	0	51	51.5	52	40	41	42	185532	2	0	1	1	5.38982e-06	7:100683227:G:A	7	100683227	1.1617	A	G	9.08638e-11	1	-1000000000
chr7_100681971_G_C	ENSG00000146830	7:100681971:G:C	C	G	0	2e-06	7	100681971	GIGYF1	missense_variant	MODERATE	deleterious(0)	possibly_damaging(0.891)	S/W	ENST00000275732	24.9	3.7349	M	0	-	50	16	19.6354	134	23	49.0901	57	0	106	106	106	42	42	42	185522	1	0	12	1	6.46778e-05	7:100681971:G:C	7	100681971	1.16169	C	G	6.05792e-11	1	-1000000000
chr7_100683181_A_G	ENSG00000146840	7:100683181:A:G	G	A	0	2e-06	7	100683181	GIGYF1	missense_variant	MODERATE	-	-	V/A	ENST00000275732	1.019	-0.09766	M	0	-	50	16	28.2687	135	0	49.5544	54	0	46	46	46	39	39	39	185529	1	0	5	1	2.69491e-05	7:100683181:A:G	7	100683181	1.1617	G	A	6.0578e-11	1	-1000000000
chr7_100683184_G_C	ENSG00000146842	7:100683184:G:C	C	G	0	2e-06	7	100683181	GIGYF1	missense_variant	MODERATE	-	-	A/G	ENST00000275732	6.826	0.445726	M	0	-	50	16	28.2687	135	0	49.5544	54	0	49	49	49	40	40	40	185529	1	0	5	1	2.69491e-05	7:100683184:G:C	7	100683184	1.1617	C	G	6.0578e-11	1	-1000000000
chr7_100684156_G_C	ENSG00000146830	7:100684156:G:C	C	G	0	5e-06	7	100684156	GIGYF1	missense_variant&splice_region_variant	MODERATE	tolerated(0.09)	possibly_damaging(0.682)	R/G	ENST00000275732	23.5	3.14356	M	0	-	49	17	81.7767	169	41	49.9426	50	0	77	77	77	41	41	41	185533	1	0	1	1	5.38982e-06	7:100684156:G:C	7	100684156	1.16171	C	G	6.05771e-11	1	-1000000000
chr7_100685114_C_T	ENSG00000146830	7:100685114:C:T	T	C	0	2e-06	7	100685114	GIGYF1	missense_variant	MODERATE	tolerated(0.59)	benign(0.057)	V/M	ENST00000275732	1.173	-0.073429	M	0	-	49	6	19.1662	86	0	49.0001	50	0	27	27	27	48	48	48	185531	1	0	3	1	1.61695e-05	7:100685114:C:T	7	100685114	1.16172	T	C	6.05768e-11	1	-1000000000
chr7_100687535_A_T	ENSG00000146830	7:100687535:A:T	T	A	0	5e-06	7	100687535	GIGYF1	missense_variant	MODERATE	tolerated(0.87)	benign(0.049)	S/T	ENST00000275732	11.05	0.909188	B	0	-	44	12	21.3454	73	0	49.3173	50	0	53	61	69	39	40	41	185530	2	0	3	1	1.61695e-05	7:100687535:A:T	7	100687535	1.16175	T	A	6.05765e-11	1	-1000000000
chr7_100686668_G_GCGGTCGCCGTCTCGC	ENSG00000146830	7:100686668:I:15	GCGGTCGCCGTCTCGC	G	1	2e-06	7	100686668	GIGYF1	inframe_insertion	MODERATE	-	-	R/RRDGDR	ENST00000275732	21.4	2.40995	M	0	-	38	16	25.2327	113	3	49.6754	52	0	74	74	74	37	37	37	185532	1	0	2	1	1.07796e-05	7:100686668:I:15	7	100686668	1.16174	GCGGTCGCCGTCTCGC	G	6.05765e-11	1	-1000000000
chr7_100682230_T_C	ENSG00000146830	7:100682230:T:C	C	T	0	5e-06	7	100682230	GIGYF1	missense_variant	MODERATE	deleterious(0.01)	benign(0.006)	M/V	ENST00000275732	21.4	2.41029	B	0	-	43	9	20.3511	136	0	49.1183	57	0	70	74	78	39	41	43	185531	2	0	2	1	1.07796e-05	7:100682230:T:C	7	100682230	1.16169	C	T	6.05762e-11	1	-1000000000
chr7_100683590_G_A	ENSG00000146830	7:100683590:G:A	A	G	0	5e-06	7	100683590	GIGYF1	missense_variant	MODERATE	deleterious(0)	possibly_damaging(0.841)	T/I	ENST00000275732	24.1	3.45285	B	0	-	48	9	20.164	64	0	49.21	50	0	30	35	40	44	44.5	45	185531	2	0	2	1	1.07796e-05	7:100683590:G:A	7	100683590	1.1617	A	G	6.05762e-11	1	-1000000000
chr7_100686658_C_T	ENSG00000146830	7:100686658:C:T	T	C	0	5e-06	7	100686658	GIGYF1	missense_variant	MODERATE	tolerated(0.58)	benign(0)	A/T	ENST00000275732	0.038	-0.542056	B	0	-	39	16	25.2295	111	3	49.6756	52	0	93	93	93	34	34	34	185533	1	0	1	1	5.38982e-06	7:100686658:C:T	7	100686658	1.16174	T	C	6.05759e-11	1	-1000000000
chr7_100685132_T_G	ENSG00000146830	7:100685132:T:G	G	T	0	2e-06	7	100685132	GIGYF1	missense_variant	MODERATE	tolerated(1)	benign(0)	I/L	ENST00000275732	1.142	-0.078054	B	0	-	42	6	19.078	86	0	48.9251	50	0	47	47	47	41	41	41	185530	1	0	4	1	2.15593e-05	7:100685132:T:G	7	100685132	1.16172	G	T	3.02885e-11	1	-1000000000
chr7_100683167_C_T	ENSG00000146830	7:100683167:C:T	T	C	0	2e-06	7	100683167	GIGYF1	missense_variant	MODERATE	tolerated(0.12)	benign(0)	A/T	ENST00000275732	6.575	0.419802	B	0	-	42	12	28.2607	149	0	49.5473	54	0	82	82	82	40	40	40	185532	1	0	2	1	1.07796e-05	7:100683167:C:T	7	100683167	1.1617	T	C	3.02882e-11	1	-1000000000
chr7_100686422_G_C	ENSG00000146830	7:100686422:G:C	C	G	0	2e-06	7	100686422	GIGYF1	missense_variant	MODERATE	deleterious(0.01)	probably_damaging(0.995)	R/G	ENST00000275732	31	4.6901	M	0	-	44	16	25.472	114	27	49.6313	52	0	43	43	43	43	43	43	185532	1	0	2	1	1.07796e-05	7:100686422:G:C	7	100686422	1.16173	C	G	3.02882e-11	1	-1000000000
chr7_100682199_G_A	ENSG00000146830	7:100682199:G:A	A	G	0	2e-06	7	100682199	GIGYF1	missense_variant	MODERATE	deleterious(0)	probably_damaging(0.991)	S/F	ENST00000275732	24.9	3.76371	B	0	-	40	16	20.3329	111	0	49.1182	57	0	49	49	49	38	38	38	185532	1	0	2	1	1.07796e-05	7:100682199:G:A	7	100682199	1.16169	A	G	3.02881e-11	1	-1000000000
chr7_100687789_T_A	ENSG00000146830	7:100687789:T:A	A	T	0	2e-06	7	100687789	GIGYF1	missense_variant&splice_region_variant	MODERATE	deleterious(0)	probably_damaging(0.977)	Q/L	ENST00000275732	26	4.0706	B	0	-	46	8	21.4005	86	0	49.269	50	0	42	42	42	45	45	45	185532	1	0	2	1	1.07796e-05	7:100687789:T:A	7	100687789	1.16175	A	T	3.02881e-11	1	-1000000000
chr7_100688094_C_A	ENSG00000146830	7:100688094:C:A	A	C	0	2e-06	7	100688094	GIGYF1	missense_variant	MODERATE	deleterious(0)	possibly_damaging(0.487)	G/W	ENST00000275732	18.17	1.91714	M	0	-	45	16	42.2589	144	33	49.7795	50	0	60	60	60	37	37	37	185532	1	0	2	1	1.07796e-05	7:100688094:C:A	7	100688094	1.16175	A	C	3.02881e-11	1	-1000000000
chr7_100683113_T_G	ENSG00000146830	7:100683113:T:G	G	T	0	2e-06	7	100683113	GIGYF1	missense_variant	MODERATE	tolerated(0.74)	benign(0)	M/L	ENST00000275732	15.7	1.49908	M	0	-	47	15	28.1917	135	21	49.5526	50	0	54	54	54	40	40	40	185533	1	0	1	1	5.38982e-06	7:100683113:T:G	7	100683113	1.1617	G	T	3.02879e-11	1	-1000000000
chr7_100683143_A_G	ENSG00000146830	7:100683143:A:G	G	A	0	2e-06	7	100683143	GIGYF1	missense_variant	MODERATE	deleterious(0)	benign(0.015)	W/R	ENST00000275732	21	2.3263	B	0	-	43	12	28.2103	135	0	49.5516	50	0	55	55	55	42	42	42	185533	1	0	1	1	5.38982e-06	7:100683143:A:G	7	100683143	1.1617	G	A	3.02879e-11	1	-1000000000
chr7_100687337_C_A	ENSG00000146830	7:100687337:C:A	A	C	0	2e-06	7	100687337	GIGYF1	missense_variant	MODERATE	deleterious(0)	benign(0.103)	S/I	ENST00000275732	22.5	2.68251	B	0	-	42	14	22.3249	73	1	49.4558	56	0	65	65	65	40	40	40	185533	1	0	1	1	5.38982e-06	7:100687337:C:A	7	100687337	1.16174	A	C	3.02879e-11	1	-1000000000
chr7_100687805_G_C	ENSG00000146830	7:100687805:G:C	C	G	0	2e-06	7	100687805	GIGYF1	missense_variant	MODERATE	deleterious(0.01)	possibly_damaging(0.755)	L/V	ENST00000275732	22.3	2.61201	B	0	-	37	11	21.4892	86	1	49.2902	50	0	73	73	73	34	34	34	185533	1	0	1	1	5.38982e-06	7:100687805:G:C	7	100687805	1.16175	C	G	3.02879e-11	1	-1000000000
chr7_100684318_C_T	ENSG00000146830	7:100684318:C:T	T	C	0	2.2e-05	7	100684318	GIGYF1	missense_variant	MODERATE	deleterious(0.05)	possibly_damaging(0.892)	R/Q	ENST00000275732	24.5	3.62436	B	0	-	46	16	39.897	98	33	49.8689	50	0	52	67.7143	80	39	41.2857	44	185528	7	0	0	1	0	7:100684318:C:T	7	100684318	1.16171	T	C	0	1	-1000000000
chr7_100684786_G_A	ENSG00000146830	7:100684786:G:A	A	G	0	1e-05	7	100684786	GIGYF1	missense_variant	MODERATE	deleterious(0)	probably_damaging(0.938)	L/F	ENST00000275732	23.9	3.33882	B	0	-	45	16	39.8002	108	33	49.8717	50	0	58	62.75	71	34	38.5	42	185531	4	0	0	1	0	7:100684786:G:A	7	100684786	1.16172	A	G	0	1	-1000000000
chr7_100687849_G_A	ENSG00000146830	7:100687849:G:A	A	G	0	1.2e-05	7	100687849	GIGYF1	missense_variant	MODERATE	tolerated(0.1)	benign(0.041)	A/V	ENST00000275732	12.46	1.02925	B	0	-	47	14	21.5385	107	22	49.2976	51	0	48	51.25	56	32	38.25	43	185531	4	0	0	1	0	7:100687849:G:A	7	100687849	1.16175	A	G	0	1	-1000000000
chr7_100682672_G_A	ENSG00000146830	7:100682672:G:A	A	G	0	7e-06	7	100682672	GIGYF1	missense_variant	MODERATE	tolerated(1)	possibly_damaging(0.505)	L/F	ENST00000275732	20.3	2.22812	M	0	-	44	16	20.7819	168	12	49.2794	57	0	41	70	93	31	38	42	185529	3	0	3	1	1.61695e-05	7:100682672:G:A	7	100682672	1.16169	A	G	0	1	-1000000000
chr7_100682672_G_C	ENSG00000146830	7:100682672:G:C	C	G	0	7e-06	7	100682672	GIGYF1	missense_variant	MODERATE	tolerated(0.24)	benign(0.021)	L/V	ENST00000275732	18.24	1.92821	M	0	-	44	16	20.7819	168	12	49.2794	57	0	62	65.3333	69	29	34	37	185529	3	0	3	1	1.61695e-05	7:100682672:G:C	7	100682672	1.16169	C	G	0	1	-1000000000
chr7_100684281_C_A	ENSG00000146830	7:100684281:C:A	A	C	0	7e-06	7	100684281	GIGYF1	missense_variant	MODERATE	deleterious(0.04)	probably_damaging(0.967)	L/F	ENST00000275732	20.4	2.23255	M	0	-	45	15	39.9044	99	36	49.8687	50	0	44	76	99	36	37	38	185531	3	0	1	1	5.38982e-06	7:100684281:C:A	7	100684281	1.16171	A	C	0	1	-1000000000
chr7_100684288_G_A	ENSG00000146830	7:100684288:G:A	A	G	0	7e-06	7	100684288	GIGYF1	missense_variant	MODERATE	tolerated(0.28)	benign(0.358)	A/V	ENST00000275732	13.67	1.17251	B	0	-	47	16	39.902	98	30	49.8683	50	0	47	71.6667	89	41	43	45	185532	3	0	0	1	0	7:100684288:G:A	7	100684288	1.16171	A	G	0	1	-1000000000
chr7_100684490_C_T	ENSG00000146830	7:100684490:C:T	T	C	0	7e-06	7	100684490	GIGYF1	missense_variant	MODERATE	deleterious(0)	probably_damaging(0.997)	R/H	ENST00000275732	30	4.65313	B	0	-	39	16	39.8402	121	33	49.8695	56	0	88	99.6667	112	33	36.6667	39	185532	3	0	0	1	0	7:100684490:C:T	7	100684490	1.16171	T	C	0	1	-1000000000
chr7_100684773_T_C	ENSG00000146830	7:100684773:T:C	C	T	0	7e-06	7	100684773	GIGYF1	missense_variant	MODERATE	deleterious(0)	possibly_damaging(0.727)	H/R	ENST00000275732	23.3	3.05409	B	0	-	42	16	39.7995	108	15	49.8718	50	0	58	77	90	36	38.6667	41	185532	3	0	0	1	0	7:100684773:T:C	7	100684773	1.16172	C	T	0	1	-1000000000
chr7_100686769_G_A	ENSG00000146830	7:100686769:G:A	A	G	0	7e-06	7	100686769	GIGYF1	missense_variant	MODERATE	deleterious(0)	probably_damaging(0.993)	R/C	ENST00000275732	25.5	3.94559	B	0	-	49	16	25.5302	110	0	49.6916	50	0	52	65.3333	90	42	44	47	185531	3	0	1	1	5.38982e-06	7:100686769:G:A	7	100686769	1.16174	A	G	0	1	-1000000000
chr7_100686816_C_T	ENSG00000146830	7:100686816:C:T	T	C	0	7e-06	7	100686816	GIGYF1	missense_variant	MODERATE	deleterious(0.01)	benign(0.041)	R/Q	ENST00000275732	23.7	3.2399	M	0	-	44	16	25.5249	110	24	49.6912	50	0	24	36.6667	51	41	42.3333	44	185530	3	0	2	1	1.07796e-05	7:100686816:C:T	7	100686816	1.16174	T	C	0	1	-1000000000
chr7_100681763_G_C	ENSG00000146830	7:100681763:G:C	C	G	0	5e-06	7	100681763	GIGYF1	missense_variant	MODERATE	tolerated(1)	benign(0.021)	L/V	ENST00000275732	15.7	1.50028	B	0	-	46	16	19.2572	82	21	49.0738	50	0	53	61	69	35	38.5	42	185533	2	0	0	1	0	7:100681763:G:C	7	100681763	1.16169	C	G	0	1	-1000000000
chr7_100681969_G_T	ENSG00000146830	7:100681969:G:T	T	G	0	5e-06	7	100681969	GIGYF1	missense_variant	MODERATE	deleterious(0.04)	probably_damaging(0.916)	L/M	ENST00000275732	23.8	3.31601	B	0	-	43	16	19.6305	134	23	49.0905	57	0	73	75	77	34	36	38	185533	2	0	0	1	0	7:100681969:G:T	7	100681969	1.16169	T	G	0	1	-1000000000
chr7_100682364_C_T	ENSG00000146830	7:100682364:C:T	T	C	0	5e-06	7	100682364	GIGYF1	missense_variant	MODERATE	deleterious(0)	probably_damaging(0.986)	E/K	ENST00000275732	24.3	3.53024	B	0	-	42	11	22.1634	130	30	49.1898	55	0	58	74.5	91	30	35.5	41	185533	2	0	0	1	0	7:100682364:C:T	7	100682364	1.16169	T	C	0	1	-1000000000
chr7_100682448_G_A	ENSG00000146830	7:100682448:G:A	A	G	0	1e-05	7	100682448	GIGYF1	missense_variant	MODERATE	deleterious(0)	probably_damaging(0.985)	R/C	ENST00000275732	24.3	3.51281	B	0	-	49	0	22.3301	110	1	49.1964	57	0	46	58.5	71	44	46	48	185533	2	0	0	1	0	7:100682448:G:A	7	100682448	1.16169	A	G	0	1	-1000000000
chr7_100682608_C_T	ENSG00000146830	7:100682608:C:T	T	C	0	7e-06	7	100682608	GIGYF1	missense_variant	MODERATE	deleterious(0.03)	probably_damaging(0.968)	R/Q	ENST00000275732	24.4	3.55106	B	0	-	47	0	23.147	117	1	49.2485	50	0	65	70.5	76	39	41.5	44	185533	2	0	0	1	0	7:100682608:C:T	7	100682608	1.16169	T	C	0	1	-1000000000
chr7_100682624_C_T	ENSG00000146830	7:100682624:C:T	T	C	0	7e-06	7	100682624	GIGYF1	missense_variant	MODERATE	tolerated(0.15)	possibly_damaging(0.46)	G/S	ENST00000275732	22.9	2.86901	B	0	-	47	16	20.8629	181	33	49.2858	50	0	58	60.5	63	41	42.5	44	185533	2	0	0	1	0	7:100682624:C:T	7	100682624	1.16169	T	C	0	1	-1000000000
chr7_100682654_T_G	ENSG00000146830	7:100682654:T:G	G	T	0	5e-06	7	100682654	GIGYF1	missense_variant	MODERATE	deleterious(0.02)	probably_damaging(0.915)	K/Q	ENST00000275732	23.8	3.29043	B	0	-	38	16	20.8731	182	1	49.2683	54	0	47	53	59	36	36.5	37	185532	2	0	1	1	5.38982e-06	7:100682654:T:G	7	100682654	1.16169	G	T	0	1	-1000000000
chr7_100683151_G_T	ENSG00000146830	7:100683151:G:T	T	G	0	5e-06	7	100683151	GIGYF1	missense_variant	MODERATE	deleterious(0.01)	possibly_damaging(0.496)	P/H	ENST00000275732	23.4	3.08733	B	0	-	42	14	28.221	135	9	49.5508	50	0	62	66.5	71	40	40.5	41	185533	2	0	0	1	0	7:100683151:G:T	7	100683151	1.1617	T	G	0	1	-1000000000
chr7_100683169_G_A	ENSG00000146830	7:100683169:G:A	A	G	0	5e-06	7	100683169	GIGYF1	missense_variant	MODERATE	tolerated(0.12)	benign(0.007)	P/L	ENST00000275732	14.86	1.35741	B	0	-	40	12	28.2621	135	33	49.5564	54	0	38	82.5	127	38	39	40	185533	2	0	0	1	0	7:100683169:G:A	7	100683169	1.1617	A	G	0	1	-1000000000
chr7_100683393_G_A	ENSG00000146830	7:100683393:G:A	A	G	0	5e-06	7	100683393	GIGYF1	missense_variant	MODERATE	deleterious(0)	possibly_damaging(0.818)	R/C	ENST00000275732	23.6	3.21579	B	0	-	42	16	21.1693	162	30	49.3349	58	0	44	45	46	31	36	41	185533	2	0	0	1	0	7:100683393:G:A	7	100683393	1.1617	A	G	0	1	-1000000000
chr7_100684119_G_A	ENSG00000146830	7:100684119:G:A	A	G	0	5e-06	7	100684119	GIGYF1	missense_variant	MODERATE	tolerated(0.07)	benign(0.098)	A/V	ENST00000275732	23.1	2.93281	B	0	-	40	16	63.3205	139	37	49.9114	50	0	79	100	121	37	38	39	185533	2	0	0	1	0	7:100684119:G:A	7	100684119	1.16171	A	G	0	1	-1000000000
chr7_100684544_C_T	ENSG00000146830	7:100684544:C:T	T	C	0	5e-06	7	100684544	GIGYF1	missense_variant	MODERATE	deleterious(0)	probably_damaging(0.999)	R/Q	ENST00000275732	31	4.69787	B	0	-	43	16	39.8316	121	28	49.8695	56	0	69	77.5	86	28	35	42	185533	2	0	0	1	0	7:100684544:C:T	7	100684544	1.16171	T	C	0	1	-1000000000
chr7_100684819_G_T	ENSG00000146830	7:100684819:G:T	T	G	0	5e-06	7	100684819	GIGYF1	missense_variant	MODERATE	tolerated(0.39)	benign(0.066)	Q/K	ENST00000275732	18.04	1.89594	M	0	-	45	16	39.802	85	32	49.8723	54	0	65	67.5	70	32	34	36	185532	2	0	1	1	5.38982e-06	7:100684819:G:T	7	100684819	1.16172	T	G	0	1	-1000000000
chr7_100684890_G_A	ENSG00000146830	7:100684890:G:A	A	G	0	5e-06	7	100684890	GIGYF1	missense_variant	MODERATE	deleterious(0)	possibly_damaging(0.85)	A/V	ENST00000275732	28.3	4.4835	B	0	-	51	0	39.8019	83	1	49.8689	50	0	52	58	64	44	46.5	49	185533	2	0	0	1	0	7:100684890:G:A	7	100684890	1.16172	A	G	0	1	-1000000000
chr7_100685481_C_T	ENSG00000146830	7:100685481:C:T	T	C	0	5e-06	7	100685481	GIGYF1	missense_variant&splice_region_variant	MODERATE	tolerated(0.58)	probably_damaging(0.994)	G/D	ENST00000275732	19.56	2.12585	B	0	-	40	12	17.6219	57	36	48.7445	50	0	49	53	57	39	39	39	185533	2	0	0	1	0	7:100685481:C:T	7	100685481	1.16172	T	C	0	1	-1000000000
chr7_100686407_G_A	ENSG00000146830	7:100686407:G:A	A	G	0	5e-06	7	100686407	GIGYF1	missense_variant	MODERATE	deleterious(0)	probably_damaging(0.998)	R/W	ENST00000275732	26	4.0715	B	0	-	47	16	25.4784	114	27	49.6325	50	0	69	70	71	42	43.5	45	185533	2	0	0	1	0	7:100686407:G:A	7	100686407	1.16173	A	G	0	1	-1000000000
chr7_100686757_C_T	ENSG00000146830	7:100686757:C:T	T	C	0	5e-06	7	100686757	GIGYF1	missense_variant	MODERATE	deleterious(0.01)	possibly_damaging(0.566)	E/K	ENST00000275732	26	4.0803	B	0	-	46	16	25.5296	110	24	49.6918	50	0	71	72	73	39	40.5	42	185533	2	0	0	1	0	7:100686757:C:T	7	100686757	1.16174	T	C	0	1	-1000000000
chr7_100686816_C_G	ENSG00000146830	7:100686816:C:G	G	C	0	5e-06	7	100686816	GIGYF1	missense_variant	MODERATE	deleterious(0.03)	possibly_damaging(0.878)	R/P	ENST00000275732	25.8	4.02542	M	0	-	44	16	25.5249	110	24	49.6912	50	0	40	42.5	45	38	40	42	185530	2	0	3	1	1.61695e-05	7:100686816:C:G	7	100686816	1.16174	G	C	0	1	-1000000000
chr7_100687598_C_T	ENSG00000146830	7:100687598:C:T	T	C	0	5e-06	7	100687598	GIGYF1	missense_variant	MODERATE	deleterious(0)	probably_damaging(0.915)	V/M	ENST00000275732	23.6	3.20407	B	0	-	46	10	20.8795	101	1	49.2938	56	0	25	31	37	40	43	46	185532	2	0	1	1	5.38982e-06	7:100687598:C:T	7	100687598	1.16175	T	C	0	1	-1000000000
chr7_100688090_C_T	ENSG00000146830	7:100688090:C:T	T	C	0	5e-06	7	100688090	GIGYF1	missense_variant	MODERATE	deleterious(0)	probably_damaging(0.999)	G/D	ENST00000275732	23.7	3.23273	B	0	-	42	16	42.2673	144	30	49.7731	50	0	62	68	74	40	40	40	185533	2	0	0	1	0	7:100688090:C:T	7	100688090	1.16175	T	C	0	1	-1000000000
chr7_100681724_A_T	ENSG00000146830	7:100681724:A:T	T	A	0	2e-06	7	100681724	GIGYF1	missense_variant	MODERATE	deleterious(0)	possibly_damaging(0.855)	Y/N	ENST00000275732	24.4	3.56447	B	0	-	35	0	19.0385	66	0	49.0592	50	0	50	50	50	34	34	34	185533	1	0	1	1	5.38982e-06	7:100681724:A:T	7	100681724	1.16169	T	A	0	1	-1000000000
chr7_100681739_C_T	ENSG00000146830	7:100681739:C:T	T	C	0	2e-06	7	100681739	GIGYF1	missense_variant	MODERATE	deleterious(0)	probably_damaging(0.972)	E/K	ENST00000275732	26.1	4.09111	B	0	-	45	0	19.0439	69	1	49.0631	50	0	69	69	69	44	44	44	185534	1	0	0	1	0	7:100681739:C:T	7	100681739	1.16169	T	C	0	1	-1000000000
chr7_100681910_C_A	ENSG00000146830	7:100681910:C:A	A	C	0	2e-06	7	100681910	GIGYF1	missense_variant	MODERATE	deleterious(0)	possibly_damaging(0.69)	K/N	ENST00000275732	23.1	2.96891	M	0	-	43	16	19.6103	134	23	49.0898	52	0	98	98	98	40	40	40	185534	1	0	0	1	0	7:100681910:C:A	7	100681910	1.16169	A	C	0	1	-1000000000
chr7_100681924_C_A	ENSG00000146830	7:100681924:C:A	A	C	0	2e-06	7	100681924	GIGYF1	missense_variant	MODERATE	tolerated(0.18)	probably_damaging(0.926)	G/W	ENST00000275732	24.7	3.67394	M	0	-	47	16	19.6224	208	23	49.0881	52	0	74	74	74	41	41	41	185533	1	0	1	1	5.38982e-06	7:100681924:C:A	7	100681924	1.16169	A	C	0	1	-1000000000
chr7_100681924_C_T	ENSG00000146830	7:100681924:C:T	T	C	0	7e-06	7	100681924	GIGYF1	missense_variant	MODERATE	tolerated(0.34)	benign(0.009)	G/R	ENST00000275732	22.2	2.60523	M	0	-	47	16	19.6224	208	23	49.0881	52	0	101	101	101	42	42	42	185533	1	0	1	1	5.38982e-06	7:100681924:C:T	7	100681924	1.16169	T	C	0	1	-1000000000
chr7_100681926_G_A	ENSG00000146830	7:100681926:G:A	A	G	0	2e-06	7	100681926	GIGYF1	missense_variant	MODERATE	tolerated(0.18)	benign(0.056)	P/L	ENST00000275732	23.3	3.02341	B	0	-	47	16	19.6159	199	23	49.0899	52	0	87	87	87	44	44	44	185534	1	0	0	1	0	7:100681926:G:A	7	100681926	1.16169	A	G	0	1	-1000000000
chr7_100681938_G_C	ENSG00000146830	7:100681938:G:C	C	G	0	2e-06	7	100681938	GIGYF1	missense_variant	MODERATE	tolerated(1)	benign(0.066)	T/S	ENST00000275732	16.63	1.65826	B	0	-	45	16	19.6194	183	23	49.0901	57	0	68	68	68	42	42	42	185534	1	0	0	1	0	7:100681938:G:C	7	100681938	1.16169	C	G	0	1	-1000000000
chr7_100681953_T_C	ENSG00000146830	7:100681953:T:C	C	T	0	2e-06	7	100681953	GIGYF1	missense_variant	MODERATE	deleterious(0.01)	benign(0.242)	Q/R	ENST00000275732	22.5	2.69348	B	0	-	41	16	19.6207	134	23	49.0902	57	0	51	51	51	40	40	40	185534	1	0	0	1	0	7:100681953:T:C	7	100681953	1.16169	C	T	0	1	-1000000000
chr7_100681959_G_A	ENSG00000146830	7:100681959:G:A	A	G	0	2e-06	7	100681959	GIGYF1	missense_variant	MODERATE	tolerated(1)	benign(0.003)	A/V	ENST00000275732	16.53	1.64154	B	0	-	38	16	19.6202	134	23	49.0901	57	0	69	69	69	38	38	38	185534	1	0	0	1	0	7:100681959:G:A	7	100681959	1.16169	A	G	0	1	-1000000000
chr7_100681960_C_A	ENSG00000146830	7:100681960:C:A	A	C	0	2e-06	7	100681960	GIGYF1	missense_variant	MODERATE	tolerated(0.34)	benign(0.006)	A/S	ENST00000275732	16.07	1.5619	B	0	-	41	16	19.6204	134	23	49.0903	57	0	69	69	69	41	41	41	185534	1	0	0	1	0	7:100681960:C:A	7	100681960	1.16169	A	C	0	1	-1000000000
chr7_100682091_T_C	ENSG00000146830	7:100682091:T:C	C	T	0	2e-06	7	100682091	GIGYF1	missense_variant	MODERATE	deleterious(0.05)	benign(0.373)	Q/R	ENST00000275732	22.2	2.591	B	0	-	41	16	20.2836	111	12	49.1145	50	0	91	91	91	41	41	41	185534	1	0	0	1	0	7:100682091:T:C	7	100682091	1.16169	C	T	0	1	-1000000000
chr7_100682097_G_C	ENSG00000146830	7:100682097:G:C	C	G	0	2e-06	7	100682097	GIGYF1	missense_variant	MODERATE	deleterious(0.01)	benign(0.305)	A/G	ENST00000275732	22.7	2.76185	M	0	-	45	16	20.2851	111	23	49.1155	50	0	60	60	60	40	40	40	185534	1	0	0	1	0	7:100682097:G:C	7	100682097	1.16169	C	G	0	1	-1000000000
chr7_100682122_G_C	ENSG00000146830	7:100682122:G:C	C	G	0	2e-06	7	100682122	GIGYF1	missense_variant	MODERATE	deleterious(0)	probably_damaging(0.978)	L/V	ENST00000275732	27.1	4.30864	B	0	-	40	16	20.2892	111	23	49.117	50	0	81	81	81	39	39	39	185534	1	0	0	1	0	7:100682122:G:C	7	100682122	1.16169	C	G	0	1	-1000000000
chr7_100682130_T_C	ENSG00000146830	7:100682130:T:C	C	T	0	2e-06	7	100682130	GIGYF1	missense_variant	MODERATE	tolerated(0.1)	benign(0.057)	K/R	ENST00000275732	19.91	2.17759	B	0	-	39	16	20.3115	111	23	49.1179	50	0	71	71	71	36	36	36	185534	1	0	0	1	0	7:100682130:T:C	7	100682130	1.16169	C	T	0	1	-1000000000
chr7_100682151_A_G	ENSG00000146830	7:100682151:A:G	G	A	0	2e-06	7	100682151	GIGYF1	missense_variant	MODERATE	tolerated(0.07)	possibly_damaging(0.823)	L/P	ENST00000275732	25.6	3.9731	B	0	-	39	16	20.3124	111	23	49.1181	50	0	98	98	98	38	38	38	185534	1	0	0	1	0	7:100682151:A:G	7	100682151	1.16169	G	A	0	1	-1000000000
chr7_100682166_C_G	ENSG00000146830	7:100682166:C:G	G	C	0	2e-06	7	100682166	GIGYF1	missense_variant	MODERATE	deleterious(0.01)	benign(0.395)	C/S	ENST00000275732	24.4	3.5642	B	0	-	41	16	20.3217	111	23	49.1183	57	0	37	37	37	41	41	41	185534	1	0	0	1	0	7:100682166:C:G	7	100682166	1.16169	G	C	0	1	-1000000000
chr7_100682322_C_T	ENSG00000146830	7:100682322:C:T	T	C	0	2e-06	7	100682322	GIGYF1	missense_variant&splice_region_variant	MODERATE	deleterious(0)	probably_damaging(0.992)	V/M	ENST00000275732	28.6	4.51748	B	0	-	42	16	20.6654	201	0	49.1309	62	0	106	106	106	41	41	41	185531	1	0	3	1	1.61695e-05	7:100682322:C:T	7	100682322	1.16169	T	C	0	1	-1000000000
chr7_100682426_T_C	ENSG00000146830	7:100682426:T:C	C	T	0	2e-06	7	100682426	GIGYF1	missense_variant	MODERATE	deleterious(0)	possibly_damaging(0.761)	E/G	ENST00000275732	33	4.81831	B	0	-	40	0	22.256	110	1	49.1933	57	0	72	72	72	36	36	36	185534	1	0	0	1	0	7:100682426:T:C	7	100682426	1.16169	C	T	0	1	-1000000000
chr7_100682457_G_A	ENSG00000146830	7:100682457:G:A	A	G	0	2e-06	7	100682457	GIGYF1	missense_variant	MODERATE	deleterious(0)	probably_damaging(0.965)	R/W	ENST00000275732	23.2	2.98277	B	0	-	47	0	22.3313	110	1	49.1966	57	0	69	69	69	45	45	45	185534	1	0	0	1	0	7:100682457:G:A	7	100682457	1.16169	A	G	0	1	-1000000000
chr7_100682596_G_A	ENSG00000146830	7:100682596:G:A	A	G	0	2e-06	7	100682596	GIGYF1	missense_variant	MODERATE	deleterious(0)	benign(0.006)	S/F	ENST00000275732	22.6	2.74015	B	0	-	45	0	23.142	117	1	49.2482	50	0	51	51	51	43	43	43	185534	1	0	0	1	0	7:100682596:G:A	7	100682596	1.16169	A	G	0	1	-1000000000
chr7_100682600_G_A	ENSG00000146830	7:100682600:G:A	A	G	0	2e-06	7	100682600	GIGYF1	missense_variant	MODERATE	deleterious(0.05)	probably_damaging(0.994)	P/S	ENST00000275732	24	3.4046	B	0	-	42	0	23.1452	117	1	49.2484	50	0	65	65	65	40	40	40	185534	1	0	0	1	0	7:100682600:G:A	7	100682600	1.16169	A	G	0	1	-1000000000
chr7_100682705_C_A	ENSG00000146830	7:100682705:C:A	A	C	0	2e-06	7	100682705	GIGYF1	missense_variant	MODERATE	deleterious(0.01)	possibly_damaging(0.754)	D/Y	ENST00000275732	23.8	3.30457	B	0	-	37	16	20.6954	168	28	49.281	60	0	53	53	53	37	37	37	185534	1	0	0	1	0	7:100682705:C:A	7	100682705	1.1617	A	C	0	1	-1000000000
chr7_100682737_A_G	ENSG00000146830	7:100682737:A:G	G	A	0	2e-06	7	100682737	GIGYF1	missense_variant	MODERATE	tolerated(1)	benign(0)	V/A	ENST00000275732	13.63	1.16769	B	0	-	44	16	20.6719	168	24	49.2803	60	0	69	69	69	41	41	41	185534	1	0	0	1	0	7:100682737:A:G	7	100682737	1.1617	G	A	0	1	-1000000000
chr7_100683037_C_T	ENSG00000146830	7:100683037:C:T	T	C	0	2e-06	7	100683037	GIGYF1	missense_variant	MODERATE	tolerated(0.31)	benign(0.015)	R/Q	ENST00000275732	16.36	1.61169	M	0	-	42	14	28.1474	135	24	49.5508	50	0	32	32	32	42	42	42	185534	1	0	0	1	0	7:100683037:C:T	7	100683037	1.1617	T	C	0	1	-1000000000
chr7_100683115_G_C	ENSG00000146830	7:100683115:G:C	C	G	0	2e-06	7	100683115	GIGYF1	missense_variant	MODERATE	deleterious(0.03)	possibly_damaging(0.667)	S/C	ENST00000275732	23.7	3.24406	B	0	-	41	14	28.1933	135	27	49.5529	50	0	73	73	73	38	38	38	185534	1	0	0	1	0	7:100683115:G:C	7	100683115	1.1617	C	G	0	1	-1000000000
chr7_100683185_CCTG_C	ENSG00000146830	7:100683185:D:3	C	CCTG	1	2e-06	7	100683185	GIGYF1	inframe_deletion	MODERATE	-	-	Q/-	ENST00000275732	NA	NA	M	0	-	48	16	28.2799	135	7	49.5525	54	0	45	45	45	48	48	48	185534	1	0	0	1	0	7:100683185:D:3	7	100683185	1.1617	C	CCTG	0	1	-1000000000
chr7_100683192_C_G	ENSG00000146830	7:100683192:C:G	G	C	0	2e-06	7	100683192	GIGYF1	missense_variant	MODERATE	deleterious(0.03)	benign(0.439)	Q/H	ENST00000275732	17.63	1.83044	B	0	-	45	16	28.2726	135	9	49.5565	54	0	77	77	77	41	41	41	185534	1	0	0	1	0	7:100683192:C:G	7	100683192	1.1617	G	C	0	1	-1000000000
chr7_100683312_G_A	ENSG00000146830	7:100683312:G:A	A	G	0	2e-06	7	100683312	GIGYF1	missense_variant	MODERATE	deleterious(0.04)	possibly_damaging(0.635)	R/C	ENST00000275732	24.7	3.68764	B	0	-	38	16	21.2898	160	33	49.3382	50	0	93	93	93	38	38	38	185534	1	0	0	1	0	7:100683312:G:A	7	100683312	1.1617	A	G	0	1	-1000000000
chr7_100683384_G_C	ENSG00000146830	7:100683384:G:C	C	G	0	2e-06	7	100683384	GIGYF1	missense_variant	MODERATE	deleterious(0.02)	benign(0.189)	R/G	ENST00000275732	20.8	2.30348	B	0	-	43	16	21.1748	162	40	49.3354	58	0	95	95	95	40	40	40	185534	1	0	0	1	0	7:100683384:G:C	7	100683384	1.1617	C	G	0	1	-1000000000
chr7_100683573_C_G	ENSG00000146830	7:100683573:C:G	G	C	0	2e-06	7	100683573	GIGYF1	missense_variant	MODERATE	deleterious(0.02)	probably_damaging(0.993)	E/Q	ENST00000275732	26.7	4.22996	B	0	-	41	9	20.1849	73	1	49.2056	50	0	73	73	73	41	41	41	185532	1	0	2	1	1.07796e-05	7:100683573:C:G	7	100683573	1.1617	G	C	0	1	-1000000000
chr7_100683601_A_C	ENSG00000146830	7:100683601:A:C	C	A	0	2e-06	7	100683601	GIGYF1	missense_variant	MODERATE	tolerated(0.42)	benign(0.247)	I/M	ENST00000275732	15.7	1.49878	B	0	-	35	8	20.1413	64	0	49.2107	50	0	61	61	61	35	35	35	185533	1	0	1	1	5.38982e-06	7:100683601:A:C	7	100683601	1.1617	C	A	0	1	-1000000000
chr7_100683612_C_G	ENSG00000146830	7:100683612:C:G	G	C	0	2e-06	7	100683612	GIGYF1	missense_variant	MODERATE	deleterious(0)	probably_damaging(0.999)	D/H	ENST00000275732	26.5	4.19593	B	0	-	39	7	20.1108	64	12	49.2081	50	0	52	52	52	39	39	39	185534	1	0	0	1	0	7:100683612:C:G	7	100683612	1.1617	G	C	0	1	-1000000000
chr7_100683838_G_A	ENSG00000146830	7:100683838:G:A	A	G	0	2e-06	7	100683838	GIGYF1	missense_variant	MODERATE	tolerated(0.05)	probably_damaging(0.958)	T/I	ENST00000275732	25.2	3.86132	B	0	-	42	11	20.5822	79	1	49.2946	50	0	37	37	37	42	42	42	185533	1	0	1	1	5.38982e-06	7:100683838:G:A	7	100683838	1.16171	A	G	0	1	-1000000000
chr7_100683862_G_A	ENSG00000146830	7:100683862:G:A	A	G	0	2e-06	7	100683862	GIGYF1	missense_variant	MODERATE	deleterious(0)	possibly_damaging(0.725)	S/L	ENST00000275732	26.9	4.27108	M	0	-	47	16	20.6631	124	0	49.3121	50	0	55	55	55	45	45	45	185532	1	0	2	1	1.07796e-05	7:100683862:G:A	7	100683862	1.16171	A	G	0	1	-1000000000
chr7_100683862_G_C	ENSG00000146830	7:100683862:G:C	C	G	0	2e-06	7	100683862	GIGYF1	missense_variant	MODERATE	deleterious(0)	probably_damaging(0.986)	S/W	ENST00000275732	28.1	4.44815	M	0	-	47	16	20.6631	124	0	49.3121	50	0	70	70	70	41	41	41	185532	1	0	2	1	1.07796e-05	7:100683862:G:C	7	100683862	1.16171	C	G	0	1	-1000000000
chr7_100683888_C_T	ENSG00000146830	7:100683888:C:T	T	C	0	2e-06	7	100683888	GIGYF1	missense_variant	MODERATE	tolerated(0.1)	benign(0.003)	M/I	ENST00000275732	13.03	1.08858	B	0	-	42	16	20.9181	124	41	49.3191	50	0	54	54	54	41	41	41	185534	1	0	0	1	0	7:100683888:C:T	7	100683888	1.16171	T	C	0	1	-1000000000
chr7_100684096_G_A	ENSG00000146830	7:100684096:G:A	A	G	0	2e-06	7	100684096	GIGYF1	missense_variant	MODERATE	tolerated(0.12)	possibly_damaging(0.611)	P/S	ENST00000275732	3.34	0.144338	B	0	-	48	16	63.3155	139	1	49.9098	50	0	75	75	75	46	46	46	185531	1	0	3	1	1.61695e-05	7:100684096:G:A	7	100684096	1.16171	A	G	0	1	-1000000000
chr7_100684101_G_A	ENSG00000146830	7:100684101:G:A	A	G	0	5e-06	7	100684101	GIGYF1	missense_variant	MODERATE	deleterious(0.03)	benign(0)	P/L	ENST00000275732	16.51	1.638	B	0	-	47	16	63.3158	139	4	49.9112	50	0	84	84	84	42	42	42	185534	1	0	0	1	0	7:100684101:G:A	7	100684101	1.16171	A	G	0	1	-1000000000
chr7_100684131_C_T	ENSG00000146830	7:100684131:C:T	T	C	0	3e-05	7	100684131	GIGYF1	missense_variant	MODERATE	tolerated(1)	benign(0.02)	R/Q	ENST00000275732	13.52	1.15141	B	0	-	51	16	63.3209	139	43	49.9115	50	0	97	97	97	43	43	43	185534	1	0	0	1	0	7:100684131:C:T	7	100684131	1.16171	T	C	0	1	-1000000000
chr7_100684457_G_C	ENSG00000146830	7:100684457:G:C	C	G	0	2e-06	7	100684457	GIGYF1	missense_variant	MODERATE	deleterious(0.01)	probably_damaging(0.991)	P/R	ENST00000275732	24.4	3.57509	B	0	-	44	16	39.8507	125	8	49.8686	56	0	68	68	68	41	41	41	185534	1	0	0	1	0	7:100684457:G:C	7	100684457	1.16171	C	G	0	1	-1000000000
chr7_100684464_G_A	ENSG00000146830	7:100684464:G:A	A	G	0	2e-06	7	100684464	GIGYF1	missense_variant	MODERATE	deleterious(0.04)	probably_damaging(0.995)	P/S	ENST00000275732	28.2	4.46571	B	0	-	45	16	39.8436	121	40	49.8697	56	0	56	56	56	40	40	40	185534	1	0	0	1	0	7:100684464:G:A	7	100684464	1.16171	A	G	0	1	-1000000000
chr7_100684472_C_G	ENSG00000146830	7:100684472:C:G	G	C	0	2e-06	7	100684472	GIGYF1	missense_variant	MODERATE	tolerated(0.06)	possibly_damaging(0.874)	G/A	ENST00000275732	22.5	2.69501	B	0	-	39	16	39.8435	121	34	49.8696	56	0	97	97	97	39	39	39	185534	1	0	0	1	0	7:100684472:C:G	7	100684472	1.16171	G	C	0	1	-1000000000
chr7_100684506_T_A	ENSG00000146830	7:100684506:T:A	A	T	0	2e-06	7	100684506	GIGYF1	missense_variant	MODERATE	deleterious(0.03)	possibly_damaging(0.639)	I/F	ENST00000275732	26.3	4.14418	B	0	-	37	16	39.8381	121	24	49.8695	56	0	58	58	58	36	36	36	185534	1	0	0	1	0	7:100684506:T:A	7	100684506	1.16171	A	T	0	1	-1000000000
chr7_100684754_C_G	ENSG00000146830	7:100684754:C:G	G	C	0	2e-06	7	100684754	GIGYF1	missense_variant	MODERATE	deleterious(0)	probably_damaging(1)	W/C	ENST00000275732	31	4.708	B	0	-	45	16	39.7988	108	30	49.872	50	0	61	61	61	41	41	41	185534	1	0	0	1	0	7:100684754:C:G	7	100684754	1.16172	G	C	0	1	-1000000000
chr7_100684761_C_T	ENSG00000146830	7:100684761:C:T	T	C	0	2e-06	7	100684761	GIGYF1	missense_variant	MODERATE	tolerated(0.45)	benign(0.231)	R/Q	ENST00000275732	17.41	1.79309	B	0	-	42	16	39.7991	108	21	49.8718	50	0	62	62	62	42	42	42	185534	1	0	0	1	0	7:100684761:C:T	7	100684761	1.16172	T	C	0	1	-1000000000
chr7_100684810_G_A	ENSG00000146830	7:100684810:G:A	A	G	0	2e-06	7	100684810	GIGYF1	missense_variant	MODERATE	deleterious(0.01)	possibly_damaging(0.887)	R/C	ENST00000275732	24.1	3.42138	B	0	-	46	16	39.8006	108	3	49.8713	50	0	47	47	47	42	42	42	185534	1	0	0	1	0	7:100684810:G:A	7	100684810	1.16172	A	G	0	1	-1000000000
chr7_100684819_G_C	ENSG00000146830	7:100684819:G:C	C	G	0	2e-06	7	100684819	GIGYF1	missense_variant	MODERATE	deleterious(0.02)	possibly_damaging(0.451)	Q/E	ENST00000275732	23.3	3.04661	M	0	-	45	16	39.802	85	32	49.8723	54	0	56	56	56	43	43	43	185532	1	0	2	1	1.07796e-05	7:100684819:G:C	7	100684819	1.16172	C	G	0	1	-1000000000
chr7_100684821_G_A	ENSG00000146830	7:100684821:G:A	A	G	0	5e-06	7	100684821	GIGYF1	missense_variant	MODERATE	tolerated(0.07)	benign(0.025)	T/I	ENST00000275732	17.67	1.83643	M	0	-	49	16	39.8015	83	24	49.8712	50	0	63	63	63	42	42	42	185534	1	0	0	1	0	7:100684821:G:A	7	100684821	1.16172	A	G	0	1	-1000000000
chr7_100684857_G_A	ENSG00000146830	7:100684857:G:A	A	G	0	2e-06	7	100684857	GIGYF1	missense_variant	MODERATE	deleterious(0)	probably_damaging(0.912)	S/F	ENST00000275732	32	4.73732	B	0	-	36	13	39.8034	83	27	49.8727	50	0	54	54	54	36	36	36	185534	1	0	0	1	0	7:100684857:G:A	7	100684857	1.16172	A	G	0	1	-1000000000
chr7_100684867_G_T	ENSG00000146830	7:100684867:G:T	T	G	0	2e-06	7	100684867	GIGYF1	missense_variant	MODERATE	deleterious(0.01)	possibly_damaging(0.573)	Q/K	ENST00000275732	27.4	4.34999	B	0	-	35	4	39.8036	83	12	49.8721	50	0	51	51	51	35	35	35	185534	1	0	0	1	0	7:100684867:G:T	7	100684867	1.16172	T	G	0	1	-1000000000
chr7_100684872_G_A	ENSG00000146830	7:100684872:G:A	A	G	0	2e-06	7	100684872	GIGYF1	missense_variant	MODERATE	tolerated(0.31)	possibly_damaging(0.58)	S/F	ENST00000275732	22.5	2.69706	B	0	-	51	9	39.8035	83	20	49.8724	50	0	32	32	32	50	50	50	185534	1	0	0	1	0	7:100684872:G:A	7	100684872	1.16172	A	G	0	1	-1000000000
chr7_100685095_G_A	ENSG00000146830	7:100685095:G:A	A	G	0	2e-06	7	100685095	GIGYF1	missense_variant	MODERATE	tolerated(0.17)	benign(0)	P/L	ENST00000275732	19.17	2.06836	B	0	-	39	8	19.2183	83	3	49.0211	50	0	45	45	45	39	39	39	185534	1	0	0	1	0	7:100685095:G:A	7	100685095	1.16172	A	G	0	1	-1000000000
chr7_100685377_C_T	ENSG00000146830	7:100685377:C:T	T	C	0	2e-06	7	100685377	GIGYF1	missense_variant	MODERATE	tolerated(0.78)	benign(0.01)	E/K	ENST00000275732	14.09	1.23436	B	0	-	37	16	17.6267	75	17	48.7453	51	0	67	67	67	17	17	17	185534	1	0	0	1	0	7:100685377:C:T	7	100685377	1.16172	T	C	0	1	-1000000000
chr7_100685439_G_C	ENSG00000146830	7:100685439:G:C	C	G	0	2e-06	7	100685439	GIGYF1	missense_variant	MODERATE	tolerated(0.22)	benign(0)	S/C	ENST00000275732	15.53	1.47124	B	0	-	40	14	17.6319	129	18	48.7427	50	0	62	62	62	38	38	38	185534	1	0	0	1	0	7:100685439:G:C	7	100685439	1.16172	C	G	0	1	-1000000000
chr7_100685985_C_T	ENSG00000146830	7:100685985:C:T	T	C	0	2e-06	7	100685985	GIGYF1	missense_variant	MODERATE	tolerated(0.68)	benign(0)	G/E	ENST00000275732	0.289	-0.28719	B	0	-	42	9	18.5164	65	3	48.86	50	0	53	53	53	42	42	42	185534	1	0	0	1	0	7:100685985:C:T	7	100685985	1.16173	T	C	0	1	-1000000000
chr7_100686063_G_C	ENSG00000146830	7:100686063:G:C	C	G	0	2e-06	7	100686063	GIGYF1	missense_variant	MODERATE	tolerated(0.08)	benign(0.068)	P/R	ENST00000275732	23.7	3.24058	B	0	-	47	12	23.2773	181	18	49.0165	54	0	46	46	46	40	40	40	185534	1	0	0	1	0	7:100686063:G:C	7	100686063	1.16173	C	G	0	1	-1000000000
chr7_100686185_G_A	ENSG00000146830	7:100686185:G:A	A	G	0	2e-06	7	100686185	GIGYF1	missense_variant	MODERATE	deleterious(0.05)	benign(0.001)	L/F	ENST00000275732	19.89	2.17418	B	0	-	41	16	45.1428	164	15	49.821	60	0	45	45	45	40	40	40	185534	1	0	0	1	0	7:100686185:G:A	7	100686185	1.16173	A	G	0	1	-1000000000
chr7_100686220_A_G	ENSG00000146830	7:100686220:A:G	G	A	0	2e-06	7	100686220	GIGYF1	missense_variant	MODERATE	tolerated(0.2)	probably_damaging(0.942)	M/T	ENST00000275732	22.3	2.63585	B	0	-	49	16	45.1392	164	21	49.8203	60	0	65	65	65	35	35	35	185534	1	0	0	1	0	7:100686220:A:G	7	100686220	1.16173	G	A	0	1	-1000000000
chr7_100686306_G_C	ENSG00000146830	7:100686306:G:C	C	G	0	2e-06	7	100686306	GIGYF1	missense_variant	MODERATE	tolerated(0.35)	possibly_damaging(0.527)	H/Q	ENST00000275732	15.53	1.47011	B	0	-	42	16	45.5501	165	8	49.8241	50	0	69	69	69	42	42	42	185534	1	0	0	1	0	7:100686306:G:C	7	100686306	1.16173	C	G	0	1	-1000000000
chr7_100686308_G_A	ENSG00000146830	7:100686308:G:A	A	G	0	2e-06	7	100686308	GIGYF1	missense_variant	MODERATE	tolerated(0.11)	benign(0.019)	H/Y	ENST00000275732	15.62	1.48586	M	0	-	41	16	45.5509	165	33	49.8241	50	0	59	59	59	40	40	40	185534	1	0	0	1	0	7:100686308:G:A	7	100686308	1.16173	A	G	0	1	-1000000000
chr7_100686310_G_C	ENSG00000146830	7:100686310:G:C	C	G	0	2e-06	7	100686310	GIGYF1	missense_variant	MODERATE	tolerated(0.12)	benign(0)	S/C	ENST00000275732	21.4	2.40499	B	0	-	47	16	45.5504	165	27	49.8242	50	0	33	33	33	44	44	44	185534	1	0	0	1	0	7:100686310:G:C	7	100686310	1.16173	C	G	0	1	-1000000000
chr7_100686392_G_A	ENSG00000146830	7:100686392:G:A	A	G	0	2e-06	7	100686392	GIGYF1	missense_variant	MODERATE	deleterious(0)	probably_damaging(0.998)	R/W	ENST00000275732	25.7	3.9867	B	0	-	35	16	25.493	114	33	49.6329	50	0	47	47	47	35	35	35	185534	1	0	0	1	0	7:100686392:G:A	7	100686392	1.16173	A	G	0	1	-1000000000
chr7_100686416_C_T	ENSG00000146830	7:100686416:C:T	T	C	0	2e-06	7	100686416	GIGYF1	missense_variant	MODERATE	deleterious(0.02)	probably_damaging(0.996)	A/T	ENST00000275732	24	3.41515	B	0	-	43	16	25.4732	114	36	49.6329	50	0	60	60	60	42	42	42	185534	1	0	0	1	0	7:100686416:C:T	7	100686416	1.16173	T	C	0	1	-1000000000
chr7_100686430_C_T	ENSG00000146830	7:100686430:C:T	T	C	0	2e-06	7	100686430	GIGYF1	missense_variant	MODERATE	tolerated(0.17)	benign(0.003)	G/D	ENST00000275732	15.84	1.52294	B	0	-	47	16	25.4436	114	27	49.6319	50	0	33	33	33	47	47	47	185534	1	0	0	1	0	7:100686430:C:T	7	100686430	1.16173	T	C	0	1	-1000000000
chr7_100686722_C_CTCCTCCTGT	ENSG00000146830	7:100686722:I:9	CTCCTCCTGT	C	1	2e-06	7	100686722	GIGYF1	inframe_insertion	MODERATE	-	-	E/EQEE	ENST00000275732	NA	NA	B	0	-	42	16	25.5387	110	40	49.6918	52	0	86	86	86	40	40	40	185534	1	0	0	1	0	7:100686722:I:9	7	100686722	1.16174	CTCCTCCTGT	C	0	1	-1000000000
chr7_100686744_G_A	ENSG00000146830	7:100686744:G:A	A	G	0	2e-06	7	100686744	GIGYF1	missense_variant	MODERATE	deleterious(0.01)	possibly_damaging(0.823)	S/F	ENST00000275732	26.1	4.10238	B	0	-	41	16	25.5302	110	40	49.6919	50	0	89	89	89	40	40	40	185534	1	0	0	1	0	7:100686744:G:A	7	100686744	1.16174	A	G	0	1	-1000000000
chr7_100686774_T_A	ENSG00000146830	7:100686774:T:A	A	T	0	2e-06	7	100686774	GIGYF1	missense_variant	MODERATE	deleterious(0.04)	benign(0.026)	H/L	ENST00000275732	20.8	2.30417	M	0	-	39	16	25.5302	110	0	49.6917	50	0	73	73	73	36	36	36	185533	1	0	1	1	5.38982e-06	7:100686774:T:A	7	100686774	1.16174	A	T	0	1	-1000000000
chr7_100687356_C_T	ENSG00000146830	7:100687356:C:T	T	C	0	2e-06	7	100687356	GIGYF1	missense_variant	MODERATE	deleterious(0.01)	benign(0.04)	D/N	ENST00000275732	19.54	2.12362	B	0	-	49	16	22.3204	73	28	49.4575	56	0	56	56	56	39	39	39	185534	1	0	0	1	0	7:100687356:C:T	7	100687356	1.16174	T	C	0	1	-1000000000
chr7_100687365_C_T	ENSG00000146830	7:100687365:C:T	T	C	0	2e-06	7	100687365	GIGYF1	missense_variant	MODERATE	deleterious(0.01)	possibly_damaging(0.622)	E/K	ENST00000275732	26.6	4.21586	B	0	-	40	16	22.3183	75	24	49.4577	56	0	75	75	75	39	39	39	185534	1	0	0	1	0	7:100687365:C:T	7	100687365	1.16174	T	C	0	1	-1000000000
chr7_100687579_A_T	ENSG00000146830	7:100687579:A:T	T	A	0	2e-06	7	100687579	GIGYF1	missense_variant	MODERATE	deleterious(0)	probably_damaging(0.956)	L/Q	ENST00000275732	24.3	3.52723	B	0	-	40	12	20.8979	101	21	49.3006	56	0	53	53	53	40	40	40	185534	1	0	0	1	0	7:100687579:A:T	7	100687579	1.16175	T	A	0	1	-1000000000
chr7_100687600_G_A	ENSG00000146830	7:100687600:G:A	A	G	0	2e-06	7	100687600	GIGYF1	missense_variant	MODERATE	deleterious(0)	possibly_damaging(0.758)	S/L	ENST00000275732	24.8	3.71817	B	0	-	38	11	20.8725	101	0	49.2921	56	0	32	32	32	39	39	39	185533	1	0	1	1	5.38982e-06	7:100687600:G:A	7	100687600	1.16175	A	G	0	1	-1000000000
chr7_100687995_C_T	ENSG00000146830	7:100687995:C:T	T	C	0	2e-06	7	100687995	GIGYF1	missense_variant	MODERATE	tolerated(0.56)	benign(0)	V/I	ENST00000275732	4.279	0.216792	B	0	-	36	16	22.1794	105	34	49.3219	57	0	84	84	84	34	34	34	185534	1	0	0	1	0	7:100687995:C:T	7	100687995	1.16175	T	C	0	1	-1000000000
chr7_100688211_G_A	ENSG00000146830	7:100688211:G:A	A	G	0	2e-06	7	100688211	GIGYF1	missense_variant	MODERATE	deleterious(0)	possibly_damaging(0.477)	P/S	ENST00000275732	25.3	3.87178	B	0	-	43	16	47.4783	165	4	49.8402	50	0	65	65	65	39	39	39	185533	1	0	1	1	5.38982e-06	7:100688211:G:A	7	100688211	1.16175	A	G	0	1	-1000000000
[truncated: 59 more columns]
