# Supplementary material for: GIGYF1 loss of function is associated with clonal mosaicism and adverse metabolic health
Source: Nat Commun. 2021 Jul 7;12:4178. doi: 10.1038/s41467-021-24504-y (PMC8263756; doi:10.1038/s41467-021-24504-y)
Supplement: Supplementary file 6 — Supplementary Data 4 [file 41467_2021_24504_MOESM6_ESM.xlsx]

## Sheet: S4
		STAAR Association Test P-value
Variant	MAC	STAAR_O	SKAT_1_25	SKAT_1_1	Burden_1_25	Burden_1_1	ACAT-V_1_25	ACAT-V_1_1
ALL	40	1.72529e-10	2.05065e-05	2.06566e-05	1.15041e-10	1.14999e-10	1.15041e-10	1.14999e-10
7:100687545:D:1	10.0155	1.10446e-07	7.56157e-06	7.58121e-06	7.3951e-08	7.403e-08	7.3951e-08	7.403e-08
7:100687546:I:1	2.0018	1.02304e-09	2.69538e-05	2.71349e-05	6.82213e-10	6.81858e-10	6.82213e-10	6.81858e-10
7:100687532:G:A	2.00001	2.39918e-11	1.88063e-05	1.89483e-05	1.59921e-11	1.5997e-11	1.59922e-11	1.5997e-11
7:100683017:G:A	2.00001	2.46931e-11	1.87655e-05	1.89073e-05	1.64597e-11	1.64646e-11	1.64597e-11	1.64646e-11
7:100687357:G:A	2.00001	3.03284e-11	1.85306e-05	1.86712e-05	2.02165e-11	2.02215e-11	2.02165e-11	2.02215e-11
7:100684236:C:T	1.02401	6.19371e-11	1.96036e-05	1.97496e-05	4.12874e-11	4.12956e-11	4.12874e-11	4.12956e-11
7:100688238:T:C	1.00078	1.31202e-10	1.94653e-05	1.96106e-05	8.74716e-11	8.74647e-11	8.74716e-11	8.74647e-11
7:100686356:G:A	1.00035	8.03613e-11	1.9442e-05	1.95872e-05	5.35716e-11	5.35769e-11	5.35716e-11	5.3577e-11
7:100683366:G:A	1.00005	9.51761e-11	1.94018e-05	1.95468e-05	6.34497e-11	6.34521e-11	6.34497e-11	6.34521e-11
7:100686365:G:A	1.00005	5.27849e-11	1.97622e-05	1.99088e-05	3.51854e-11	3.51945e-11	3.51854e-11	3.51945e-11
7:100685129:G:A	1.00002	9.51634e-10	2.47937e-05	2.4963e-05	6.3468e-10	6.34182e-10	6.3468e-10	6.34182e-10
7:100687297:C:T	1.00001	6.43509e-10	2.29014e-05	2.30626e-05	4.29149e-10	4.28871e-10	4.29149e-10	4.28871e-10
7:100682749:I:1	1.00001	2.1056e-10	1.99078e-05	2.00552e-05	1.40391e-10	1.40356e-10	1.40391e-10	1.40356e-10
7:100687045:I:1	1	1.94601e-09	2.99277e-05	3.01174e-05	1.29804e-09	1.2967e-09	1.29804e-09	1.2967e-09
7:100683122:D:2	1	5.79943e-11	1.96636e-05	1.98098e-05	3.86586e-11	3.86672e-11	3.86586e-11	3.86673e-11
7:100683112:I:20	1	9.49096e-11	1.94021e-05	1.95471e-05	6.32719e-11	6.32744e-11	6.32721e-11	6.32744e-11
7:100682484:T:C	1	1.1393e-10	1.94146e-05	1.95596e-05	7.59544e-11	7.59522e-11	7.59544e-11	7.59522e-11
7:100683231:C:T	1	1.20777e-10	1.9432e-05	1.9577e-05	8.05198e-11	8.0516e-11	8.05198e-11	8.0516e-11
7:100686817:G:A	1	4.59914e-10	2.16679e-05	2.18235e-05	3.06693e-10	3.06531e-10	3.06693e-10	3.06531e-10
7:100682700:D:2	1	6.64208e-10	2.30356e-05	2.31974e-05	4.42955e-10	4.42664e-10	4.42955e-10	4.42664e-10
7:100682387:D:1	1	6.7475e-10	2.31033e-05	2.32654e-05	4.49987e-10	4.49688e-10	4.49987e-10	4.49688e-10
7:100683374:D:5	1	1.17191e-09	2.60382e-05	2.62127e-05	7.81622e-10	7.80953e-10	7.81622e-10	7.80953e-10
7:100687408:T:C	1	1.26818e-09	2.65599e-05	2.67365e-05	8.4584e-10	8.45094e-10	8.4584e-10	8.45094e-10
7:100686749:C:T	1	1.78823e-09	2.91808e-05	2.93676e-05	1.19277e-09	1.19158e-09	1.19277e-09	1.19158e-09
7:100682120:D:1	1	2.06156e-09	3.04611e-05	3.06528e-05	1.37513e-09	1.37369e-09	1.37513e-09	1.37369e-09
7:100687323:G:A	1	3.26768e-09	3.55696e-05	3.5779e-05	2.17983e-09	2.17721e-09	2.17983e-09	2.17721e-09
7:100682198:I:2	1	3.97044e-09	3.82617e-05	3.84797e-05	2.64874e-09	2.64537e-09	2.64874e-09	2.64537e-09
7:100682071:C:T	0.00021935	1.72529e-10	2.05065e-05	2.06566e-05	1.15041e-10	1.14999e-10	1.15041e-10	1.14999e-10
7:100688225:D:2	4.98446e-05	1.72529e-10	2.05065e-05	2.06566e-05	1.15041e-10	1.14999e-10	1.15041e-10	1.14999e-10
7:100685054:G:A	9.9682e-06	1.72529e-10	2.05065e-05	2.06566e-05	1.15041e-10	1.14999e-10	1.15041e-10	1.14999e-10
7:100686182:D:2	4.984e-06	1.72529e-10	2.05065e-05	2.06566e-05	1.15041e-10	1.14999e-10	1.15041e-10	1.14999e-10
7:100681994:C:T	0	1.72529e-10	2.05065e-05	2.06566e-05	1.15041e-10	1.14999e-10	1.15041e-10	1.14999e-10
7:100683218:C:A	0	1.72529e-10	2.05065e-05	2.06566e-05	1.15041e-10	1.14999e-10	1.15041e-10	1.14999e-10
7:100683303:C:T	0	1.72529e-10	2.05065e-05	2.06566e-05	1.15041e-10	1.14999e-10	1.15041e-10	1.14999e-10
7:100683548:A:C	0	1.72529e-10	2.05065e-05	2.06566e-05	1.15041e-10	1.14999e-10	1.15041e-10	1.14999e-10
7:100683585:D:2	0	1.72529e-10	2.05065e-05	2.06566e-05	1.15041e-10	1.14999e-10	1.15041e-10	1.14999e-10
7:100684338:C:G	0	1.72529e-10	2.05065e-05	2.06566e-05	1.15041e-10	1.14999e-10	1.15041e-10	1.14999e-10
7:100684339:T:G	0	1.72529e-10	2.05065e-05	2.06566e-05	1.15041e-10	1.14999e-10	1.15041e-10	1.14999e-10
7:100686033:D:1	0	1.72529e-10	2.05065e-05	2.06566e-05	1.15041e-10	1.14999e-10	1.15041e-10	1.14999e-10
