# Supplementary material for: GIGYF1 loss of function is associated with clonal mosaicism and adverse metabolic health
Source: Nat Commun. 2021 Jul 7;12:4178. doi: 10.1038/s41467-021-24504-y (PMC8263756; doi:10.1038/s41467-021-24504-y)
Supplement: Supplementary file 7 — Supplementary Data 5 [file 41467_2021_24504_MOESM7_ESM.xlsx]

## Sheet: S5
			STAAR Burden P
CHROM	POS	SYMBOL	No Weighting	CADD Weighting
8	89935601	NBN	3.82397e-05	5.27535e-05
2	15591938	DDX1	7.14867e-05	8.56692e-05
19	1041371	ABCA7	0.000393172	0.00013384
2	176116840	HOXD10	0.00013671	0.00013473
4	47451656	COMMD8	0.000107348	0.000143579
13	98684727	SLC15A1	0.000778998	0.000152667
11	65860680	MUS81	0.000544825	0.000267723
2	88027798	KRCC1	0.0068766	0.000314002
1	220690407	C1orf115	0.000321707	0.000314375
17	75647413	SMIM6	6.27351e-05	0.000317482
12	42459830	PRICKLE1	0.000431365	0.000438542
17	42609767	TUBG1	0.000540297	0.000538745
5	178981667	GRM6	0.000535975	0.000542181
1	230703150	AGT	0.000892513	0.000545813
19	10333864	ICAM3	0.000767485	0.00058492
7	100219917	PVRIG	0.00112697	0.000599809
16	75112400	LDHD	0.000832094	0.000650457
5	52989472	ITGA2	0.00117762	0.00066304
22	43039784	TTLL1	0.000483526	0.000696313
15	40358328	DISP2	0.000767907	0.00070909
13	72759806	DIS3	0.000788133	0.000733969
1	244854472	HNRNPU	0.00100639	0.000829783
14	19920610	OR4K5	0.00373638	0.000850697
4	185018950	HELT	0.00136458	0.000859672
10	126970702	DOCK1	0.000818072	0.000892635
22	28687907	CHEK2	0.00119666	0.000905461
7	2632162	TTYH3	0.000778781	0.000918653
7	143935243	OR2F2	0.00614918	0.000964415
4	39837866	PDS5A	0.00113505	0.000989043
2	32278159	YIPF4	0.00138357	0.00115327
17	75890790	TRIM65	0.00021933	0.00117048
11	58622757	CNTF	0.00241147	0.00121269
12	48768602	ADCY6	0.00118956	0.00122624
8	27287557	TRIM35	0.000772666	0.00130893
9	36169518	CCIN	0.00143026	0.0013136
3	140942062	SLC25A36	0.00103685	0.00132495
10	127137848	INSYN2A	0.00289498	0.00132921
1	36341762	STK40	0.00175598	0.00139733
16	401977	DECR2	0.000456526	0.00141297
4	52743837	ERVMER34-1	0.000989278	0.00144429
5	94707514	MCTP1	0.000940656	0.00145592
4	3074830	HTT	0.00262991	0.00147785
8	166613	OR4F21	0.0039124	0.00157804
1	35558209	NCDN	0.00154555	0.00159207
X	30218584	MAGEB2	0.00200002	0.00165109
6	31580717	LTB	0.00130089	0.00168756
19	52269617	ZNF766	0.0177464	0.00173242
17	81844025	P4HB	0.00186879	0.00178609
13	53028846	OLFM4	0.00211182	0.0017903
19	35755533	HSPB6	0.00182406	0.00185572
3	171603110	PLD1	0.00282375	0.00187099
14	24162151	IRF9	0.00283593	0.00194392
2	111123759	BCL2L11	0.00262403	0.00197095
2	223052148	KCNE4	0.00238749	0.00200349
12	53423942	AMHR2	0.00346178	0.00218646
16	67161795	FBXL8	0.00287627	0.00221374
8	80003003	AC036214.3	0.00192108	0.00226483
11	108227628	ATM	0.00472701	0.00227009
19	58514065	ZBTB45	0.0132963	0.00230427
4	39459121	LIAS	0.00569052	0.00231342
2	216259322	MARCHF4	0.00243018	0.00236844
X	154011769	IRAK1	0.0017393	0.00249798
3	8881361	RAD18	0.00334437	0.00250304
2	117920351	CCDC93	0.0023983	0.00257168
19	48326850	EMP3	0.00318841	0.00259683
8	41599147	GPAT4	0.00250921	0.00271106
5	65563317	PPWD1	0.00264235	0.00272996
3	186783615	EIF4A2	0.00275498	0.00275463
8	144466426	KIFC2	0.00190933	0.00275967
19	38801769	LGALS4	0.00233733	0.00280737
10	94762711	CYP2C19	0.00244623	0.00282407
12	52807073	KRT4	0.00323961	0.00287034
1	108648579	HENMT1	0.0150754	0.00304446
19	49528486	RCN3	0.0242462	0.00307048
5	141621473	HDAC3	0.00319938	0.00314433
5	154190878	GALNT10	0.00293034	0.00317645
5	218360	SDHA	0.00557346	0.00320897
15	45362125	GATM	0.00317241	0.00321614
5	55114222	CDC20B	0.00149985	0.00322811
19	53449539	ZNF761	0.0147999	0.00330381
X	50910790	BMP15	0.010424	0.00341637
17	4959545	SPAG7	0.00417684	0.00342437
5	115267892	CCDC112	0.00279735	0.00347614
22	37953859	POLR2F	0.0232022	0.00366036
6	158536451	TMEM181	0.00431872	0.00370906
1	31310103	ZCCHC17	0.00340674	0.00387033
11	62676570	UBXN1	0.00420587	0.00419765
1	6186721	RPL22	0.00441381	0.00421361
14	90872078	RPS6KA5	0.00417537	0.00424055
4	108742488	ETNPPL	0.00330869	0.00428576
19	46039900	IGFL4	0.0080289	0.00432295
17	744877	GEMIN4	0.00283322	0.00433193
19	1241857	ATP5F1D	0.00493663	0.0043681
6	144186635	STX11	0.00388564	0.00444776
1	184051762	TSEN15	0.007132	0.00454771
10	37601976	MTRNR2L7	0.00441079	0.00456784
19	35042511	HPN	0.0046461	0.00458801
2	176122787	HOXD9	0.00455197	0.00460844
12	123261753	CDK2AP1	0.0045986	0.00463974
9	75088702	OSTF1	0.00462323	0.00465321
12	98515872	TMPO	0.00361411	0.0046595
21	30718590	KRTAP21-3	0.00789258	0.0046828
19	12664839	AC010422.5	0.00467392	0.00471179
6	33318752	DAXX	0.00481477	0.00477934
20	38346520	LBP	0.00603229	0.0048117
2	29193251	ALK	0.00327827	0.00485381
12	102123908	PARPBP	0.00653233	0.0048636
19	54250789	LILRB5	0.0397087	0.0048704
11	73787977	MRPL48	0.0114254	0.00489661
1	211941831	INTS7	0.00524436	0.00489776
16	70687939	VAC14	0.00970727	0.00492296
14	19975522	OR4K15	0.00719027	0.00496848
14	103928513	TDRD9	0.00295688	0.00497115
10	101588341	DPCD	0.0441445	0.00497407
22	49774238	BRD1	0.00450061	0.00499145
11	61752778	MYRF	0.00334724	0.00501759
10	27398263	PTCHD3	0.107145	0.00512116
19	43592034	IRGQ	0.00689286	0.00519593
16	77283960	ADAMTS18	0.0104524	0.00528977
16	75204169	CTRB2	0.00474662	0.00536615
22	39487358	MGAT3	0.0122271	0.00536631
12	54028537	HOXC6	0.00540331	0.00538284
1	241497839	FH	0.00458151	0.00539547
2	65069471	CEP68	0.0157711	0.00548856
3	143972340	DIPK2A	0.00561978	0.0055279
12	8917690	PHC1	0.00490296	0.00555199
6	32181148	AGER	0.00526858	0.00556331
22	21923095	PPM1F	0.0943971	0.00557107
14	105210555	BRF1	0.0106845	0.00563794
17	16032301	NCOR1	0.00611306	0.00569885
11	62790629	TMEM223	0.00618713	0.00575776
4	147732323	ARHGAP10	0.00808413	0.00577069
1	6192934	AL031847.2	0.00583218	0.00578996
17	47970656	CDK5RAP3	0.00494814	0.00593702
4	140559906	UCP1	0.005526	0.00597414
22	21769220	MAPK1	0.00601999	0.00600126
6	49692778	CRISP2	0.00113464	0.00609237
5	151030647	TNIP1	0.0180212	0.00609735
11	62909728	CHRM1	0.00609132	0.00612961
19	4791861	FEM1A	0.00613402	0.00618894
2	159771856	LY75-CD302	0.00630834	0.00631493
10	18140740	CACNB2	0.00864756	0.00632759
20	35286542	FAM83C	0.00684643	0.00652908
1	151008645	PRUNE1	0.00554567	0.00655406
1	39561706	PABPC4	0.00656375	0.00658832
10	71751261	VSIR	0.00681286	0.0066062
5	40841392	CARD6	0.124995	0.00661161
4	168990158	CBR4	0.00776878	0.0067049
17	75778594	H3-3B	0.003631	0.00674263
16	30569935	ZNF688	0.0144984	0.00676431
19	37155865	AC012309.1	0.0126091	0.00679137
13	94601932	GPR180	0.00803017	0.00692654
10	15212922	FAM171A1	0.00699627	0.00696537
6	90516517	MAP3K7	0.0079941	0.00696635
2	196201284	HECW2	0.00853403	0.00703048
12	9881600	KLRF2	0.00687804	0.00735845
X	145247590	SPANXN1	0.0315866	0.00739181
11	119339342	C1QTNF5	0.0074502	0.00739686
1	19665757	HTR6	0.00913488	0.00741957
10	15103322	RPP38	0.0101549	0.00746691
1	224389844	WDR26	0.00742935	0.00746755
5	180590242	SCGB3A1	0.0159064	0.00753684
9	130452237	ASS1	0.00738218	0.00760859
1	45803933	MAST2	0.0438612	0.00763856
5	38258759	EGFLAM	0.00397844	0.00765571
5	141223540	PCDHB14	0.0068464	0.00780863
17	41363849	KRT33B	0.00622179	0.00786086
3	185508802	LIPH	0.0049486	0.00787106
19	44671939	CEACAM19	0.000872582	0.0078785
7	143381307	ZYX	0.00488009	0.00790543
11	124767183	MSANTD2	0.00862777	0.00796381
1	11054880	SRM	0.00626115	0.00800137
9	122749764	OR1L6	0.0184685	0.00805228
5	144206726	KCTD16	0.00812768	0.0080598
1	243256184	SDCCAG8	0.00612237	0.00806323
19	10832944	TMED1	0.0131985	0.00817144
13	111320864	TEX29	0.191505	0.00817326
15	92901245	AC013394.1	0.00814881	0.00817849
19	54662914	LILRB4	0.0354879	0.0081833
14	103735064	PPP1R13B	0.0125473	0.00822461
6	31859726	NEU1	0.00984773	0.00829401
1	43384455	MED8	0.00930439	0.0084036
7	27163617	AC004080.3	0.00850458	0.00846435
2	76748699	LRRTM4	0.009125	0.00854247
3	70959255	FOXP1	0.0123275	0.00857858
5	145937936	SH3RF2	0.0126766	0.00859474
19	51964862	ZNF350	0.00252149	0.00872599
14	20311557	CCNB1IP1	0.0102783	0.00875771
22	41367547	TEF	0.00858463	0.00876675
4	69589377	UGT2A2	0.0206179	0.00882595
5	716829	AC026740.3	0.0184816	0.00884548
12	124012163	ZNF664	0.00907986	0.00889689
3	19985384	PP2D1	0.0198276	0.0088971
5	716829	ZDHHC11B	0.0184743	0.0089843
16	28477524	AC138894.1	0.0101827	0.00902773
X	116172291	AGTR2	0.0118002	0.00907671
1	6525867	NOL9	0.0244731	0.00907895
1	206110196	AVPR1B	0.0150716	0.00916298
16	85801212	COX4I1	0.0105463	0.00921873
4	78776557	BMP2K	0.00368388	0.00926372
19	8421845	MARCHF2	0.00972207	0.00929778
14	35046474	FAM177A1	0.00939527	0.00931936
12	49021796	KMT2D	0.00948743	0.00932782
19	47801779	TPRX1	0.0267871	0.00933163
16	1984232	GFER	0.00757151	0.00938023
10	59652777	SLC16A9	0.0109696	0.00942917
4	75581837	CDKL2	0.0589684	0.00949155
3	190388132	CLDN16	0.0177556	0.00952271
17	35411342	SLFN12	0.0120969	0.00953592
9	35562032	FAM166B	0.0149348	0.00973138
9	135521513	LCN1	0.017142	0.00973519
11	122115603	BLID	0.0150219	0.00979063
5	218360	AC021087.5	0.0102351	0.00983773
1	152107392	TCHH	0.0106147	0.0100055
3	66221098	SLC25A26	0.0124983	0.0100242
10	69132922	VPS26A	0.0100479	0.010046
2	37253181	PRKD3	0.0101733	0.0100812
14	24180459	IPO4	0.0110129	0.0101395
14	103100241	EXOC3L4	0.0100962	0.0101447
7	142871721	TRPV6	0.0101879	0.0101575
19	10310588	AC011511.1	0.00877941	0.0102099
10	47348489	RBP3	0.00854076	0.0102235
15	43185503	CCNDBP1	0.0115572	0.0102492
2	131527975	CCDC74A	0.0182741	0.0102695
4	55858327	EXOC1	0.0102033	0.0102768
9	114091832	KIF12	0.04012	0.0104003
9	131096634	AIF1L	0.00865151	0.0104813
5	141192559	PCDHB10	0.0239457	0.0105615
10	133394226	MTG1	0.0122531	0.0106596
X	1403273	ASMTL	0.0057991	0.0108261
X	71107740	IL2RG	0.010451	0.0108415
2	209772092	UNC80	0.0127339	0.0108853
10	68414986	DNA2	0.00790973	0.0109453
22	20112574	TRMT2A	0.00813045	0.0109918
6	132460768	STX7	0.0119637	0.0110285
5	148270100	SPINK13	0.0188556	0.0111326
19	45251599	MARK4	0.0109335	0.0111536
16	14974748	PDXDC1	0.0119662	0.0111652
2	73239670	CCT7	0.0117184	0.0112276
7	135166627	CYREN	0.0011077	0.0112732
7	102465109	LRWD1	0.0391385	0.0113729
3	108958975	MORC1	0.0160334	0.0113813
19	57633350	ZNF211	0.0242074	0.0113951
11	62433841	AHNAK	0.00808987	0.0114733
20	50082772	UBE2V1	0.0113072	0.0114768
12	27470635	SMCO2	0.0218154	0.0114825
2	25234289	DNMT3A	0.0104925	0.0115394
2	241106571	PASK	0.139845	0.0115922
19	38931302	MRPS12	0.0113756	0.0116761
1	11857662	NPPB	0.171391	0.011741
15	41332970	NUSAP1	0.00431815	0.0118838
17	44207188	UBTF	0.0223325	0.0119712
19	22286538	ZNF729	0.943068	0.0120364
2	241150500	PPP1R7	0.0144219	0.0120784
7	20331813	ITGB8	0.0139243	0.0120977
12	50085374	SMARCD1	0.0120639	0.0121041
13	28303178	FLT1	0.0643905	0.0122562
1	44784214	BEST4	0.00803814	0.0122571
2	200891952	NIF3L1	0.0117377	0.01247
11	57673097	ZDHHC5	0.0123181	0.0125361
17	42289418	STAT5A	0.012059	0.0125899
1	42789440	TMEM269	0.0100031	0.0125933
19	13952517	DCAF15	0.0166712	0.0126272
21	33450823	TMEM50B	0.0126851	0.0126771
1	54652931	MROH7-TTC4	0.0487458	0.0126922
2	158172116	CCDC148	0.00503242	0.0127045
16	3371823	MTRNR2L4	0.0155128	0.0127507
14	74356793	VRTN	0.00556556	0.0128027
12	110435159	ARPC3	0.012893	0.0128154
18	59139955	SEC11C	0.0134264	0.0128274
7	17299299	AC019117.4	0.0176651	0.0128322
5	65670250	SGTB	0.0135249	0.0128403
6	26188769	H4C4	0.0132242	0.0129376
1	161202392	NDUFS2	0.0156884	0.0130073
16	21161192	TMEM159	0.00654849	0.0130118
7	117363607	ASZ1	0.0143142	0.0130649
15	41332970	AC087721.2	0.00363295	0.0130785
16	27461373	GTF3C1	0.0317167	0.0130923
5	95731861	RHOBTB3	0.0104768	0.0131114
12	115961283	MED13L	0.0126351	0.0131351
10	97589901	C10orf62	0.00952694	0.0132144
2	86505808	RNF103-CHMP3	0.0151713	0.0132597
3	158697688	RARRES1	0.00862081	0.0133203
11	65014212	ARL2-SNX15	0.0133492	0.0134381
22	31212421	LIMK2	0.0139548	0.013444
17	2419978	METTL16	0.0208937	0.0136095
4	153710388	RNF175	0.012455	0.0136144
2	214414211	VWC2L	0.012183	0.0136184
3	93874250	PROS1	0.0114124	0.0136739
12	54292402	NFE2	0.0134663	0.013679
17	28473716	SLC13A2	0.0131595	0.0136891
5	160010532	TTC1	0.0202796	0.0137524
3	167478882	WDR49	0.0192637	0.0137751
19	11887930	ZNF69	0.0650168	0.0137928
2	121340865	CLASP1	0.0136693	0.0138842
11	60462278	MS4A1	0.0132054	0.0140847
1	11847114	NPPA	0.0197261	0.0141258
8	22138387	REEP4	0.0139591	0.0141945
11	114296575	NNMT	0.0111169	0.0142531
22	42797592	ARFGAP3	0.00886203	0.0144621
1	179043864	FAM20B	0.0149951	0.014521
16	28477524	CLN3	0.0224192	0.01454
19	13764592	MRI1	0.0225819	0.014572
19	16553692	SLC35E1	0.0170948	0.0146255
2	64989647	SLC1A4	0.017058	0.0147897
12	125634	IQSEC3	0.0173683	0.0148193
19	49860105	PNKP	0.0616792	0.0148977
1	162374070	SPATA46	0.2142	0.0149111
4	10443112	ZNF518B	0.0599645	0.0149865
19	53014149	ERVV-1	0.0150536	0.0150599
12	27333075	ARNTL2	0.0168246	0.0150867
19	4445506	UBXN6	0.0212527	0.0151072
9	27524350	IFNK	0.0340389	0.0151461
9	101362445	BAAT	0.0296531	0.0152069
12	132986845	ZNF26	0.0130279	0.0152078
10	11462467	USP6NL	0.0169787	0.0153167
19	10310489	FDX2	0.0118013	0.0153381
19	35777649	ARHGAP33	0.0107089	0.0153831
11	7485885	OLFML1	0.0142917	0.0155104
6	132744304	VNN2	0.0568026	0.0155484
6	132645004	TAAR1	0.0445414	0.0157197
19	48171810	ZSWIM9	0.00730844	0.0157436
19	2102181	AP3D1	0.0317885	0.0157592
1	158936926	PYHIN1	0.00710494	0.0157777
6	30601560	PPP1R10	0.0138783	0.0158203
9	82982693	RASEF	0.0130692	0.0159485
15	77458412	HMG20A	0.0141061	0.0159881
7	118224837	ANKRD7	0.0615672	0.0160337
5	33527202	ADAMTS12	0.0417932	0.0160963
20	20052591	CFAP61	0.0112855	0.0161653
10	97713880	MARVELD1	0.0160603	0.0161691
7	100358226	PILRB	0.00821032	0.0162439
1	214357948	PTPN14	0.0111543	0.0162776
11	119206442	CBL	0.0154619	0.0163666
7	66629089	AC027644.4	0.0169168	0.0164757
7	78019215	MAGI2	0.0581004	0.0165386
X	49269877	PPP1R3F	0.0292754	0.0165577
2	113072754	IL1F10	0.0163529	0.0165976
3	169966826	SEC62	0.0233032	0.0166265
8	58411389	UBXN2B	0.0262792	0.0167161
4	97559074	STPG2	0.00529018	0.0168185
10	120457312	PLPP4	0.016241	0.0168994
11	7825052	OR5P3	0.0181735	0.0170632
10	122021986	TACC2	0.00777576	0.0171105
X	13318871	ATXN3L	0.0109094	0.0171416
12	80209465	OTOGL	0.0207875	0.017261
10	70883966	PCBD1	0.0175135	0.0172759
2	202034652	FZD7	0.0186507	0.0172779
11	113799257	USP28	0.0152416	0.0173078
3	122427011	KPNA1	0.0171634	0.0173602
2	240126568	COPS9	0.00932863	0.017367
6	37354177	RNF8	0.0161954	0.0173739
2	96848306	ANKRD39	0.0177861	0.0173987
12	111766989	ALDH2	0.0182904	0.0174147
11	64340270	CCDC88B	0.0150131	0.0174706
8	1258854	DLGAP2	0.0177817	0.0174946
X	48347508	SSX3	0.685455	0.017547
22	43923918	PNPLA3	0.0232816	0.0175879
15	41561145	TYRO3	0.0160148	0.0175901
6	10874003	GCM2	0.0487243	0.0176473
12	10052694	CLEC9A	0.0265539	0.0176586
1	207049024	YOD1	0.0179721	0.0176814
14	73934269	FAM161B	0.0145726	0.0177174
13	26758836	GPR12	0.0165671	0.0177507
9	35057129	VCP	0.0178241	0.0177576
X	71106583	AL590764.2	0.0233656	0.0177895
17	4951836	ENO3	0.0181111	0.017808
X	124346649	SH2D1A	0.0180519	0.0178805
16	10877334	CIITA	0.00890514	0.0178928
3	114293978	TIGIT	0.0332518	0.0179447
8	86575814	CNGB3	0.0181764	0.0179486
2	25161088	POMC	0.0137381	0.0179852
3	86968590	VGLL3	0.0181637	0.0180218
1	155078955	EFNA3	0.0180087	0.0181282
1	12063602	TNFRSF8	0.00840731	0.0181926
5	132369983	SLC22A5	0.0214894	0.0182292
2	210556720	CPS1	0.01903	0.0183032
19	38647741	ACTN4	0.0141712	0.018366
11	319838	IFITM3	0.016066	0.0183711
19	16067638	TPM4	0.0117242	0.0185055
6	108044801	OSTM1	0.0170874	0.0185137
13	100089124	PCCA	0.0179279	0.0185212
20	43458062	AL031681.3	0.0174457	0.0185769
11	111874926	FDXACB1	0.0210513	0.0186984
1	150577380	MCL1	0.0197882	0.0187175
2	130074257	POTEF	0.0334341	0.0187364
8	22441365	PPP3CC	0.0148129	0.0187636
5	10227448	ATPSCKMT	0.0115573	0.0188265
3	66380269	LRIG1	0.010852	0.0188495
10	118686135	CACUL1	0.0171796	0.0188996
15	41183936	EXD1	0.0188876	0.0189496
20	56491561	GCNT7	0.00829627	0.0189755
19	43526534	ZNF575	0.0190564	0.0190657
1	15807380	UQCRHL	0.030934	0.0190716
15	78542217	PSMA4	0.0186929	0.019113
12	94148977	PLXNC1	0.0193652	0.0191619
17	4006910	ZZEF1	0.0192068	0.0192266
2	27771781	MRPL33	0.0224191	0.0192884
1	34981959	TMEM35B	0.0184333	0.0193441
4	183099499	WWC2	0.0359893	0.0193777
5	122775110	SNX2	0.0201201	0.0195202
1	230979109	ARV1	0.0135603	0.0195656
19	19096146	SLC25A42	0.0222172	0.0195814
6	33416630	CUTA	0.0201249	0.0196242
16	71475178	ZNF19	0.0109695	0.0196506
19	7619591	XAB2	0.0207331	0.0196707
19	48954934	BAX	0.0293428	0.0197047
21	25881674	APP	0.0243512	0.0197376
12	75499813	KRR1	0.0206328	0.0198078
5	16451677	ZNF622	0.0105961	0.0198226
6	31706910	LY6G6F-LY6G6D	0.0226551	0.0198236
2	113218545	PAX8	0.0272225	0.0199393
2	232550727	EIF4E2	0.0207682	0.0199445
20	42080883	PTPRT	0.0206956	0.0200646
2	99186207	AC092587.1	0.0213636	0.020116
2	208128207	CRYGC	0.0207367	0.0202629
11	4600281	TRIM68	0.0297922	0.020333
22	37469891	MFNG	0.0217135	0.0203336
1	53062226	PODN	0.0255536	0.0203425
12	123465547	SNRNP35	0.0188869	0.0203967
17	782383	MRM3	0.0361621	0.0204657
1	151837935	C2CD4D	0.0264118	0.020517
8	1771061	AC019257.8	0.0203353	0.0205423
20	36544897	MYL9	0.0203066	0.0205576
2	159805084	LY75	0.0202679	0.0206056
2	218959845	CDK5R2	0.0214023	0.0206403
6	125986554	TRMT11	0.0214084	0.0206606
X	74421641	SLC16A2	0.0247397	0.0206645
19	37185232	ZNF585B	0.0211411	0.0206752
17	1781302	SMYD4	0.02227	0.0206769
18	34755990	DTNA	0.021049	0.0207503
1	20500716	MUL1	0.0203603	0.020847
2	73901328	ACTG2	0.0588953	0.0210064
12	108787995	SSH1	0.0270917	0.0210141
1	54652931	MROH7	0.0770779	0.021022
X	120428506	LAMP2	0.0479661	0.0211994
2	214932648	ABCA12	0.0200298	0.0212903
17	65137548	RGS9	0.0219536	0.0213132
17	2386910	MNT	0.0211256	0.0213188
2	71276642	ZNF638	0.0171002	0.0213296
6	31715374	LY6G6D	0.0239098	0.0213497
11	68041275	TCIRG1	0.0244695	0.0214078
16	14436738	PARN	0.0206545	0.0214444
16	89657805	SPATA33	0.0458955	0.0215523
1	46203433	LURAP1	0.0369417	0.0217615
17	82322166	SECTM1	0.0968712	0.0218355
20	64063331	TCEA2	0.0399211	0.0218361
5	72220943	MRPS27	0.0357812	0.0218567
16	4355132	CORO7	0.0291214	0.0218703
3	88465368	CSNKA2IP	0.0658728	0.0218828
16	57447507	COQ9	0.0229444	0.0218877
7	17299271	AHR	0.0266144	0.0218926
19	12668369	WDR83OS	0.0218951	0.0219311
19	7631696	PCP2	0.0233881	0.0220651
1	115651421	VANGL1	0.0690137	0.022142
19	17436612	AC010319.2	0.0152692	0.0222196
1	47219724	TAL1	0.0224843	0.0222336
1	153373861	S100A12	0.0247317	0.0222451
12	100901713	ANO4	0.022249	0.0222846
3	33798736	PDCD6IP	0.050829	0.02237
9	88535441	NXNL2	0.0240714	0.0224897
19	57682225	AC003006.1	0.0219615	0.0225635
22	22888061	IGLL5	0.0296443	0.0225959
14	91870229	FBLN5	0.0238347	0.0226318
4	25913909	SMIM20	0.0259049	0.0226436
2	19896992	TTC32	0.0227826	0.0226729
15	73561929	NPTN	0.0225186	0.0226893
21	34792155	RUNX1	0.0192869	0.0227609
1	53952004	LRRC42	0.0238213	0.02281
19	49335544	CD37	0.0280016	0.0228652
3	151086939	MED12L	0.0222672	0.0229108
3	57293787	DNAH12	0.030081	0.022922
2	159320296	BAZ2B	0.0260719	0.0229262
18	80159776	PARD6G	0.0279983	0.0229318
21	40013057	DSCAM	0.0214161	0.0229839
11	86245144	EED	0.0231272	0.0230022
1	62455425	DOCK7	0.0261924	0.0230063
1	201468408	PHLDA3	0.0231837	0.0230735
19	5866617	FUT5	0.0569888	0.0231146
1	28236201	ATP5IF1	0.0163934	0.0231345
10	133625163	FRG2B	0.0380772	0.02315
9	64369771	ANKRD20A4	0.131401	0.0231649
3	3070232	IL5RA	0.0439994	0.02318
15	90984810	AC068831.8	0.0230505	0.023274
X	103273954	TCEAL5	0.0308405	0.02328
15	74180090	STRA6	0.0236416	0.0232861
10	102420124	FBXL15	0.039167	0.0233516
6	32660864	HLA-DQB1	0.0342505	0.023449
2	95274593	PROM2	0.0184569	0.0234492
16	67935324	AC040162.1	0.0263183	0.0234877
17	7855081	TMEM88	0.0285638	0.0234981
5	115962635	LVRN	0.0284926	0.0235128
8	124313964	TMEM65	0.0229693	0.0235215
19	7729371	CLEC4G	0.0786473	0.0235893
6	24667273	ACOT13	0.0174314	0.0236559
1	231528816	TSNAX-DISC1	0.0271643	0.0236775
10	49366124	DRGX	0.025837	0.0236915
17	42659529	TUBG2	0.0237125	0.0237515
18	59900181	PMAIP1	0.0147862	0.0237896
16	28984865	LAT	0.0377043	0.0238037
5	81330401	ACOT12	0.0349682	0.023832
9	77019674	FOXB2	0.0217863	0.0238436
1	20552980	FAM43B	0.0233556	0.0238587
1	155947950	ARHGEF2	0.0316138	0.0238904
17	69247548	ABCA5	0.0209897	0.0239243
9	136673756	AGPAT2	0.0335999	0.0239465
3	32997049	GLB1	0.0148586	0.023975
11	59456964	OR4D6	0.0406359	0.0239803
6	25279803	CARMIL1	0.0215713	0.024001
16	56589531	MT3	0.0191335	0.0240076
14	65006209	MAX	0.657008	0.0240321
17	8174206	TMEM107	0.0248578	0.0240781
10	8055665	GATA3	0.0254995	0.0241911
6	57090255	ZNF451	0.0302664	0.024263
X	46984901	JADE3	0.0272118	0.0242794
17	40093091	NR1D1	0.0279483	0.0243402
X	141697472	SPANXD	0.0224209	0.0243419
8	98041808	RPL30	0.0243638	0.024356
22	39014373	APOBEC3C	0.128547	0.0243565
3	157148245	CCNL1	0.0237084	0.0243673
3	168010280	GOLIM4	0.0197785	0.0243831
13	41311532	NAA16	0.0241324	0.0243923
4	69589377	UGT2A1	0.0739482	0.0244138
1	27935194	SMPDL3B	0.0163236	0.0244328
2	197805106	PLCL1	0.0243271	0.0244475
2	222908780	ACSL3	0.0264725	0.0244961
11	125904524	DDX25	0.0261654	0.024611
15	56093353	RFX7	0.0312854	0.0246436
3	49121230	LAMB2	0.0413431	0.0247049
9	122957064	RABGAP1	0.059325	0.0247099
1	85580995	CCN1	0.0262029	0.0248005
16	75529156	CHST5	0.0236319	0.0249963
9	120605206	MEGF9	0.0235825	0.0250252
1	152350614	FLG2	0.0600551	0.0250763
10	63521549	REEP3	0.0299342	0.0251941
1	225887077	AL117348.2	0.0323994	0.0252623
22	22895384	IGLC1	0.0208287	0.0253394
4	41935491	TMEM33	0.0246576	0.0253743
14	75432333	JDP2	0.042972	0.025466
11	55993692	OR5F1	0.0449837	0.0255531
1	151518532	CGN	0.0122938	0.0258269
7	44579483	TMED4	0.017535	0.0258572
11	2945630	NAP1L4	0.045902	0.0258918
2	174436121	GPR155	0.027054	0.02592
19	17470550	SLC27A1	0.0234955	0.0259922
7	75008020	CASTOR2	0.0396311	0.0260259
8	97888112	MATN2	0.0244031	0.0260283
3	155853235	AC104472.3	0.0252319	0.0260337
16	30651658	PRR14	0.0358078	0.0261197
17	79794639	CBX8	0.0193772	0.0261249
8	143429354	MAFA	0.0267097	0.0261446
1	151132216	SEMA6C	0.0327547	0.0262636
3	6861396	GRM7	0.02747	0.0263296
3	119703107	MAATS1	0.0357495	0.0264267
20	663681	SCRT2	0.0301402	0.0264366
9	74983780	CARNMT1	0.025886	0.0267113
9	133663910	SARDH	0.0407374	0.0267264
5	141374090	PCDHGA6	0.040535	0.0268425
22	28772859	CCDC117	0.0226631	0.026867
10	88822949	ANKRD22	0.0182616	0.0269401
3	51955657	GPR62	0.0506563	0.0270049
1	8324309	SLC45A1	0.0176743	0.027022
2	1083518	SNTG2	0.0252905	0.0271335
1	11066729	EXOSC10	0.0293876	0.0271455
4	42117523	BEND4	0.02522	0.0273131
1	200553393	KIF14	0.0376124	0.0274229
12	122208389	AC048338.2	0.0264787	0.0274284
11	18279907	HPS5	0.0321562	0.0274423
8	140659471	PTK2	0.0415608	0.0274602
12	285461	KDM5A	0.0205938	0.0274943
11	74748885	RNF169	0.025673	0.0275488
6	17102265	STMND1	0.06998	0.0275699
12	81259643	PPFIA2	0.033008	0.0275867
16	72073894	HPR	0.067263	0.0278713
21	34669401	CLIC6	0.0343212	0.0278919
11	104995749	CASP5	0.0526806	0.027908
3	119703107	AC069444.2	0.0399258	0.027921
X	101487624	ARMCX4	0.0313381	0.0279547
19	11805960	ZNF491	0.0585711	0.0281109
21	30541674	KRTAP19-6	0.0231965	0.0283012
2	159065927	TANC1	0.105073	0.0283144
1	3889963	C1orf174	0.0189999	0.0283454
5	41904372	C5orf51	0.055883	0.0283989
X	124380540	TENM1	0.0312426	0.0284075
9	120905028	TRAF1	0.0278954	0.0284535
9	32973505	APTX	0.0281403	0.0284685
11	6794733	OR6A2	0.0342979	0.0284995
1	113698267	PHTF1	0.0279697	0.0285488
4	83536639	GPAT3	0.0319206	0.0285683
11	83194677	ANKRD42	0.0411191	0.0286153
1	231528816	TSNAX	0.0182411	0.0286327
2	53670511	ASB3	0.0291085	0.028713
19	42309607	PRR19	0.043807	0.0287162
6	42960786	GNMT	0.0190389	0.0287905
20	35303942	UQCC1	0.0525311	0.0288816
15	75724213	ODF3L1	0.031864	0.0288921
16	67207609	LRRC29	0.105229	0.0288965
14	52314552	PTGER2	0.0309458	0.0289236
17	36013200	CCL23	0.0127417	0.0290087
12	21015702	SLCO1B7	0.102129	0.0290148
6	87675605	AKIRIN2	0.0279485	0.0291632
16	25239826	ZKSCAN2	0.0514071	0.0292211
16	634532	METTL26	0.0263672	0.029267
2	186827997	ZSWIM2	0.0198528	0.0292678
X	152134518	MAGEA10	0.0325305	0.0292921
6	31665457	CSNK2B	0.0302709	0.0293814
14	23042230	PSMB11	0.0342971	0.0293862
2	9474570	IAH1	0.0365414	0.0294079
1	205088796	RBBP5	0.0299116	0.0295016
12	57096580	STAT6	0.0354112	0.0295223
17	45784551	CRHR1	0.0304309	0.0295248
11	47589828	C1QTNF4	0.0316236	0.0295476
1	196652122	CFH	0.015347	0.0297227
15	42160760	VPS39	0.0303735	0.0297271
12	27633363	PPFIBP1	0.0314268	0.0298112
3	9734178	BRPF1	0.0255922	0.0298845
1	235450213	B3GALNT2	0.0486861	0.0298911
6	170577563	PDCD2	0.043298	0.0299304
3	158646104	LXN	0.0653961	0.0301583
1	109603362	GNAT2	0.0280773	0.0301779
6	24650801	TDP2	0.0132798	0.0302214
20	1980330	PDYN	0.0803393	0.0302879
6	33194699	RXRB	0.0294164	0.0303632
22	49960954	PIM3	0.0272056	0.0304264
4	145639146	MMAA	0.0250186	0.0304604
5	36035713	UGT3A2	0.0275316	0.030517
1	175014682	MRPS14	0.0394657	0.030543
9	4793096	RCL1	0.01474	0.0305491
6	85505975	SNX14	0.0308732	0.0305596
1	13115523	HNRNPCL2	0.0531341	0.0305599
14	105173041	NUDT14	0.0282999	0.0307037
5	140856052	PCDHA10	0.0444628	0.0307746
7	6024681	EIF2AK1	0.20237	0.0307833
4	106316552	AIMP1	0.103531	0.0308408
19	36546871	ZNF529	0.00726003	0.030906
21	44539306	KRTAP10-1	0.122877	0.0309445
7	25135979	C7orf31	0.0305097	0.0309755
14	23346679	SLC22A17	0.0311568	0.0309972
5	173144553	BNIP1	0.05057	0.0310223
6	63720604	EYS	0.0705527	0.0310441
1	27005961	TENT5B	0.0726529	0.0310478
16	56658062	MT1F	0.159186	0.0310822
9	111661639	GNG10	0.0312014	0.031111
1	36282585	THRAP3	0.0534356	0.0311438
9	133636378	DBH	0.0793212	0.0311484
11	57389026	AP000781.2	0.0932228	0.0311914
8	22599730	C8orf58	0.0582623	0.031219
19	47834451	CRX	0.0307554	0.031414
11	17547376	OTOG	0.0344211	0.0314313
1	119622718	ZNF697	0.0468582	0.0314392
19	12185789	ZNF136	0.0913191	0.031443
12	57782806	TSFM	0.0609329	0.0314819
3	13481277	HDAC11	0.0504275	0.0315477
2	181677794	NEUROD1	0.0317082	0.0315564
3	70959255	AC097634.4	0.0297605	0.0315671
3	98732873	ST3GAL6	0.0389414	0.0316743
X	49687546	PAGE1	0.52343	0.031714
3	131462734	MRPL3	0.203998	0.0317578
4	186191837	CYP4V2	0.0272238	0.0317796
11	82732459	FAM181B	0.0301015	0.0317811
8	28329161	PNOC	0.0427819	0.0318067
1	226548910	STUM	0.0323257	0.0318084
17	49132797	B4GALNT2	0.0604729	0.0319107
17	40019536	MED24	0.0214669	0.0319399
13	36227206	CCDC169	0.0379377	0.0322627
1	207752223	CD46	0.0295452	0.0322817
3	122910153	SEMA5B	0.0147256	0.0323141
17	8444279	NDEL1	0.0343802	0.0323721
1	158398526	OR10T2	0.618849	0.0323771
11	3797848	PGAP2	0.0526025	0.0324067
10	79703947	NUTM2B	0.0599788	0.0324329
19	45711700	FBXO46	0.0315638	0.0324348
14	67748443	ZFYVE26	0.0517218	0.0324487
21	44806909	SUMO3	0.437247	0.0324842
20	45373914	TP53TG5	0.0393333	0.0324882
6	43671767	MRPS18A	0.035969	0.0326021
X	154542270	IKBKG	0.0320575	0.032713
4	5711385	EVC	0.020076	0.0328293
1	169106837	ATP1B1	0.0364658	0.0328821
7	151086761	AGAP3	0.0410063	0.0329069
8	9555944	TNKS	0.0472161	0.0329124
15	32730694	GREM1	0.0329912	0.0329615
7	44104678	AEBP1	0.0400339	0.0329989
3	13570368	FBLN2	0.0347388	0.0330923
X	23840358	APOO	0.0341101	0.033162
19	48383300	KDELR1	0.0394245	0.0331736
22	38057820	PICK1	0.167283	0.0331936
1	119712042	PHGDH	0.0153194	0.0333942
17	58155160	OR4D1	0.0346247	0.0334432
12	106774666	RIC8B	0.0321392	0.0334495
4	73404350	ALB	0.0442021	0.0334602
19	29207568	UQCRFS1	0.0333445	0.0334754
16	48083748	ABCC12	0.091545	0.0334816
5	76953145	CRHBP	0.0355398	0.0334903
9	120389246	CDK5RAP2	0.0405363	0.0335229
11	10451026	AMPD3	0.0383794	0.0335763
3	52833226	AC006254.1	0.0629446	0.0336727
11	123906435	OR8D4	0.0346532	0.0337329
3	56729275	ARHGEF3	0.0332014	0.0337757
2	213284488	SPAG16	0.031146	0.0338582
7	100854206	SLC12A9	0.0330948	0.0338606
14	59463746	GPR135	0.0349903	0.0339021
10	44970212	RASSF4	0.0819478	0.0339458
1	162070181	NOS1AP	0.023068	0.0339514
9	92715175	BICD2	0.0360356	0.033983
17	14069621	COX10	0.0573927	0.0340657
2	170818605	GAD1	0.0309752	0.0340943
1	180632224	XPR1	0.0331031	0.0341444
12	49587610	FAM186B	0.0228975	0.0341862
18	2572992	NDC80	0.034153	0.0342653
19	10513828	S1PR5	0.0506889	0.034299
10	87864515	PTEN	0.034324	0.0343768
11	5884296	OR52E4	0.0942318	0.0344144
X	136488136	BRS3	0.0389325	0.0344243
5	43486923	C5orf34	0.0330474	0.0344278
3	49030456	QRICH1	0.0347723	0.0344588
3	37243570	GOLGA4	0.031238	0.0345447
3	48564417	COL7A1	0.0849412	0.0346866
15	90998986	VPS33B	0.0344192	0.0347737
11	60213271	MS4A4E	0.11066	0.0348033
9	127454532	LRSAM1	0.0304896	0.0348261
14	87933989	GALC	0.387652	0.0349254
11	62593898	MTA2	0.0350369	0.0349908
17	39212298	STAC2	0.034888	0.0350288
20	43513513	L3MBTL1	0.0240825	0.0350453
X	154477948	LAGE3	0.0327679	0.0351002
7	101218202	ZNHIT1	0.0371803	0.0351678
16	3965782	ADCY9	0.0286936	0.0352902
16	86510582	FOXF1	0.0351509	0.0352931
5	141172839	PCDHB7	0.0294079	0.0352938
13	41217123	MTRF1	0.0736322	0.0353336
10	32901592	ITGB1	0.0337023	0.0353347
9	83939515	C9orf64	0.0241813	0.0353863
17	59940914	AC005702.1	0.0355684	0.0354053
3	161085759	B3GALNT1	0.025595	0.0354448
22	41205373	L3MBTL2	0.0396537	0.0354857
1	53196960	CPT2	0.0443397	0.0355075
16	67163389	AC074143.1	0.0356974	0.0355236
17	63698559	LIMD2	0.03127	0.0355468
16	66844494	CA7	0.0362086	0.0356006
11	113733743	ZW10	0.0282526	0.035698
1	45511335	PRDX1	0.0356933	0.0357192
12	116575947	MAP1LC3B2	0.035986	0.035811
9	128721191	ZDHHC12	0.0543074	0.0358244
18	58044670	NEDD4L	0.0353361	0.0359026
10	5499021	CALML5	0.0193336	0.0359821
6	42228356	TRERF1	0.0594356	0.0359968
7	102285184	SH2B2	0.0448497	0.0361382
14	49893779	ARF6	0.0362591	0.0361745
1	212365220	PACC1	0.0403349	0.036196
19	40366490	PLD3	0.0408771	0.0362689
1	92833426	RPL5	0.0363092	0.0362736
5	177592218	TMED9	0.0244582	0.0362827
20	58840113	GNAS	0.0715289	0.036318
7	77167678	CCDC146	0.0418948	0.0364536
1	201829211	IPO9	0.0602275	0.0365575
12	109388684	MYO1H	0.0306891	0.0366782
16	85708012	C16orf74	0.0297071	0.036806
20	13390373	TASP1	0.0366017	0.0369481
8	19405785	CSGALNACT1	0.0316448	0.0369788
5	55231385	CCNO	0.0429906	0.0370175
4	76115369	NUP54	0.0386043	0.0370492
2	40115285	SLC8A1	0.0426008	0.0371169
19	50432957	MYBPC2	0.187001	0.03714
20	63236110	BIRC7	0.129919	0.0371447
6	127973023	PTPRK	0.0343575	0.0371863
7	65960907	GUSB	0.0203152	0.0372046
11	63163834	SLC22A25	0.0484422	0.0372479
16	4340323	CORO7-PAM16	0.030684	0.037274
2	201380549	TRAK2	0.033894	0.0373577
11	67464622	TMEM134	0.0641562	0.0373857
16	2712627	PRSS27	0.101353	0.0375339
2	112055601	TMEM87B	0.0322728	0.0375406
19	639929	FGF22	0.0471336	0.0375638
10	94688159	AL583836.1	0.0474065	0.0375842
2	31174695	CAPN14	0.0419261	0.0375896
10	102230519	PITX3	0.0359688	0.0376834
1	155063831	AL691442.2	0.03711	0.0376954
17	63880244	GH2	0.0279734	0.0376971
2	233671939	UGT1A9	0.0313515	0.0377558
1	54715916	TTC4	0.0309007	0.0377743
19	3633439	PIP5K1C	0.19185	0.0377896
2	96143843	DUSP2	0.033767	0.0378178
18	45624669	SLC14A2	0.0286508	0.0378477
5	94628821	SLF1	0.0402998	0.0379654
12	8941822	M6PR	0.0472923	0.0380057
2	105267390	TGFBRAP1	0.0605433	0.03801
5	181045493	BTNL9	0.0547629	0.0380583
15	90388349	IQGAP1	0.0445232	0.0380856
21	44612110	KRTAP10-8	0.04195	0.038165
17	36949130	AATF	0.0620944	0.0382209
19	51745946	FPR1	0.0669817	0.038227
12	57726571	AGAP2	0.0428501	0.0383229
11	64318223	PRDX5	0.0426176	0.0383986
17	1465730	MYO1C	0.041801	0.0384515
X	151176734	GPR50	0.0380995	0.0384563
15	40602939	KNL1	0.061259	0.0384636
12	57243817	STAC3	0.0396827	0.0384796
8	143690112	ZNF707	0.106132	0.0385291
1	26177555	CNKSR1	0.064209	0.0385446
5	54455810	HSPB3	0.0282371	0.0385529
3	196937021	NCBP2	0.0435725	0.0385974
12	753569	WNK1	0.0406003	0.0386715
5	139476272	STING1	0.264513	0.0387804
20	5772862	SHLD1	0.0585972	0.0389849
4	146256501	SLC10A7	0.0413073	0.0391075
13	71440668	DACH1	0.0387788	0.0391429
20	63708585	ZGPAT	0.0577241	0.0392358
15	41849885	SPTBN5	0.018039	0.0393189
16	2163930	TRAF7	0.097192	0.0393921
1	161118502	NIT1	0.0347973	0.0393937
1	151342190	RFX5	0.0361315	0.0394022
1	155309802	FDPS	0.032465	0.0394255
1	248521655	OR2G6	0.0566876	0.0394269
5	138285699	CDC25C	0.0382751	0.0394554
13	102729465	CCDC168	0.0162838	0.0396087
19	35140084	FXYD1	0.031643	0.0396268
10	87754692	ATAD1	0.0396087	0.0396321
2	68284431	CNRIP1	0.0676859	0.0396991
12	11021676	TAS2R19	0.142041	0.0397767
11	65088377	TMEM262	0.062534	0.0399911
15	90875754	FURIN	0.0498689	0.0400454
X	154532031	G6PD	0.0596412	0.0400955
10	103882691	STN1	0.0821719	0.040096
10	35639365	FZD8	0.0320192	0.0401075
1	34855703	SMIM12	0.0353442	0.0401335
17	76736165	SRSF2	0.0403269	0.0401721
10	45727421	WASHC2C	0.0739703	0.0401881
12	114355539	TBX5	0.0488926	0.0403309
9	127690764	PTRH1	0.0488251	0.0403314
22	50525780	TYMP	0.0374661	0.0403814
4	173371189	SAP30	0.0476176	0.040385
11	67506958	CDK2AP2	0.0392213	0.0403946
17	41026638	KRTAP1-5	0.0581534	0.0404732
14	21633920	OR10G2	0.212101	0.0405565
22	38779453	DNAL4	0.0426249	0.0405966
3	36380649	STAC	0.0585411	0.0406131
7	5622867	RNF216	0.0357977	0.0406214
1	43337864	MPL	0.0881946	0.0408312
5	157162454	FAM71B	0.118278	0.0408348
20	31819584	MYLK2	0.0582672	0.0409089
11	55343211	OR4A16	0.187571	0.0409924
11	62613286	ROM1	0.0715291	0.0410448
4	8592840	CPZ	0.0764014	0.0410541
19	19465352	GATAD2A	0.0381341	0.0410606
19	48398396	GRIN2D	0.0427863	0.0410935
11	9471331	ZNF143	0.0484761	0.0411204
6	8413557	SLC35B3	0.0480668	0.0411603
17	16939553	TNFRSF13B	0.0467152	0.0411938
1	154327804	ATP8B2	0.0426708	0.0412406
12	101728947	SYCP3	0.0253139	0.0413189
19	41837149	LYPD4	0.0241808	0.0413309
1	201114756	ASCL5	0.0372761	0.0415343
12	31282722	SINHCAF	0.0414896	0.0415486
17	68307502	ARSG	0.0411048	0.0415997
15	83107688	TM6SF1	0.0404375	0.0416469
1	45012279	UROD	0.0343533	0.0416581
3	196051949	TFRC	0.055986	0.0417046
12	50842972	TMPRSS12	0.0239739	0.0417189
9	128504810	GLE1	0.0439875	0.0417388
16	55656702	SLC6A2	0.0433471	0.0417603
2	10912430	KCNF1	0.227973	0.0417764
18	12308297	TUBB6	0.0886523	0.0418674
1	57010703	DAB1	0.0646425	0.0419048
17	82615929	WDR45B	0.0421228	0.0419148
15	29053894	APBA2	0.0398342	0.0419181
7	23710296	STK31	0.132742	0.0419481
1	3069267	PRDM16	0.0362917	0.0419739
11	56346045	OR8K1	0.0374711	0.0420531
7	142863244	EPHB6	0.037935	0.0420557
2	63122019	WDPCP	0.0448139	0.0420695
5	82305411	ATP6AP1L	0.129491	0.0420987
14	96263687	BDKRB1	0.10483	0.0422037
2	6865913	RSAD2	0.0749731	0.0422287
3	107710467	BBX	0.0848931	0.042248
10	96304510	DNTT	0.0526064	0.0422561
7	55795923	SEPTIN14	0.0283804	0.0422983
11	49981575	OR4C12	0.060691	0.0423741
10	95315076	SORBS1	0.0311768	0.0424984
7	75811806	CCL24	0.025984	0.0425657
6	159169601	FNDC1	0.0815042	0.0425925
11	33542389	KIAA1549L	0.047164	0.0426034
22	40346566	ADSL	0.139878	0.0426108
16	1911595	HS3ST6	0.0399853	0.0426656
19	18257185	IQCN	0.0245576	0.0427593
3	139517632	RBP1	0.0421506	0.0427631
22	48489599	TAFA5	0.0419521	0.0427746
8	26514341	DPYSL2	0.0412087	0.0427801
15	25679349	ATP10A	0.0216081	0.0428833
5	141122005	PCDHB4	0.00863546	0.0429427
19	56570322	ZNF470	0.128151	0.0429482
17	28703578	PROCA1	0.0445454	0.0430084
12	132490581	FBRSL1	0.0151074	0.0430676
15	44665796	PATL2	0.0446508	0.0430928
1	205791541	SLC41A1	0.0456682	0.0431944
22	39040970	APOBEC3F	0.0032667	0.0432226
15	63326289	CA12	0.040835	0.0432564
8	72022911	TRPA1	0.0419057	0.0432887
7	95405352	PON2	0.0430916	0.0433524
19	11378000	EPOR	0.0941279	0.0435883
11	71816520	ZNF705E	0.0506559	0.0436082
2	151839132	CACNB4	0.0118552	0.0436876
17	7101583	ASGR2	0.052001	0.0438892
20	23564959	CST9L	0.229771	0.043945
X	37008417	FAM47C	0.0351138	0.0439659
16	57473387	DOK4	0.0413511	0.0439871
12	122835558	HIP1R	0.0545607	0.0440478
15	50278639	GABPB1	0.0444303	0.0440907
10	1000681	GTPBP4	0.0426802	0.0440946
18	57648495	ATP8B1	0.0550112	0.044136
4	124668998	ANKRD50	0.0405829	0.0442195
19	35351557	FFAR1	0.0301235	0.0443687
22	17085096	IL17RA	0.029906	0.0443738
12	28257220	CCDC91	0.0410728	0.0444402
10	69180296	SUPV3L1	0.0317026	0.0444873
21	25717693	ATP5PF	0.0463635	0.0447453
10	87861961	KLLN	0.0443504	0.0448684
9	75891191	PCSK5	0.09241	0.0448724
17	5130374	USP6	0.0480475	0.0449024
2	99186207	MRPL30	0.0233212	0.0449235
1	150508225	ECM1	0.02094	0.045069
19	21529661	ZNF429	0.07048	0.0451056
17	41828720	NT5C3B	0.0421944	0.0451756
1	109620272	AMPD2	0.0734685	0.0451964
1	100266400	RTCA	0.0796796	0.0452039
12	76048442	NAP1L1	0.0445143	0.0452108
12	6452252	TAPBPL	0.0725897	0.0453926
20	31257669	DEFB115	0.0176717	0.0455182
15	45587451	BLOC1S6	0.0452878	0.0455336
19	49035617	CGB1	0.0537775	0.0456418
6	32854233	PSMB9	0.0459893	0.0456986
21	33504129	GART	0.0595939	0.0457088
3	50090438	RBM5	0.0368565	0.0457324
10	66926927	LRRTM3	0.0456427	0.0458305
12	109451608	KCTD10	0.0473502	0.0458763
17	3663755	TAX1BP3	0.0464175	0.0458774
9	2717744	KCNV2	0.0669476	0.0459281
17	39261491	FBXL20	0.0461989	0.0460146
7	27154915	HOXA7	0.0510272	0.0460177
17	6756091	XAF1	0.707026	0.0460372
14	69260321	GALNT16	0.0300393	0.0460501
16	5071857	ALG1	0.055466	0.0460557
11	60700868	MS4A8	0.168853	0.0460784
6	44254711	SLC35B2	0.0491469	0.0460857
11	60852539	PTGDR2	0.0553714	0.046093
1	13475857	LRRC38	0.0481767	0.0461279
2	11446482	E2F6	0.0559123	0.0461645
5	31267478	CDH6	0.0420832	0.0463264
14	55043055	SOCS4	0.149446	0.0463498
14	26447969	NOVA1	0.0467671	0.0464557
11	61203569	PGA3	0.0372918	0.0466357
5	95888890	ELL2	0.0840653	0.0466829
6	43246683	TTBK1	0.0459809	0.0466989
5	115524311	FEM1C	0.0470267	0.0467713
20	31665956	BCL2L1	0.0467964	0.0467889
9	113373603	HDHD3	0.0868295	0.0469317
5	6372513	MED10	0.0479306	0.0470462
19	984366	WDR18	0.0426059	0.0471663
19	7895619	LRRC8E	0.0370885	0.0472129
16	21402802	NPIPB3	0.0375931	0.0473563
X	87517900	KLHL4	0.042485	0.0474083
9	133341510	MED22	0.0745448	0.0474745
14	89797247	EFCAB11	0.0434707	0.0475114
12	68856456	CPM	0.046615	0.0475677
13	95582245	DZIP1	0.0924514	0.0477022
19	9652954	ZNF562	0.0518075	0.047704
3	128795387	RAB7A	0.0475582	0.0477257
2	74414336	C2orf81	0.0579028	0.047791
12	122078861	MLXIP	0.111884	0.047896
16	57429180	CIAPIN1	0.0451331	0.0481013
6	111262264	MFSD4B	0.608404	0.048193
14	103519880	CKB	0.048369	0.0482917
7	99546698	FAM200A	0.0633469	0.0482965
22	19723579	GP1BB	0.0479992	0.048367
3	27717077	EOMES	0.0486738	0.0483717
1	42746708	P3H1	0.110456	0.0484284
19	12464001	ZNF709	0.13416	0.0485084
19	12464001	AC008758.1	0.13416	0.0485084
22	32414316	BPIFC	0.0512131	0.0485826
6	18159899	KDM1B	0.0985695	0.048635
1	231185018	AL109810.2	0.253096	0.0486815
19	55341946	KMT5C	0.102489	0.0487251
16	30378445	SEPTIN1	0.0516339	0.0487513
9	105694668	TMEM38B	0.0333877	0.0487701
1	200027855	NR5A2	0.0441039	0.0488639
1	247921022	OR2T8	0.0708645	0.0488868
3	52686781	GNL3	0.11213	0.0489132
14	22829916	MRPL52	0.11344	0.0489371
19	37344689	ZNF875	0.0443854	0.0491378
X	2907287	ARSD	0.0569477	0.0492699
12	102839194	PAH	0.0682635	0.0492789
6	26545215	HMGN4	0.0483499	0.0493448
14	24147702	AL136295.5	0.0419672	0.0494586
11	57598173	SERPING1	0.126969	0.0494649
3	100146985	CMSS1	0.0483495	0.049525
1	155941717	RXFP4	0.0373845	0.0495338
20	62941534	GID8	0.0523031	0.0495375
6	49960297	DEFB114	0.187111	0.0495611
13	85794003	SLITRK6	0.0543607	0.0496568
13	29514492	SLC7A1	0.0240149	0.0496597
11	76446957	EMSY	0.0512021	0.0496756
3	63278540	SYNPR	0.0598804	0.0497759
9	76502392	GCNT1	0.0497415	0.0497926
6	33303784	TAPBP	0.0602216	0.0498225
2	85343258	RETSAT	0.0489157	0.049851
8	54458144	SOX17	0.0467945	0.0499037
7	150687083	GIMAP2	0.0133788	0.0499469
7	138594621	SVOPL	0.0298193	0.0499523
X	65512795	LAS1L	0.0554213	0.0499911
12	8534642	CLEC4E	0.0337697	0.0500131
9	124857931	RPL35	0.0498201	0.0500374
15	82431853	GOLGA6L9	0.100997	0.0500666
X	46837108	RP2	0.0555591	0.0501137
17	75912192	AC087289.3	0.0481711	0.0502121
20	49372988	KCNB1	0.0640509	0.0502167
10	14878893	SUV39H2	0.0545953	0.0502792
12	56224864	NABP2	0.0445588	0.050356
14	52267818	PTGDR	0.0644624	0.0503872
17	41582448	KRT14	0.0553856	0.0505848
22	21029062	SLC7A4	0.0555314	0.0506196
11	18728947	PTPN5	0.044098	0.0506756
17	42119679	AC099811.2	0.0472918	0.0507198
9	137205781	NDOR1	0.114568	0.050822
19	18637058	KLHL26	0.0874384	0.0508505
20	63006053	BHLHE23	0.0517849	0.0509006
17	16381920	UBB	0.0510028	0.0510524
12	57128974	LRP1	0.0418736	0.0510572
4	87473780	SPARCL1	0.0874981	0.0510695
1	169921681	KIFAP3	0.0817307	0.0511285
8	33548758	RNF122	0.0497823	0.0512449
10	104358350	CFAP58	0.0383957	0.0512492
7	44756256	ZMIZ2	0.094852	0.0512607
8	74825253	PI15	0.0620001	0.0512746
10	13164209	MCM10	0.065466	0.051281
9	18928057	SAXO1	0.0655477	0.0513588
4	109913346	EGF	0.0187742	0.0513722
12	2795146	FKBP4	0.0510169	0.05139
9	100442285	MSANTD3-TMEFF1	0.053459	0.051421
16	69329044	AC026464.6	0.0308506	0.0514352
1	109250083	CELSR2	0.0553073	0.0514699
6	27146423	H2BC12	0.0513383	0.0515397
10	133423234	SPRN	0.0559849	0.0515604
14	21101347	TMEM253	0.0580077	0.05157
15	75639625	IMP3	0.0519072	0.0516401
X	108732601	IRS4	0.0408869	0.0517983
10	5525092	CALML3	0.0762823	0.0518386
6	123804204	NKAIN2	0.0715116	0.0518642
2	68131246	WDR92	0.0518903	0.0519019
2	27583117	ZNF512	0.0496817	0.0519516
5	171309382	TLX3	0.0518186	0.0520232
10	44292765	C10orf142	0.0431629	0.0520245
4	6026244	JAKMIP1	0.0553655	0.0520499
17	63940776	SCN4A	0.0547875	0.0520826
10	50806736	A1CF	0.0644103	0.0521572
17	40256463	WIPF2	0.0566122	0.0521951
12	26954189	FGFR1OP2	0.0539341	0.0521963
9	129040599	MIGA2	0.0541057	0.0522465
5	143279378	NR3C1	0.0567244	0.0523608
1	180913251	KIAA1614	0.0635917	0.0524788
2	119680861	TMEM177	0.184716	0.0525723
15	90530078	CRTC3	0.0495742	0.0526259
15	67254904	IQCH	0.0498821	0.0526705
11	56462472	AP002512.3	0.0400114	0.0526823
21	39660569	B3GALT5	0.0551427	0.0527089
2	53853139	GPR75	0.0565127	0.0527112
19	859693	CFD	0.0503119	0.0527158
4	79907437	ANTXR2	0.0673118	0.0527315
10	72274226	DDIT4	0.0523448	0.0527666
X	73563315	CHIC1	0.0524387	0.0527763
1	113765984	RSBN1	0.0524895	0.0528003
19	44644103	PVR	0.0743351	0.05282
10	94683829	CYP2C18	0.0702364	0.052865
15	90904226	MAN2A2	0.0952924	0.052922
8	41646454	NKX6-3	0.0372149	0.0529503
14	73858867	AC005520.3	0.056693	0.0529846
4	3249229	MSANTD1	0.0644169	0.053022
3	151213303	P2RY14	0.070874	0.0532342
7	98881154	TRRAP	0.0491806	0.0532555
11	47565623	PTPMT1	0.079436	0.0533604
11	75266167	ARRB1	0.0629545	0.0533694
7	96121195	SLC25A13	0.0548938	0.053567
7	50463239	DDC	0.113206	0.0535924
20	63540823	SRMS	0.0724273	0.0536494
1	112674932	MOV10	0.0600684	0.0538094
22	20999885	THAP7	0.0499242	0.0538957
8	103040845	ATP6V1C1	0.0563	0.0539183
2	238140761	KLHL30	0.0671937	0.0539293
7	124777513	C7orf77	0.0671589	0.0540959
3	197950974	RPL35A	0.0537071	0.0541189
12	95867096	CCDC38	0.0528944	0.0541282
12	108885010	DAO	0.0601927	0.0541633
19	38319955	KCNK6	0.0766059	0.0542324
11	3227865	MRGPRE	0.0730387	0.0543203
17	2315565	SRR	0.0529324	0.0544615
1	119415423	HSD3B2	0.128572	0.0544848
12	18282091	PIK3C2G	0.0770055	0.0545684
16	81011943	CENPN	0.0684428	0.0545835
6	85612885	AL589666.1	0.0540802	0.0546321
1	54200247	MRPL37	0.0441899	0.0546483
11	61410948	CPSF7	0.0542017	0.0546722
11	119638109	NECTIN1	0.101953	0.0547034
14	102506940	ANKRD9	0.0640573	0.0547962
5	6448907	UBE2QL1	0.0547295	0.0548088
12	109088214	ALKBH2	0.074411	0.0548558
2	127706327	WDR33	0.0581355	0.0550185
14	24147702	RNF31	0.0457711	0.0550972
1	183252651	NMNAT2	0.0667872	0.055101
12	82353163	CCDC59	0.0402555	0.0551097
8	38105557	ASH2L	0.0427773	0.0551463
10	35137840	CREM	0.0511551	0.0551679
1	15476129	CELA2B	0.161422	0.0551801
1	212858459	FLVCR1	0.0838956	0.0551935
19	3594842	TBXA2R	0.0465518	0.0551962
17	68515407	PRKAR1A	0.0987289	0.0552026
7	71132807	GALNT17	0.0551476	0.0553055
19	54906191	NCR1	0.0723927	0.055369
X	49113631	GPKOW	0.055473	0.0554653
2	27282742	TRIM54	0.0494775	0.0555082
5	150357754	TCOF1	0.0308383	0.0555611
14	51989647	RTRAF	0.0549712	0.0555765
10	73998211	VCL	0.054458	0.0555838
8	142764608	LYNX1-SLURP2	0.0227569	0.0558176
X	51495955	NUDT11	0.0563351	0.0559302
6	1610455	FOXC1	0.0521831	0.0559311
19	52765595	ZNF600	0.0713257	0.055938
4	39406956	KLB	0.165508	0.0560287
12	120687313	MLEC	0.0544716	0.0562405
2	17816522	MSGN1	0.00714209	0.0562591
9	137007933	ABCA2	0.114563	0.0564789
17	81540830	FAAP100	0.0642628	0.0565026
X	101391465	RPL36A-HNRNPH2	0.0517519	0.0565151
18	74148813	TIMM21	0.111571	0.0565797
17	4734610	CXCL16	0.0975842	0.0565963
16	23603476	PALB2	0.0391171	0.0565994
7	100101726	AP4M1	0.0584869	0.0566184
7	88759980	ZNF804B	0.107767	0.056717
20	57561418	PCK1	0.0609772	0.0567474
5	180989061	BTNL3	0.0437995	0.0567786
19	46148297	IGFL2	0.0942968	0.0569658
6	87085760	CGA	0.538773	0.0569733
14	89162425	FOXN3	0.0559764	0.0569908
21	37625174	KCNJ6	0.0571529	0.0570027
19	48740921	IZUMO1	0.049701	0.0570351
12	64780813	TBC1D30	0.0659713	0.0570423
2	23752052	ATAD2B	0.0549873	0.0570482
1	247549196	GCSAML	0.0754771	0.057051
11	65084720	ZFPL1	0.0545485	0.0571
12	7130659	CLSTN3	0.0484439	0.0571115
4	4387654	NSG1	0.0558147	0.0571314
7	143288460	CASP2	0.0612295	0.057143
4	56648731	HOPX	0.0643068	0.0571527
7	100170234	GPC2	0.0522167	0.0571685
11	63974684	COX8A	0.0634494	0.0571687
3	126396004	CFAP100	0.120691	0.0571804
3	4979734	BHLHE40	0.0526181	0.0574544
20	45512655	SPINT3	0.351755	0.0574941
1	41628749	AC119676.1	0.056904	0.0575419
15	31327220	KLF13	0.0559152	0.0576163
17	40922993	KRT23	0.0395166	0.0576314
X	106928257	CLDN2	0.0636016	0.0576988
20	38488463	RALGAPB	0.0574459	0.0577163
3	10816269	SLC6A11	0.0729376	0.057758
3	23893129	NKIRAS1	0.0543304	0.0577595
1	38874559	GJA9	0.116234	0.0577751
10	13319147	SEPHS1	0.0582695	0.0577836
19	11089552	LDLR	0.276691	0.0579312
X	47562972	ARAF	0.057176	0.0580387
1	173716059	KLHL20	0.0586027	0.0581278
16	27225167	NSMCE1	0.0480682	0.0581543
3	3129048	TRNT1	0.0611381	0.0581974
17	2690600	CLUH	0.0922602	0.0582373
1	42807424	SVBP	0.0587471	0.0582496
11	644555	DEAF1	0.0694765	0.058318
12	51281437	BIN2	0.115622	0.0583236
14	21287984	RPGRIP1	0.189239	0.0583521
20	4175072	SMOX	0.0547288	0.0584304
12	119335181	CCDC60	0.0717177	0.0585353
11	30231918	FSHB	0.0585181	0.0586653
17	48723721	PRAC2	0.0785793	0.0586671
17	32487627	CDK5R1	0.0598769	0.0586868
8	37762670	PLPBP	0.0383926	0.0587149
17	41034325	KRTAP1-3	0.0542937	0.058828
6	143941437	PLAGL1	0.147169	0.0588332
11	59638394	PATL1	0.183635	0.0589296
22	39350014	SYNGR1	0.0400538	0.0589479
1	236550921	HEATR1	0.0942589	0.0589693
16	4852922	UBN1	0.0688865	0.0591133
9	136945327	C8G	0.0136377	0.0591205
14	24290870	DHRS1	0.0536766	0.059138
1	180154914	QSOX1	0.0551539	0.0591643
1	13715612	PRDM2	0.0706166	0.059237
12	10847048	PRR4	0.0490121	0.0592626
17	74878338	FADS6	0.0697421	0.0592635
2	54973169	RTN4	0.171972	0.0593062
3	49674367	APEH	0.0756715	0.0593088
17	39627396	PPP1R1B	0.0594549	0.0593461
13	27978120	URAD	0.0443735	0.0593582
2	65088504	RAB1A	0.0592912	0.059416
21	33026885	OLIG2	0.0609663	0.0594434
16	66552728	CKLF	0.0593189	0.0595114
15	34062721	CHRM5	0.0604254	0.0595532
3	125447793	SNX4	0.0633247	0.059573
2	110123808	NPHP1	0.0569287	0.0595739
6	15246544	JARID2	0.0498292	0.0595838
6	42184821	GUCA1B	0.0769306	0.0596148
20	44337171	R3HDML	0.0369119	0.0596373
19	58347026	A1BG	0.289951	0.0596412
7	124746532	GPR37	0.0722911	0.0596876
3	182945105	DCUN1D1	0.0596084	0.0597217
8	94641323	ESRP1	0.0567479	0.0597457
12	49742161	TMBIM6	0.0687437	0.0597594
2	74958681	POLE4	0.0910351	0.0598358
22	36227408	APOL2	0.778645	0.0598584
9	136327702	GPSM1	0.0354691	0.0598596
13	49915087	SPRYD7	0.0598	0.0598886
2	73784343	C2orf78	0.105043	0.0599267
9	136668290	EGFL7	0.0676928	0.0599974
6	104729667	HACE1	0.0597845	0.0600049
1	145936314	LIX1L	0.0585532	0.0600117
3	49015604	DALRD3	0.0505067	0.0600201
5	66596660	MAST4	0.0873671	0.0600819
2	61478842	XPO1	0.0746116	0.0601029
11	5351518	OR51B6	0.0597015	0.0601268
5	149004721	SH3TC2	0.0512128	0.0603129
11	118998202	CCDC84	0.0584284	0.0603435
6	46139589	ENPP4	0.113337	0.06035
7	66629089	KCTD7	0.0695592	0.0603677
1	89185261	GBP4	0.136959	0.0603742
16	20031739	GPR139	0.0664055	0.060408
17	50719739	LUC7L3	0.0591652	0.0604697
11	62976803	SLC22A6	0.040877	0.0604742
12	90964160	EPYC	0.0600589	0.0604823
21	34449292	KCNE1	0.124745	0.0605239
11	119097002	DPAGT1	0.0602008	0.0606804
17	75471910	TMEM94	0.0464263	0.0607133
X	10449372	MID1	0.0676468	0.0608678
14	36299087	MBIP	0.0742118	0.0609153
X	16946866	REPS2	0.0696876	0.0609205
1	42153458	GUCA2B	0.100243	0.0609228
9	19376299	RPS6	0.0638773	0.0609353
19	2515045	GNG7	0.0615623	0.0609379
2	43230953	THADA	0.0450859	0.0609892
1	32074957	TMEM39B	0.09008	0.0610474
6	54870250	FAM83B	0.16127	0.0611112
10	12129791	SEC61A2	0.0264847	0.0611354
1	42767318	C1orf50	0.0640973	0.0611657
17	3126629	OR1G1	0.122009	0.0611929
10	102644626	TRIM8	0.052507	0.061207
18	50267604	MBD1	0.124376	0.0612431
13	33016444	KL	0.0582713	0.0612962
9	34661949	CCL27	0.0644735	0.0613485
6	35498332	TULP1	0.11303	0.0613611
19	12646628	AC010422.3	0.0599005	0.0613718
10	50068111	WASHC2A	0.030905	0.0613784
20	13009289	SPTLC3	0.0591557	0.0613866
7	92200740	KRIT1	0.0555537	0.0614508
17	42460903	ATP6V0A1	0.0581645	0.0614534
3	111979066	ABHD10	0.0502571	0.0614995
2	9585315	YWHAQ	0.0613336	0.0615295
11	78063888	THRSP	0.0696261	0.0615677
1	36455807	MRPS15	0.0406998	0.0615748
1	35178027	SFPQ	0.0523306	0.0616534
7	148807652	EZH2	0.0595651	0.0617562
10	5048837	AKR1C3	0.0603564	0.0617717
10	21125834	C10orf113	0.0384642	0.0619133
16	58515545	SETD6	0.0627763	0.0619807
10	128099195	MKI67	0.0773857	0.0619939
2	74483100	TTC31	0.0870479	0.0620832
10	43556707	ZNF239	0.161232	0.0621193
7	105117843	SRPK2	0.0616958	0.0622428
14	105050998	GPR132	0.0519754	0.0622496
13	52036955	NEK5	0.0314606	0.0623591
7	12331190	VWDE	0.0814349	0.0623845
X	50190971	AKAP4	0.145435	0.0624153
17	48550359	HOXB3	0.0584707	0.0624568
6	13584115	SIRT5	0.053001	0.062494
14	53046772	DDHD1	0.0687587	0.0625244
1	156061417	RAB25	0.0605757	0.0625325
3	50364674	CACNA2D2	0.0572286	0.0625834
20	38724729	SLC32A1	0.0620945	0.0626074
7	129161690	TSPAN33	0.058984	0.0627086
6	32169283	AGPAT1	0.0962399	0.0627411
20	61252517	CDH4	0.0569459	0.0627575
12	53006485	EIF4B	0.0619908	0.062887
8	65604417	ARMC1	0.0453906	0.0629481
17	68248068	AMZ2	0.0470011	0.0630056
14	93925293	FAM181A	0.0603236	0.0630642
8	86470224	RMDN1	0.0720045	0.063133
7	103103443	NAPEPLD	0.0673613	0.0631781
X	101552934	ARMCX1	0.031696	0.0632499
3	98498180	CLDND1	0.0880089	0.0633066
4	3442008	HGFAC	0.0924338	0.0633116
10	24984375	ENKUR	0.0506527	0.0633252
17	81681713	ARL16	0.0666973	0.0633301
11	75241054	TPBGL	0.063657	0.063339
6	89080902	PNRC1	0.0671261	0.0633588
2	96816279	CNNM3	0.0260591	0.0633751
17	58005414	SRSF1	0.0632993	0.0634277
9	137306958	EXD3	0.0280177	0.0634724
1	16004310	SRARP	0.0711168	0.063478
19	15423084	WIZ	0.266709	0.063488
19	45609673	EML2	0.06254	0.0634994
12	119179322	HSPB8	0.0645023	0.0635266
4	68816023	UGT2B10	0.255151	0.0635274
9	124482765	NR5A1	0.0923351	0.0636032
X	70041815	AWAT2	0.0398941	0.0636093
6	155396870	NOX3	0.128169	0.0636131
16	2039943	NTHL1	0.051937	0.0636285
2	171925540	HAT1	0.0631772	0.063652
14	24189437	AL136295.1	0.063251	0.0636523
17	75320373	GRB2	0.0765092	0.063661
21	30755150	KRTAP21-1	0.0857528	0.0636694
16	88697576	RNF166	0.00888037	0.0637052
3	28241798	CMC1	0.0504465	0.0638289
16	24730263	TNRC6A	0.101467	0.0638345
21	32269047	MIS18A	0.0774092	0.0638414
20	3854629	MAVS	0.0770996	0.0638414
6	139242537	TXLNB	0.0610188	0.0638421
19	12875994	DNASE2	0.0745406	0.0638491
6	35468837	RPL10A	0.0639658	0.0638675
6	114057262	HS3ST5	0.0652078	0.063934
14	50977296	TRIM9	0.0765471	0.0639388
21	36320271	MORC3	0.0597081	0.0639727
16	30104879	GDPD3	0.0550592	0.0640393
3	94014389	STX19	0.0363072	0.0640939
9	104504267	OR13F1	0.0480209	0.0641063
14	38209400	SSTR1	0.0636465	0.0642241
12	47710815	ENDOU	0.0646919	0.0642555
17	18952208	SLC5A10	0.0702295	0.0642714
7	73593872	MLXIPL	0.0562753	0.0642724
8	69563980	SULF1	0.0471368	0.064325
19	53992884	CACNG6	0.0685405	0.0643358
6	117318215	AL132671.2	0.0986756	0.0644525
16	1939117	MSRB1	0.0766032	0.064456
2	112275998	ZC3H6	0.0752561	0.0645757
15	75955943	NRG4	0.0570796	0.0645779
19	3178797	S1PR4	0.0798276	0.064578
8	11424377	FAM167A	0.0290498	0.0645792
6	24706150	C6orf62	0.0638238	0.0645813
X	49304864	GAGE10	0.159892	0.0645958
12	23534229	SOX5	0.0685252	0.0645973
7	123614510	ASB15	0.0599057	0.0646492
2	118096561	INSIG2	0.0645511	0.0646724
20	34393821	ITCH	0.0603214	0.0646861
4	82430836	ENOPH1	0.0669329	0.0647497
22	30607338	TCN2	0.152089	0.0647855
6	159736275	WTAP	0.0632333	0.06487
16	20780648	ERI2	0.0805391	0.0650097
12	14613124	GUCY2C	0.202857	0.0650461
12	89421157	POC1B	0.0531065	0.0650566
2	171434581	DCAF17	0.0715421	0.0650952
12	21801055	ABCC9	0.086356	0.0651937
4	177309957	NEIL3	0.211964	0.0652832
6	33420267	SYNGAP1	0.0649211	0.065359
7	25225133	NPVF	0.166529	0.0653883
1	247965335	OR2AK2	0.157022	0.0653889
2	113890287	ACTR3	0.0657317	0.0654953
X	15561905	ACE2	0.11912	0.0654965
12	565240	NINJ2	0.0398964	0.0658632
14	64449567	ZBTB25	0.051983	0.0659331
11	5736520	OR56B1	0.0912088	0.065968
11	124611563	PANX3	0.0565868	0.0659758
1	38864673	AL139260.3	0.0494062	0.0660706
6	109392837	PPIL6	0.108275	0.0661434
16	67987523	DPEP2	0.0755159	0.0662018
9	35682091	TPM2	0.0929573	0.0662836
19	44097877	ZNF224	0.017747	0.0663718
1	110891412	CD53	0.0838001	0.0663781
16	30067262	AC093512.2	0.0674262	0.0663799
12	49990272	RACGAP1	0.0696541	0.0663894
19	38869114	RINL	0.0964658	0.0664725
9	36037005	RECK	0.0705525	0.0665705
19	49555714	NOSIP	0.0703832	0.0666829
3	159069436	IQCJ	0.034564	0.0667224
11	77142709	MYO7A	0.0987071	0.0668509
8	19939448	LPL	0.0761913	0.0668844
12	26055362	RASSF8	0.0656406	0.0669301
20	10639503	JAG1	0.0642614	0.0670291
6	44166761	CAPN11	0.0485625	0.0670698
7	107580776	BCAP29	0.158262	0.0671113
2	202377479	BMPR2	0.0647687	0.0671311
2	120346195	INHBB	0.0558855	0.0671352
17	4771930	TM4SF5	0.136893	0.0671547
4	2426486	CFAP99	0.26367	0.0673085
12	56158412	MYL6	0.08236	0.0673319
7	143756089	CTAGE6	0.0900239	0.0673328
15	43276459	TGM7	0.0842268	0.0673502
12	54370261	ZNF385A	0.0708886	0.0674183
9	68247617	CBWD3	0.0652792	0.0675126
17	37376108	C17orf78	0.129723	0.0675215
4	108650662	OSTC	0.0676432	0.0676124
10	30313617	MTPAP	0.0560151	0.0676683
11	56360250	OR8J1	0.0690981	0.0676689
10	101847533	ARMH3	0.132248	0.067692
19	6586025	CD70	0.173336	0.0677028
13	28004057	FLT3	0.0549422	0.067744
14	45136042	FANCM	0.0761028	0.0678026
8	117799726	EXT1	0.0695851	0.068022
12	52544536	KRT71	0.0732634	0.0680557
1	22489961	ZBTB40	0.0553484	0.0680914
19	41677416	CEACAM7	0.0575345	0.0680964
15	45658940	AC090527.3	0.0873287	0.0681099
12	55551242	OR6C4	0.0600581	0.0681443
21	33578323	DONSON	0.0685682	0.0682064
8	116766625	UTP23	0.0254277	0.0682679
17	41477060	KRT35	0.0669708	0.0683603
20	44966572	STK4	0.069222	0.0684316
17	82752197	TBCD	0.0285599	0.0684798
X	115189454	RBMXL3	0.101633	0.0684897
5	80654735	MSH3	0.0682165	0.0685346
13	44941211	NUFIP1	0.190779	0.0685398
1	147907959	GJA8	0.321227	0.0686171
1	156369256	RHBG	0.0391726	0.0686507
6	35347141	PPARD	0.10495	0.0686777
X	139530771	F9	0.0768563	0.0687055
15	38490558	RASGRP1	0.0625601	0.0687147
9	137087006	MAN1B1	0.0725866	0.0687367
15	48878181	EID1	0.0703492	0.0687549
19	3959105	DAPK3	0.0680699	0.0687951
17	20865422	CCDC144NL	0.0654639	0.0688082
22	38687910	JOSD1	0.0679056	0.0688277
5	69094261	SLC30A5	0.0651238	0.0688511
9	130348547	HMCN2	0.08614	0.0690023
X	153588294	CCNQ	0.0783661	0.0691281
17	8392803	RNF222	0.0726891	0.0692661
22	40411398	MRTFA	0.10234	0.069293
3	36828282	TRANK1	0.233515	0.0693053
16	66961311	CES3	0.102457	0.0693413
18	14104920	ZNF519	0.0924155	0.0695063
11	59172605	DTX4	0.0585473	0.0695662
14	29577254	PRKD1	0.0434166	0.0696326
2	231206248	ARMC9	0.0585452	0.0696528
20	18142665	KAT14	0.0670913	0.0698134
2	11556622	GREB1	0.0248693	0.0698554
19	49689844	ADM5	0.0560047	0.0698586
7	106091813	SYPL1	0.0775352	0.0698732
1	11920328	KIAA2013	0.0897698	0.0699544
4	56338405	AASDH	0.417442	0.0700373
18	35468618	INO80C	0.0702153	0.0700937
10	113755284	PLEKHS1	0.101037	0.0701788
3	120396959	FSTL1	0.0756393	0.0701882
6	31546110	ATP6V1G2-DDX39B	0.0715289	0.0701893
11	57742165	AP001931.1	0.0708519	0.0702513
19	55892099	NLRP13	0.0823162	0.0702565
11	43312135	API5	0.0736014	0.0704023
10	103246001	RPEL1	0.0680305	0.0704187
X	26193857	MAGEB6	0.506775	0.070505
2	130598648	CFC1	0.0632216	0.0705895
2	232456204	ALPI	0.328042	0.0705942
7	100867502	TRIP6	0.0702177	0.0706048
18	60371355	MC4R	0.0727416	0.0706315
11	61392636	TMEM216	0.0705523	0.0708734
1	42473290	CCDC30	0.0435118	0.0709097
19	50625070	SYT3	0.0915254	0.0709098
7	100575111	LRCH4	0.137717	0.0709791
5	5140474	ADAMTS16	0.0838501	0.0710375
15	85768045	KLHL25	0.0760332	0.0712149
3	98532043	GPR15	0.0890608	0.0712371
20	64259984	PCMTD2	0.0752277	0.0712786
X	21940844	SMS	0.090607	0.0712856
13	48233374	ITM2B	0.0737595	0.0713692
12	111842738	MAPKAPK5	0.0703102	0.0714795
19	55947912	NLRP8	0.106358	0.0715545
5	163439262	CCNG1	0.0791101	0.0717217
16	2682555	KCTD5	0.0965829	0.0717526
3	50293251	HYAL3	0.0394285	0.0718167
20	43914898	TOX2	0.0598775	0.0718208
14	61996036	SYT16	0.088381	0.0718455
5	121962041	SRFBP1	0.0194873	0.0718708
4	84583415	CDS1	0.122942	0.0719198
X	108045140	VSIG1	0.0674382	0.0719839
4	67822344	TMPRSS11D	0.0652713	0.0720656
11	64270109	BAD	0.0788707	0.0720797
4	89112981	TIGD2	0.0686528	0.0721602
12	42335909	PPHLN1	0.090713	0.0722332
5	144160405	YIPF5	0.072374	0.0722612
6	33277425	B3GALT4	0.0678736	0.0723312
10	99397570	GOT1	0.0804125	0.0724269
1	201982670	RNPEP	0.0645207	0.0724594
6	159762097	ACAT2	0.0749119	0.0725381
14	60981290	SLC38A6	0.102226	0.0725719
4	107614253	PAPSS1	0.0721634	0.0725739
10	46375867	ANXA8L1	0.0744396	0.0726666
20	35462409	CEP250	0.0841891	0.0727396
20	45857836	ZSWIM3	0.0706784	0.0727439
2	42443937	KCNG3	0.0938267	0.0727599
12	46361119	SLC38A2	0.0940989	0.0727653
19	49591683	PRR12	0.208727	0.0727688
5	126631745	TEX43	0.0837496	0.0728663
11	130069981	APLP2	0.117831	0.0729572
12	6375563	LTBR	0.267211	0.0729739
22	49903749	ALG12	0.0577047	0.0730154
8	108784186	TMEM74	0.0744793	0.0730258
22	24302248	SPECC1L-ADORA2A	0.0655536	0.073101
8	123503378	FBXO32	0.0730394	0.0731099
10	86437559	WAPL	0.0799274	0.0731482
1	32154593	KPNA6	0.07441	0.0731989
2	216859675	TNP1	0.0727597	0.0732544
12	111753892	AC002996.1	0.0800414	0.0732861
16	4192175	SRL	0.0673333	0.0734307
11	64230859	DNAJC4	0.0900775	0.0734719
7	29834735	WIPF3	0.123337	0.0734835
5	141344041	PCDHGA3	0.137958	0.073503
9	100006522	ERP44	0.0734799	0.0735476
12	48045335	SENP1	0.0658486	0.0736598
14	70522581	ADAM20	0.0860926	0.0736862
4	67740487	GNRHR	0.0675084	0.0737382
11	75587069	MAP6	0.118844	0.073801
11	67289467	ANKRD13D	0.048647	0.0739634
12	95022252	NR2C1	0.0671789	0.0739836
22	30243658	LIF	0.0537886	0.0740113
2	27496908	GCKR	0.0350084	0.0741508
11	93332263	DEUP1	0.0722433	0.0742272
15	48142918	MYEF2	0.0745582	0.0742873
11	64989145	BATF2	0.0655391	0.0743034
5	36608439	SLC1A3	0.0698698	0.0743297
13	21155113	SKA3	0.0702465	0.0743558
17	38735233	PCGF2	0.0658962	0.0744237
9	2622196	VLDLR	0.0730007	0.0745389
7	127588509	ARF5	0.0748529	0.0745721
4	121132635	TNIP3	0.147172	0.0746097
19	14028209	RLN3	0.133983	0.0747262
16	29663736	SPN	0.107997	0.0747355
9	124880534	GOLGA1	0.122653	0.0750622
19	36747771	ZNF850	0.424989	0.0750797
1	19074836	UBR4	0.101474	0.075249
7	16600765	ANKMY2	0.08243	0.0753533
3	122414549	WDR5B	0.0826249	0.075454
19	43353719	CD177	0.0629759	0.07548
3	141066114	SPSB4	0.0752371	0.0755598
15	74798615	CSK	0.0722166	0.0755751
1	152884435	SMCP	0.983012	0.075585
22	38112165	PLA2G6	0.43083	0.0756472
X	130066729	ELF4	0.0593931	0.07566
21	26837587	ADAMTS1	0.0761878	0.0757919
10	80155859	ANXA11	0.0700441	0.0758623
4	138171965	SLC7A11	0.0778213	0.0758926
14	50420033	MAP4K5	0.0761572	0.0759246
12	113099936	RASAL1	0.0754509	0.075963
6	49728739	CRISP3	0.111514	0.0760414
12	27081177	C12orf71	0.0805444	0.0760609
14	104593382	TMEM179	0.183338	0.0761105
2	1414416	TPO	0.194603	0.0761341
11	56462472	OR5M9	0.0815845	0.0761853
3	151327996	P2RY13	0.0284164	0.0761993
17	1001015	TIMM22	0.0802309	0.0762759
11	118401669	AP001267.5	0.0693234	0.0763279
X	23910309	CXorf58	0.0822947	0.0763344
16	54283698	IRX3	0.0781367	0.0763566
6	166365440	MPC1	0.07534	0.0764574
1	1020176	AGRN	0.131196	0.0764636
16	2964524	KREMEN2	0.0945241	0.0764693
18	46104419	HAUS1	0.0821933	0.0765299
13	98213253	FARP1	0.0783617	0.0765343
9	97927407	HEMGN	0.108221	0.0765612
14	100146771	DEGS2	0.158302	0.0765705
10	104130164	CFAP43	0.0609398	0.0765881
14	105473252	CRIP2	0.0511839	0.0766387
10	88802910	LIPM	0.0682093	0.0766422
19	49157874	TRPM4	0.144609	0.0767442
6	28904074	TRIM27	0.0829733	0.0767581
6	118814831	MCM9	0.153797	0.0768963
5	74721659	GFM2	0.144784	0.0769182
X	17375769	NHS	0.154301	0.0769383
6	30909040	GTF2H4	0.0781889	0.0769724
1	156581372	TTC24	0.107806	0.0769946
10	114187845	TDRD1	0.0762924	0.0769985
5	157180984	ITK	0.122293	0.0771179
5	162068010	GABRG2	0.090504	0.0771992
X	119870608	RNF113A	0.0738878	0.0775562
17	57839790	MRPS23	0.066682	0.0776073
3	64099061	PRICKLE2	0.0946369	0.0776377
19	8065949	FBN3	0.0879546	0.0776576
1	204424871	PIK3C2B	0.0987663	0.0776895
15	60423638	ICE2	0.141823	0.0776918
9	5892489	MLANA	0.0731516	0.0777542
9	128068326	SLC25A25	0.0935828	0.0778151
3	183124089	LAMP3	0.0666845	0.0778338
X	68647886	STARD8	0.520935	0.0778703
20	36125474	EPB41L1	0.0425423	0.0778725
4	80200090	PRDM8	0.0794261	0.0778797
12	46766710	SLC38A4	0.0790642	0.0779368
13	60397372	TDRD3	0.0812562	0.0780352
3	184031760	HTR3D	0.272929	0.0781076
3	98469584	OR5K1	0.0950541	0.0781278
4	89894978	MMRN1	0.14894	0.0781485
1	44739944	KIF2C	0.101161	0.0781812
19	7682266	TRAPPC5	0.0821103	0.0781866
19	57572141	ZNF416	0.293239	0.0782032
6	30677273	PPP1R18	0.144369	0.078251
8	38264448	PLPP5	0.0718016	0.0782585
2	64551488	AFTPH	0.0731762	0.0783263
X	119789983	RPL39	0.0783187	0.0783331
6	117265777	VGLL2	0.0935942	0.0783716
10	121479601	FGFR2	0.0991568	0.0784022
15	41517555	RPAP1	0.0557098	0.0784298
11	66665566	RBM4B	0.0709504	0.0784416
16	23836180	PRKCB	0.0983066	0.0784703
19	648132	RNF126	0.0980642	0.0785838
22	30093956	HORMAD2	0.0838278	0.0786199
14	49621279	MGAT2	0.0794549	0.0786748
12	116881048	HRK	0.0788124	0.0787198
11	65096224	VPS51	0.0631849	0.0787366
6	25726138	H2AC1	0.0544118	0.0787424
20	32309794	KIF3B	0.0792623	0.0789073
15	61854464	VPS13C	0.0677031	0.0789195
2	27099789	CGREF1	0.255563	0.0789352
19	5691993	LONP1	0.148118	0.0789753
19	40991309	CYP2B6	0.0784721	0.0789822
20	31757491	TPX2	0.0748064	0.0789842
18	21383597	GREB1L	0.0632638	0.0790072
1	153636592	CHTOP	0.075123	0.0790519
1	1281228	SCNN1D	0.0669868	0.0791233
9	124853539	WDR38	0.050345	0.0792275
9	33817773	UBE2R2	0.079025	0.0792358
6	61680994	KHDRBS2	0.0684433	0.0792384
8	73976291	TMEM70	0.0314133	0.0792732
17	46923196	GOSR2	0.0608671	0.0792802
12	52949200	KRT18	0.0934444	0.0792928
2	218823770	PRKAG3	0.28763	0.0795222
11	28113341	METTL15	0.0770273	0.0795447
10	97584723	AL355315.1	0.0769511	0.0796016
2	206159984	EEF1B2	0.0733957	0.0796979
2	109129544	SH3RF3	0.106228	0.0797214
4	128061701	LARP1B	0.101951	0.0797405
11	46679045	ARHGAP1	0.0732741	0.0798685
X	12910416	TLR8	0.117092	0.0798937
3	15451649	COLQ	0.0523892	0.0799478
14	68874866	ACTN1	0.0583848	0.0799538
9	92976272	FGD3	0.182166	0.0800716
11	1013460	MUC6	0.264777	0.080137
12	120725895	ACADS	0.121426	0.0801418
7	150569908	GIMAP4	0.0354893	0.0801465
19	7763279	CLEC4M	0.0854543	0.0802311
3	108381547	MYH15	0.103464	0.0802376
3	43366911	ANO10	0.208959	0.080244
17	7591850	FXR2	0.0806629	0.0802849
1	149905017	SV2A	0.084366	0.0803364
3	51969434	ABHD14B	0.260061	0.0803765
6	36704239	RAB44	0.637109	0.0804563
2	71188486	PAIP2B	0.0589136	0.080471
13	113178206	PCID2	0.0241488	0.080603
17	7435882	TMEM102	0.0791097	0.0806618
2	131478164	TUBA3D	0.0814331	0.0808435
11	69295365	MYEOV	0.22269	0.0808891
16	30066905	ALDOA	0.0745666	0.0810264
16	13920172	ERCC4	0.065129	0.0810386
12	51354401	GALNT6	0.0821767	0.0810397
X	55486814	USP51	0.0847212	0.0810995
11	6477117	ARFIP2	0.0843125	0.08117
19	52349177	ZNF610	0.0885702	0.0811944
10	113854887	NHLRC2	0.134337	0.0812732
12	18081196	RERGL	0.0774899	0.0812916
18	49561692	LIPG	0.0996239	0.0813067
3	25598318	TOP2B	0.0644585	0.0813312
5	1394740	SLC6A3	0.041155	0.0813904
17	7316289	AC026954.2	0.0829135	0.0814172
3	124970657	HEG1	0.0939678	0.081528
17	74919456	USH1G	0.0779367	0.0815426
14	55612061	KTN1	0.0797094	0.0815895
8	138132597	FAM135B	0.238218	0.0816558
2	174395761	SCRN3	0.0828092	0.0816802
20	33667502	ACTL10	0.0831243	0.0816982
19	39307640	LRFN1	0.0861909	0.0817618
10	101611306	FBXW4	0.0866339	0.0817897
X	41334277	DDX3X	0.0890463	0.0818121
21	25639825	JAM2	0.102825	0.0819188
2	230037384	SLC16A14	0.0785901	0.0819362
11	72754907	STARD10	0.0850732	0.0819484
1	67093010	C1orf141	0.261839	0.0819486
19	45815570	SYMPK	0.0503454	0.0821286
19	48965524	FTL	0.0816203	0.0822808
19	15794053	OR10H5	0.187998	0.0823417
9	132986685	GFI1B	0.0803293	0.082368
3	187042707	ST6GAL1	0.0773087	0.0824012
7	100803477	EPHB4	0.192011	0.0824061
16	254432	FAM234A	0.0520772	0.0824186
7	105040961	KMT2E	0.124497	0.0824302
12	132687672	PXMP2	0.0252121	0.0825669
19	496503	MADCAM1	0.135678	0.0825711
9	133460071	CACFD1	0.0870477	0.0826166
1	161624520	FCGR3B	0.0643643	0.0826376
3	48446867	ATRIP	0.136779	0.0826384
14	24399254	NYNRIN	0.0634861	0.0826536
21	17513133	CXADR	0.0756683	0.0826791
1	43980016	B4GALT2	0.0997009	0.0826836
9	104747796	NIPSNAP3A	0.084362	0.0827373
8	37844491	BRF2	0.0924395	0.0827593
6	149370014	TAB2	0.091317	0.0827742
9	128947727	NUP188	0.0860285	0.0830112
4	48832647	OCIAD1	0.0901316	0.0831078
20	52973325	TSHZ2	0.0748577	0.0831099
5	473280	SLC9A3	0.0529558	0.0831387
8	31058461	WRN	0.0593029	0.0832543
20	33237721	BPIFA1	0.202823	0.0833364
4	1983327	NELFA	0.103826	0.0833504
9	85942163	NAA35	0.0835359	0.0833908
5	1253775	TERT	0.0991774	0.0834461
5	112976834	DCP2	0.104055	0.0835788
20	44745915	KCNK15	0.0856044	0.0836474
11	36274646	COMMD9	0.074496	0.0839291
20	34090543	EIF2S2	0.084113	0.0839449
17	34356539	CCL13	0.095272	0.0839537
19	40801305	AC008537.1	0.0854111	0.0840658
10	123666415	GPR26	0.0831028	0.084075
7	107891255	DLD	0.0765441	0.084107
3	101325954	SENP7	0.0582133	0.0841534
4	112514670	NEUROG2	0.111045	0.0842062
5	36195158	NADK2	0.0830628	0.0842312
1	235335286	TBCE	0.0999192	0.0842734
1	22120054	WNT4	0.0840816	0.0843187
2	61017767	PEX13	0.087707	0.0843633
14	80497486	CEP128	0.0722681	0.0843652
3	98353857	OR5K4	0.196289	0.0843685
3	181712364	SOX2	0.0834569	0.0843687
3	157436938	PTX3	0.0852425	0.0845229
6	55755538	BMP5	0.0832136	0.0845487
17	64507102	CEP95	0.0917696	0.0845897
2	24175488	FAM228A	0.0793369	0.0846028
1	15684568	PLEKHM2	0.0688576	0.0846154
1	242089859	PLD5	0.0697112	0.0846873
2	73640952	NAT8	0.0682623	0.0847703
4	24799528	SOD3	0.100276	0.084826
1	237042532	RYR2	0.110125	0.0848493
13	28701501	SLC46A3	0.0720573	0.0848886
11	64789542	MAP4K2	0.104849	0.0849008
8	63168891	YTHDF3	0.100062	0.0851288
11	124919754	HEPN1	0.101587	0.0851361
3	194642071	LSG1	0.163868	0.0852883
17	58005751	AC015813.2	0.085162	0.0853293
5	83057092	TMEM167A	0.0892582	0.0853794
12	8039836	FOXJ2	0.0680284	0.0853921
7	156644521	RNF32	0.253198	0.0855552
12	98613595	IKBIP	0.0799339	0.0855855
11	418375	ANO9	0.288953	0.0857629
7	100706844	POP7	0.0851993	0.0857743
11	20363816	HTATIP2	0.0858513	0.085837
1	10033678	UBE4B	0.127273	0.0858606
20	45253008	SLPI	0.0626771	0.0858684
3	52257500	WDR82	0.0856931	0.0858707
X	154678203	GAB3	0.064504	0.0858958
2	75646812	MRPL19	0.0668449	0.0860951
16	22092651	VWA3A	0.0543909	0.0861073
2	96547410	ARID5A	0.158099	0.0861452
7	26670111	SKAP2	0.0730444	0.0863262
12	69739850	RAB3IP	0.0674692	0.0863607
22	30694065	OSBP2	0.0599899	0.086423
12	120196807	RPLP0	0.0934416	0.086445
12	57524313	MBD6	0.0870785	0.0864664
17	82458816	NARF	0.0580652	0.0865537
11	13492409	PTH	0.117196	0.0865739
20	63196710	YTHDF1	0.0890819	0.0866156
11	114678590	NXPE2	0.0844095	0.0866242
8	22589326	AC037459.1	0.167717	0.0866895
1	209828068	UTP25	0.154216	0.0867279
17	63477098	ACE	0.0628089	0.0867494
6	110180448	CDC40	0.0759444	0.0867532
3	133574062	CDV3	0.0860972	0.0869269
1	44412102	RNF220	0.0883529	0.0869634
19	51890632	ZNF649	0.164061	0.0871383
6	132570329	TAAR6	0.250719	0.0871484
16	2520462	AMDHD2	0.293193	0.0871565
X	70424988	GDPD2	0.208634	0.0872082
11	86807651	PRSS23	0.086986	0.0872437
15	73994826	PML	0.0969496	0.0872873
19	34682793	ZNF302	0.0334989	0.0873957
6	27400389	ZNF391	0.152683	0.0874583
2	172085682	DLX1	0.094553	0.0875629
7	107567093	DUS4L-BCAP29	0.179937	0.0876531
X	34129906	FAM47A	0.510785	0.0876558
5	132866891	UQCRQ	0.0903953	0.0878996
7	100875573	SRRT	0.0677078	0.0879091
17	29264552	NUFIP2	0.0776631	0.0879865
12	98745760	ANKS1B	0.0914838	0.0879924
2	227687414	SLC19A3	0.0304684	0.0880109
15	84643474	WDR73	0.0690717	0.088034
1	32222544	EIF3I	0.0879987	0.0880734
4	121817646	CCNA2	0.0818855	0.0881323
11	62807483	STX5	0.0938596	0.088179
4	168216937	DDX60	0.614991	0.0882748
9	69145724	TJP2	0.114362	0.0884373
16	2213735	PGP	0.0804311	0.0884456
19	40472626	AC020929.1	0.0747153	0.0884558
X	147912187	FMR1	0.0852062	0.0887395
11	65122357	MRPL49	0.0857995	0.0887431
12	53295572	PFDN5	0.0892624	0.0889482
2	27381604	PPM1G	0.0903325	0.0889577
10	87709196	PAPSS2	0.0967402	0.0889698
5	78488913	LHFPL2	0.0818663	0.0890819
20	49636322	B4GALT5	0.111416	0.0890863
14	20510482	RNASE10	0.261652	0.089098
11	5515024	UBQLNL	0.0612019	0.0891569
7	143859099	TCAF1	0.146489	0.0891724
12	56522028	RBMS2	0.0865866	0.0891747
1	21823320	HSPG2	0.101535	0.0892147
13	45465040	COG3	0.0908632	0.0892286
12	10010769	CLEC12B	0.0727623	0.0892629
17	81399749	BAHCC1	0.0882335	0.0892947
8	17156734	ZDHHC2	0.086438	0.0893035
2	38798309	DHX57	0.0833595	0.0893147
2	24203646	ITSN2	0.0897682	0.0893411
1	119380696	HAO2	0.191102	0.0893421
19	21397241	ZNF493	0.240563	0.089359
10	93061273	CYP26C1	0.103029	0.0894074
4	15778421	CD38	0.139848	0.08941
7	2235139	MRM2	0.0829545	0.0895158
20	36786488	SOGA1	0.0994149	0.0895672
10	119104149	DENND10	0.0962627	0.0895824
9	136116484	TMEM250	0.0899491	0.0895923
X	135022125	RTL8B	0.0851977	0.0896752
2	171785278	SLC25A12	0.126857	0.0897142
19	18307477	LSM4	0.152073	0.0897535
17	8072776	ALOX12B	0.0739065	0.0899741
21	31038256	KRTAP19-8	0.124635	0.0900047
7	127593859	FSCN3	0.0734037	0.0900755
5	161294088	GABRB2	0.09834	0.0901413
3	58192694	DNASE1L3	0.171333	0.0901613
12	130399140	RIMBP2	0.0942662	0.090177
11	73308645	ARHGEF17	0.0718182	0.0902686
1	26282302	UBXN11	0.11241	0.0902924
12	122774674	CCDC62	0.103937	0.0903348
15	40161224	BUB1B	0.0783157	0.0903399
12	53517147	ATF7	0.0920766	0.0903671
15	83447546	SH3GL3	0.0928148	0.0904243
6	42984685	PPP2R5D	0.304524	0.0904288
9	95446916	PTCH1	0.113315	0.0904396
11	77878953	INTS4	0.0881737	0.0904981
11	63536876	PLAAT4	0.053166	0.0905005
10	125719812	EDRF1	0.140796	0.0905438
11	95771563	FAM76B	0.0924323	0.0905797
3	48562797	UCN2	0.0710283	0.0906363
X	139582463	MCF2	0.114772	0.0906611
7	150519979	GIMAP7	0.0434586	0.0907076
7	144453553	TPK1	0.0428376	0.0907253
4	82485527	TMEM150C	0.0989959	0.090733
9	127815689	ENG	0.17751	0.0907662
3	44761876	KIF15	0.0999581	0.0908112
11	85695211	SYTL2	0.0233943	0.0908711
5	73498672	BTF3	0.0900066	0.0908844
11	45847254	CRY2	0.0936315	0.0909397
1	201283739	PKP1	0.114298	0.0910052
17	1745000	SERPINF2	0.174054	0.091048
19	49958301	AC011452.2	0.190881	0.0910612
8	22605782	CCAR2	0.0657352	0.0911055
6	31545421	ATP6V1G2	0.0909353	0.091112
10	123148383	HMX2	0.0907316	0.0911744
1	42767318	AC098484.3	0.0951488	0.0912577
17	74281718	DNAI2	0.136266	0.0912665
8	29337070	DUSP4	0.0877723	0.0912729
1	37475502	ZC3H12A	0.126423	0.0912914
21	42403953	UBASH3A	0.161423	0.0913159
11	22193508	ANO5	0.0795542	0.0913427
10	97499207	UBTD1	0.0917043	0.0913562
4	40816097	APBB2	0.0861859	0.0913798
9	122204705	LHX6	0.0913743	0.0914745
9	38395755	ALDH1B1	0.0822346	0.0914969
2	189791823	PMS1	0.153958	0.0915033
3	15560878	HACL1	0.082833	0.091744
5	5422931	ICE1	0.124895	0.0918539
9	131504226	POMT1	0.0885732	0.0919135
17	44320006	SLC25A39	0.0779226	0.0919367
1	107573337	VAV3	0.0985218	0.0919446
19	21098242	ZNF714	0.343225	0.0920355
11	6169360	OR52B2	0.135063	0.0920458
7	5057320	RBAK-RBAKDN	0.204932	0.0920999
9	37486052	POLR1E	0.0806671	0.092189
17	18118805	MYO15A	0.115206	0.0922029
21	36070132	CBR1	0.0524327	0.0922992
1	211353259	TRAF5	0.0590076	0.0923899
14	94768501	GSC	0.0923241	0.0923914
15	74337988	CYP11A1	0.187573	0.0924597
5	141945389	PCDH12	0.100126	0.0925963
21	44330203	CFAP410	0.0543333	0.0926009
17	74356661	BTBD17	0.0866669	0.0926107
17	35121721	FNDC8	0.0836355	0.0926596
1	29148423	SRSF4	0.0949857	0.0926615
20	3190670	DDRGK1	0.134209	0.0927326
12	10159890	OLR1	0.0847438	0.0927668
19	17436462	TMEM221	0.0863132	0.0928727
19	42754303	PSG8	0.0187232	0.0928991
6	36130587	MAPK13	0.20881	0.0929187
2	135840843	MCM6	0.0823747	0.0929786
6	26443585	BTN3A3	0.22171	0.0932322
13	32401885	N4BP2L1	0.0965857	0.0932477
6	116571592	RWDD1	0.0937321	0.0932747
20	1534430	SIRPD	0.084463	0.0932759
16	1706354	MAPK8IP3	0.116007	0.093292
19	9213904	OR7D4	0.0643122	0.093328
1	40784110	KCNQ4	0.0938021	0.0933387
16	67326867	LRRC36	0.102609	0.0934335
17	20096655	SPECC1	0.126566	0.0934466
1	158765776	OR6N1	0.0753081	0.0934498
1	7920843	TNFRSF9	0.112807	0.0934644
10	122454735	ARMS2	0.18765	0.0935464
12	113226728	TPCN1	0.165483	0.0935767
4	74037265	CXCL3	0.0656317	0.0935831
10	180020	ZMYND11	0.0929055	0.0936739
7	92131778	AC000120.4	0.0844424	0.0937543
4	1167477	SPON2	0.0983977	0.0937608
15	65054936	RASL12	0.0976014	0.0937706
8	30156387	DCTN6	0.0732373	0.0937746
16	84178948	TAF1C	0.0445493	0.0937954
15	75287971	GOLGA6D	0.0666771	0.0938039
12	118034204	WSB2	0.0871223	0.0938045
4	41360853	LIMCH1	0.0325688	0.0938405
6	169704020	PHF10	0.0912966	0.0938918
17	156220	DOC2B	0.0923117	0.0940036
15	58880009	SLTM	0.094328	0.0940884
X	120604863	MCTS1	0.0935032	0.0942041
1	150796806	CTSK	0.0371491	0.0942739
6	63576887	PTP4A1	0.0933003	0.0942984
17	47696120	TBKBP1	0.116488	0.0944134
9	129739619	PTGES	0.0921831	0.0944258
12	6495103	NCAPD2	0.0966379	0.0944433
2	206443871	ADAM23	0.0866911	0.0944711
16	23678939	PLK1	0.0975929	0.0944984
11	46385128	CHRM4	0.160637	0.0945136
2	20684903	LDAH	0.065849	0.0945267
12	57694165	OS9	0.0972012	0.0945615
16	15038034	NTAN1	0.0927708	0.0945662
19	40321272	C19orf47	0.0893751	0.0945696
12	104119754	NFYB	0.0947035	0.0946108
14	99737837	EML1	0.368815	0.09462
16	2209365	BRICD5	0.129309	0.0947108
15	82809733	WHAMM	0.107496	0.0948153
X	151397319	VMA21	0.0930485	0.0948887
19	19145705	BORCS8-MEF2B	0.0975988	0.0949803
19	34957964	ZNF792	0.326347	0.0950006
17	19337727	B9D1	0.398232	0.095237
1	52233210	ZFYVE9	0.0815993	0.0952958
16	86567343	FOXC2	0.0942614	0.0953374
16	18783049	RPS15A	0.0870845	0.0953902
10	12069038	DHTKD1	0.127091	0.0953917
9	5021991	JAK2	0.0948076	0.095414
1	229305142	AL117350.1	0.170042	0.095423
7	38273599	TRGJP	0.0969002	0.0954363
19	44701461	CEACAM16	0.134229	0.0955
16	30748832	PHKG2	0.0879657	0.0956366
5	37379374	WDR70	0.0848803	0.0956655
1	202941590	ADIPOR1	0.0949217	0.095753
2	190881100	GLS	0.0945234	0.095927
X	50368956	DGKK	0.0738561	0.0959537
15	75028326	PPCDC	0.0908459	0.0959578
19	35857131	KIRREL2	0.12328	0.0959622
1	235335286	GGPS1	0.0973738	0.0960281
17	15701166	AC005324.4	0.08767	0.0960725
1	230839857	C1orf198	0.05912	0.0960759
5	179798011	MGAT4B	0.0941565	0.0961829
2	171522277	CYBRD1	0.0942252	0.096213
16	77199455	SYCE1L	0.143476	0.096353
2	238427075	ASB1	0.154264	0.0963545
12	57626748	B4GALNT1	0.0868045	0.0963711
12	131711236	SFSWAP	0.0978832	0.0964125
17	18245079	FLII	0.162598	0.0964798
6	118894430	ASF1A	0.0953898	0.0966178
7	43866712	MRPS24	0.0956197	0.0967675
1	30733845	LAPTM5	0.0999134	0.0968402
22	45502992	FBLN1	0.194948	0.0969243
18	47841892	SMAD2	0.114283	0.0969489
15	88899398	MFGE8	0.146524	0.0970192
1	41510458	HIVEP3	0.120606	0.0970241
11	126269210	FOXRED1	0.107029	0.0971625
7	128457285	HILPDA	0.103473	0.0971885
11	11964478	DKK3	0.0919777	0.0972042
11	9384767	IPO7	0.0971928	0.097236
2	232735201	GIGYF2	0.108521	0.097279
17	59952981	RNFT1	0.0827703	0.0973262
1	3021697	ACTRT2	0.098258	0.097413
22	31123039	INPP5J	0.116409	0.0974669
21	44697208	KRTAP10-12	0.0931908	0.0975538
7	6009368	AIMP2	0.0817891	0.0975704
1	160115868	ATP1A2	0.0868664	0.0976193
1	43172769	CFAP57	0.22824	0.097702
21	32793770	C21orf62	0.0753916	0.0977879
3	119582185	ADPRH	0.0972815	0.0978575
14	70326340	SYNJ2BP-COX16	0.109055	0.097964
13	40729376	MRPS31	0.130677	0.0979906
22	22514006	ZNF280A	0.0792161	0.0981184
13	113649378	ATP4B	0.118929	0.0981642
9	127088944	ANGPTL2	0.0882741	0.098296
10	60780174	CDK1	0.0982566	0.0983096
12	74538134	ATXN7L3B	0.0982256	0.0983263
3	121770349	IQCB1	0.0949961	0.0984228
4	70993848	DCK	0.0577298	0.098442
12	100357402	SLC17A8	0.100872	0.0985259
4	163528755	MARCHF1	0.0970382	0.0985391
3	52451283	TNNC1	0.101501	0.0986203
19	57819920	ZNF587B	0.34298	0.0986373
19	7117060	INSR	0.125453	0.0986526
6	69676201	LMBRD1	0.0950121	0.0987867
12	27710848	MRPS35	0.115696	0.0988595
18	74436521	DIPK1C	0.0739905	0.0989108
16	2798491	PRSS41	0.0129856	0.099049
19	40034361	ZNF780B	0.254007	0.0991441
8	22578784	PDLIM2	0.127726	0.099316
3	99790689	COL8A1	0.121822	0.0993162
2	44320643	PREPL	0.81425	0.0994149
1	224617189	CNIH3	0.0990204	0.0995175
[truncated: 17,293 more rows]
