# Supplementary material for: GIGYF1 loss of function is associated with clonal mosaicism and adverse metabolic health
Source: Nat Commun. 2021 Jul 7;12:4178. doi: 10.1038/s41467-021-24504-y (PMC8263756; doi:10.1038/s41467-021-24504-y)
Supplement: Supplementary file 8 — Supplementary Data 6 [file 41467_2021_24504_MOESM8_ESM.xlsx]

## Sheet: S6
Trait	Units	N	MAC	BETA	SE	P_BOLT_LMM
T2D	binary (estimate on linear scale)	184972	64 (19 cases)	0.218889	0.0314291	1.8e-12
T2D (adj BMI)	binary (estimate on linear scale)	184344	64 (19 cases)	0.19435	0.0304852	8.9e-11
Sitting / standing height ratio	ratio	184111	63.9999	-0.00863459	0.00172421	4.3e-07
Handgrip strength	Kilograms	184493	63.9999	-4.50381	0.884449	4.7e-07
HbA1C (exlcuding T2D)	rank normalised	163960	45.0001	0.547102	0.124077	6.6e-07
Waist to Hip ratio	ratio	184594	63.9998	0.0375736	0.00810477	1.8e-06
Glucose (excluding t2d)	rank normalised	150285	42.0001	0.551898	0.139909	2.6e-05
Total fat mass	grams	178001	59.9999	4051.42	1104.4	0.00013
IGF1	nmol/L	175034	63	-2.3228	0.6408	0.00015
BMI	kg/m2	184305	63.9999	1.8549	0.560981	0.00053
body fat %	percentage	178149	59.9999	2.33137	0.725216	0.00086
Total lean mass	grams	178147	59.9999	1853.43	680.663	0.0052
Childhood height (age 10)	categorical	181949	60.9999	0.103408	0.082086	0.23
Voice breaking	categorical	77054	36.9999	-0.0498192	0.0523772	0.33
birth weight	Standard Deviations	90770	28	0.181587	0.18707	0.38
height	centimetres	184536	64	0.511197	0.657785	0.58
Childhood body size (age 10)	categorical	181868	61	0.00553183	0.0848209	0.77
menarche	years	98880	22	-0.0460798	0.328037	0.81
