# Supplementary material for: GIGYF1 loss of function is associated with clonal mosaicism and adverse metabolic health
Source: Nat Commun. 2021 Jul 7;12:4178. doi: 10.1038/s41467-021-24504-y (PMC8263756; doi:10.1038/s41467-021-24504-y)
Supplement: Supplementary file 9 — Supplementary Data 7 [file 41467_2021_24504_MOESM9_ESM.xlsx]

## Sheet: S7
Variant carried by individual	Number of rare alleles	sex	T2D	T2D age (group) of onset	BMI category (baseline)	HbA1C category ( at baseline(mmol/mol))	Self-reported insulin use	Self-reported use of biguanide drugs	Self-reported use of other oral antidiabetic drugs	Insulin within 1 year dx	Family history of diabetes
chr7_100684236_C_T	1	Male	1	30-39	30-35	>48	1	-	-	1	0
chr7_100686356_G_A	1	Male	1	40-49	30-35	>48	1	-	-	1	0
chr7_100682120_CA_C	1	Male	1	60-69	<25	>48	-	1	1	0	0
chr7_100682387_TG_T	1	Male	1	50-59	25-30	42-48	-	-	-	-	0
chr7_100683218_C_A	1	Female	1	60-69	25-30	>48	-	1	-	0	0
chr7_100683374_TTCTCC_T	1	Male	1	40-49	25-30	<42	-	1	-	0	1
chr7_100685054_G_A	1	Female	1	40-49	30-35	<42	-	-	-	0	1
chr7_100686033_TG_T	1	Female	1	70-79	35+	<42	-	-	-	-	1
chr7_100686749_C_T	1	Male	1	50-59	<25	42-48	-	1	1	0	0
chr7_100687045_C_CT	1	Male	1	50-59	25-30	42-48	-	-	1	0	1
chr7_100687297_C_T	1	Male	1	50-59	35+	>48	-	-	-	0	1
chr7_100687323_G_A	1	Male	1	60-69	35+	42-48	-	-	-	-	0
chr7_100687357_G_A	1	Female	1	60-69	35+	>48	-	1	-	0	0
chr7_100687545_CA_C	1	Male	1	40-49	30-35	>48	-	1	1	0	1
chr7_100687545_CA_C	1	Male	1	50-59	35+	42-48	-	1	1	0	0
chr7_100687545_CA_C	1	Male	1	50-59	30-35	>48	-	-	-	-	0
chr7_100687545_CA_C	1	Male	1	40-49	30-35	>48	1	1	1	0	0
chr7_100687545_CA_C	1	Female	1	60-69	30-35	>48	-	1	-	0	0
chr7_100687546_A_AG	1	Male	1	50-59	35+	42-48	-	1	1	0	0
chr7_100688238_T_C	1	Male	1	50-59	30-35	<42	-	-	-	-	1
chr7_100684338_C_G, chr7_100684339_T_G	2	Female	1	70-79	30-35	42-48	-	-	-	-	0
chr7_100681994_C_T	1	Female	0	-	25-30	<42	-	-	-	-	1
chr7_100682071_C_T	1	Female	0	-	25-30	<42	-	-	-	-	0
chr7_100682071_C_T	1	Female	0	-	30-35	<42	-	-	-	-	0
chr7_100682198_G_GGA	1	Male	0	-	25-30	<42	-	-	-	-	0
chr7_100682484_T_C	1	Male	0	-	25-30	<42	-	-	-	-	0
chr7_100682700_CTT_C	1	Male	0	-	<25	<42	-	-	-	-	0
chr7_100682700_CTT_C	1	Female	0	-	<25	<42	-	-	-	-	0
chr7_100682749_A_AG	1	Male	0	-	25-30	<42	-	-	-	-	0
chr7_100682749_A_AG	1	Female	0	-	<25	<42	-	-	-	-	1
chr7_100683017_G_A	1	Male	0	-	25-30	<42	-	-	-	-	0
chr7_100683017_G_A	1	Male	0	-	25-30	>48	-	-	-	-	0
chr7_100683017_G_A	1	Female	0	-	<25	<42	-	-	-	-	1
chr7_100683017_G_A	1	Female	0	-	30-35	<42	-	-	-	-	0
chr7_100683112_A_ATGGACAGCCCCTGCTTGGCC	1	Male	0	-	<25	<42	-	-	-	-	0
chr7_100683122_CCT_C	1	Male	0	-	25-30	<42	-	-	-	-	0
chr7_100683231_C_T	1	Male	0	-	30-35	<42	-	-	-	-	0
chr7_100683303_C_T	1	Female	0	-	25-30	<42	-	-	-	-	0
chr7_100683366_G_A	1	Male	0	-	30-35	<42	-	-	-	-	0
chr7_100683548_A_C	1	Female	0	-	35+	<42	-	-	-	-	0
chr7_100683585_CCT_C	1	Female	0	-	<25	<42	-	-	-	-	0
chr7_100685129_G_A	1	Male	0	-	35+	<42	-	-	-	-	0
chr7_100686182_TGA_T	1	Male	0	-	25-30	<42	-	-	-	-	0
chr7_100686365_G_A	1	Male	0	-	25-30	<42	-	-	-	-	0
chr7_100686817_G_A	1	Male	0	-	30-35	<42	-	-	-	-	1
chr7_100687357_G_A	1	Male	0	-	25-30	<42	-	-	-	-	0
chr7_100687357_G_A	1	Male	0	-	25-30	<42	-	-	-	-	1
chr7_100687357_G_A	1	Female	0	-	30-35	<42	-	-	-	-	1
chr7_100687357_G_A	1	Female	0	-	25-30	<42	-	-	-	-	1
chr7_100687408_T_C	1	Male	0	-	30-35	42-48	-	-	-	-	0
chr7_100687532_G_A	1	Male	0	-	25-30	<42	-	-	-	-	0
chr7_100687532_G_A	1	Male	0	-	<25	<42	-	-	-	-	0
chr7_100687545_CA_C	1	Male	0	-	25-30	<42	-	-	-	-	0
chr7_100687545_CA_C	1	Female	0	-	<25	<42	-	-	-	-	0
chr7_100687545_CA_C	1	Female	0	-	35+	>48	-	-	-	-	0
chr7_100687545_CA_C	1	Male	0	-	25-30	<42	-	-	-	-	0
chr7_100687545_CA_C	1	Female	0	-	30-35	<42	-	-	-	-	0
chr7_100687545_CA_C	1	Male	0	-	<25	<42	-	-	-	-	0
chr7_100687545_CA_C	1	Male	0	-	<25	<42	-	-	-	-	1
chr7_100687545_CA_C	1	Male	0	-	30-35	<42	-	-	-	-	0
chr7_100687545_CA_C	1	Female	0	-	<25	<42	-	-	-	-	0
chr7_100687545_CA_C	1	Male	0	-	25-30	<42	-	-	-	-	0
chr7_100687546_A_AG	1	Male	0	-	30-35	<42	-	-	-	-	0
chr7_100688225_GTC_G	1	Female	0	-	25-30	42-48	-	-	-	-	0
chr7_100687545_CA_C	1	Male	0	-	25-30	<42	-	-	-	-	0
