# Supplementary material for: GIGYF1 loss of function is associated with clonal mosaicism and adverse metabolic health
Source: Nat Commun. 2021 Jul 7;12:4178. doi: 10.1038/s41467-021-24504-y (PMC8263756; doi:10.1038/s41467-021-24504-y)
Supplement: Supplementary file 10 — Supplementary Data 8 [file 41467_2021_24504_MOESM10_ESM.xlsx]

## Sheet: S8
Trait		SNP*	CHR	BP (b37)	Effect Allele	Other Allele	EAF	BETA	SE	P value	OR (95%CI)
T2D (DIAMANTE T2DadjBMI, Neff=157384)	Lead T2D SNP	rs221781	7	100295908	A	G	0.11	-0.063	0.012	8.5e-08	0.94 (0.92,0.96)
T2D (DIAMANTE T2DadjBMI, Neff=157384)	Lead eQTL SNP	rs221792	7	100278657	A	G	0.16	-0.034	0.01	0.00095	0.97 (0.95,0.99)
T2D (DIAMANTE T2Dunadjusted, Neff=231,420)	Lead T2D SNP	rs221781	7	100295908	A	G	0.11	-0.048	0.01	3.1e-06	0.95 (0.93,0.97)
T2D (DIAMANTE T2Dunadjusted, Neff=231,420)	Lead eQTL SNP	rs221792	7	100278657	A	G	0.15	-0.014	0.0088	0.12	0.99 (0.97,1.00)
PoRu_Males_LOY_combined_Imputed (N=205,011)	Lead T2D SNP	rs221781	7	100295908	A	G	0.114065	-0.0104268	0.00238946	1.3e-05	-
PoRu_Males_LOY_combined_Imputed (N=205,011)	Lead eQTL SNP	rs221792	7	100278657	A	G	0.154271	-0.00602721	0.0021044	0.0042	-
PoRu_Males_mosaicY_likelyLOY_Imputed (N=205,011)	Lead T2D SNP	rs221781	7	100295908	A	G	0.114065	-0.00864973	0.00185056	3e-06	-
PoRu_Males_mosaicY_likelyLOY_Imputed (N=205,011)	Lead eQTL SNP	rs221792	7	100278657	A	G	0.154271	-0.00511646	0.00162979	0.0017	-
Invn HbA1c (UKBB, N=431,089)	Lead T2D SNP	rs221781	7	100295908	A	G	0.114243	-0.0182088	0.00290008	3.4e-10	-
Invn HbA1c (UKBB, N=431,089)	Lead eQTL SNP	rs221792	7	100278657	A	G	0.154359	-0.00863698	0.00255567	0.00073	-
Invn Glucose (UKBB, N=394,144)	Lead T2D SNP	rs221781	7	100295908	A	G	0.114396	-0.0266786	0.00340627	4.8e-15	-
Invn Glucose (UKBB, N=394,144)	Lead eQTL SNP	rs221792	7	100278657	A	G	0.154618	-0.0202035	0.00300107	1.7e-11	-
Invn BMI (UKBB, N=450,669)	Lead T2D SNP	rs221781	7	100295908	A	G	0.114279	0.00513565	0.0030539	0.093	-
Invn BMI (UKBB, N=450,669)	Lead eQTL SNP	rs221792	7	100278657	A	G	0.154369	0.00948198	0.00269182	0.00043	-
BOLT_UKBBGWAS_invn_hdl_nostatin-imputed.txt.gz (N=430,960)	Lead T2D SNP	rs221781	7	100295908	A	G	0.114111	0.0290991	0.00332078	1.9e-18	-
BOLT_UKBBGWAS_invn_hdl_nostatin-imputed.txt.gz (N=430,960)	Lead eQTL SNP	rs221792	7	100278657	A	G	0.154213	0.0138374	0.0029259	2.3e-06	-
BOLT_UKBBGWAS_invn_ldl_adjLipids-imputed.txt.gz (N=430,160)	Lead T2D SNP	rs221781	7	100295908	A	G	0.114371	0.0253287	0.00307443	3.4e-10	-
BOLT_UKBBGWAS_invn_ldl_adjLipids-imputed.txt.gz (N=430,160)	Lead eQTL SNP	rs221792	7	100278657	A	G	0.154458	0.0100682	0.00271013	0.0002	-
*LD between rs221781 and rs221792: r2=0.71, D'=1 (in phase alleles are AA/GG)
